# Supplementary material for: Combined Transcriptome and Metabolome Analysis Reveals Adaptive Defense Responses to DON Induction in Potato
Source: Int J Mol Sci. 2023 Apr 29;24(9):8054. doi: 10.3390/ijms24098054 (PMC10179060; doi:10.3390/ijms24098054)
Supplement: Supplementary file 1 [file ijms-24-08054-s001.zip]

Archive with 3 entries (3 files):
- Supplement Figures and Table S1-S5.pdf
- Table S6.xlsx
- Table S7-S10.xlsx
