# Supplementary material for: Combined Transcriptome and Metabolome Analysis Reveals Adaptive Defense Responses to DON Induction in Potato
Source: Int J Mol Sci. 2023 Apr 29;24(9):8054. doi: 10.3390/ijms24098054 (PMC10179060; doi:10.3390/ijms24098054)
Supplement: Supplementary file 1 [file ijms-24-08054-s001.zip › Table S6.xlsx]

## Sheet: Sheet1
Index	Q1 (Da)	Q3 (Da)	Molecular Weight (Da)	Formula	Ionization model	Compounds	物质	Class I	物质一级分类	Class II	物质二级分类	CAS	Level	CK0h1	CK0h2	CK0h3	DON0h1	DON0h2	DON0h3	DON4h1	DON4h2	DON4h3	DON12h1	DON12h2	DON12h3	DON48h1	DON48h2	DON48h3	mix01	mix02	mix03	cpd_ID	kegg_map
pme3200	74	57	73.064	C2H7N3	[M+H]+	1-methylguanidine	1-甲基胍	Nucleotides and derivatives	核苷酸及其衍生物	Nucleotides and derivatives	核苷酸及其衍生物	471-29-4	B	25997	31600	31842	31827	24726	26543	39249	28264	33781	26928	20018	22603	31284	18249	22437	24709	30863	34295	C02294	--
pme1987	88.05	71	89.048	C3H7NO2	[M-H]-	L-Alanine	L-丙氨酸	Amino acids and derivatives	氨基酸及其衍生物	Amino acids and derivatives	氨基酸及其衍生物	56-41-7	B	4430.4	1842.7	2296.7	3249	765.29	1528.7	1832.9	2792.6	2942.5	2574	2614.9	2762.3	2601	1849.1	1721.2	3343.1	4581.4	2931.2	C00041	ko00250,ko00270,ko00430,ko00450,ko00710,ko00970,ko00998,ko01100,ko01110,ko01200,ko01230,ko02010,ko04122
Lmqp000873	101.02	55.02	100.018	C4H4O3	[M+H]+	Succinic anhydride	琥珀酸酐	Organic acids	有机酸	Organic acids	有机酸	108-30-5	B	176930	214380	198650	191160	181520	181560	353550	272470	334310	591360	538250	566520	450880	449140	411060	394840	339830	345970	C19524	--
mws4052	102.05	56.05	101.048	C4H7NO2	[M+H]+	1-Aminocyclopropane-1-carboxylic acid	1-氨基环丙烷-1-羧酸	Organic acids	有机酸	Organic acids	有机酸	22059-21-8	B	1353600	1189100	1416500	1267600	1106500	1258900	1500000	1510300	1444200	1175600	1164000	1256100	1088900	1117500	932460	1275200	1375300	1437900	C01234	ko00270,ko01100,ko01110
pme3033	104.07	86	103.063	C4H9NO2	[M+H]+	N,N-Dimethylglycine	N,N-二甲基甘氨酸	Amino acids and derivatives	氨基酸及其衍生物	Amino acids and derivatives	氨基酸及其衍生物	1118-68-9	B	2350800	2204900	2486700	2514400	1911300	2337700	3904800	3594200	3504800	3126300	3191600	3041200	2944600	3570100	2969900	2832200	2846800	3104200	C01026	ko00260,ko01100
pme3017	104.07	58	103.063	C4H9NO2	[M+H]+	2-Aminoisobutyric acid	2-氨基异丁酸	Amino acids and derivatives	氨基酸及其衍生物	Amino acids and derivatives	氨基酸及其衍生物	62-57-7	B	6831300	7303900	6626400	5921100	6179400	6048500	5287800	5018100	4795400	5674400	5889900	5158200	5615600	4941800	4702400	5458400	5275800	5556500	C03665	--
pme3011	104.07	68.8	103.063	C4H9NO2	[M+H]+	γ-Aminobutyric acid	γ-氨基丁酸	Organic acids	有机酸	Organic acids	有机酸	56-12-2	A	3077700	2666900	3283100	3550800	2410900	3236900	5525900	5352100	5106400	4467400	4682700	4407300	4300700	5393400	4038300	4076600	4148700	4700200	C00334	ko00250,ko00330,ko00410,ko00650,ko00760,ko01100
pmb0484	104.1	60.1	103.091	C5H13NO	[M+H]+	Choline	胆碱	Alkaloids	生物碱	Alkaloids	生物碱	62-49-7	B	12331000	12777000	11530000	10925000	10985000	11415000	10438000	9877000	9755500	10370000	11036000	9912800	10769000	9918900	9086000	9996000	10338000	9889300	C00114	ko00260,ko00564,ko01100,ko02010
mws0576	103.04	59.1	104.047	C4H8O3	[M-H]-	3-Hydroxybutyric acid	3-羟基丁酸	Organic acids	有机酸	Organic acids	有机酸	300-85-6	B	105840	74444	101610	60420	66380	58270	98233	118520	82793	140700	132590	168760	175730	171000	148110	105930	106900	110940	C01089	ko00072,ko00650,ko01100
pme1975	103	59	104.06	C3H4O4	[M-H]-	Malonic acid	丙二酸	Organic acids	有机酸	Organic acids	有机酸	141-82-2	B	83710	77146	104000	69048	59809	55326	103340	127980	72842	135070	124170	140220	158550	182140	148440	96343	126040	132930	C00383	ko00061,ko00240,ko00410,ko01100,ko01212
pme0010	106	60	105.043	C3H7NO3	[M+H]+	L-Serine	L-丝氨酸	Amino acids and derivatives	氨基酸及其衍生物	Amino acids and derivatives	氨基酸及其衍生物	56-45-1	B	1546100	1108000	1400800	1212100	868710	1133400	1301700	950340	1204500	892620	1108200	944880	1037100	1058100	931720	1240000	1126200	1364800	C00065	ko00260,ko00261,ko00270,ko00460,ko00600,ko00630,ko00920,ko00970,ko01100,ko01110,ko01200,ko01230,ko02010
pme2433	106.09	88	105.079	C4H11NO2	[M+H]+	Diethanolamine	二乙醇胺	Alkaloids	生物碱	Alkaloids	生物碱	111-42-2	B	146300	94655	125550	99485	71108	99669	117320	96802	112890	78766	99329	83479	103310	123040	83217	114810	102030	124880	C06772	ko00564
pme0048	108.01	64	109.02	C2H7NO2S	[M-H]-	2-Aminoethanesulfinic acid	2-氨基乙烷亚磺酸	Organic acids	有机酸	Organic acids	有机酸	300-84-5	A	21277	28261	22714	25737	29045	29878	18417	15007	17654	13008	18608	18318	14721	11493	12070	12631	22017	20216	C00519	ko00430,ko01100
mws0255	112.05	95	111.043	C4H5N3O	[M+H]+	Cytosine	胞嘧啶	Nucleotides and derivatives	核苷酸及其衍生物	Nucleotides and derivatives	核苷酸及其衍生物	71-30-7	B	170060	177230	204870	223010	252310	218930	751110	655960	656590	648900	529400	509020	862120	915490	875390	561910	559940	588890	C00380	ko00240,ko01100
pme0257	111.02	80	112.027	C4H4N2O2	[M-H]-	Uracil	尿嘧啶	Nucleotides and derivatives	核苷酸及其衍生物	Nucleotides and derivatives	核苷酸及其衍生物	66-22-8	B	107030	113570	100580	82083	101090	105280	61651	67409	74380	74450	73113	74086	89479	85034	92832	74278	83992	118540	C00106	ko00240,ko00410,ko00770,ko01100
pme0006	116.07	70.1	115.063	C5H9NO2	[M+H]+	L-Proline	L-脯氨酸	Amino acids and derivatives	氨基酸及其衍生物	Amino acids and derivatives	氨基酸及其衍生物	147-85-3	A	811400	833440	803490	1046900	821810	916870	673380	707160	879270	647140	746600	511780	535420	521550	550800	877730	843410	811040	C00148	ko00330,ko00332,ko00970,ko01100,ko01110,ko01230,ko02010
mws0376	115	71	116.011	C4H4O4	[M-H]-	Fumaric acid	延胡索酸(富马酸,反丁烯二酸)	Organic acids	有机酸	Organic acids	有机酸	110-17-8	A	313460	341420	365960	341130	381170	276870	454990	557600	408570	771450	736230	824760	842470	886130	771690	393790	608360	567300	C00122	ko00020,ko00190,ko00220,ko00250,ko00350,ko00360,ko00620,ko00650,ko00760,ko01100,ko01110,ko01200
pmb1096	118.07	91	117.058	C8H7N	[M+H]+	Indole	吲哚	Alkaloids	生物碱	Plumerane	吲哚类生物碱	120-72-9	B	109310	111440	156860	45395	37059	34655	40950	17738	28049	53575	45395	47596	32531	25469	33289	38729	41838	43516	C00463	ko00380,ko00400,ko00402,ko01100,ko01110
mws2628	118.09	87.05	117.07	C5H11NO2	[M+H]+	N-Methyl-4-aminobutyric acid	N-甲基-4-氨基丁酸	Organic acids	有机酸	Organic acids	有机酸	1119-48-8	B	113770	109780	128320	132490	119910	138420	148270	159890	128270	136400	143140	141530	128760	150930	124650	117020	134770	138450	C15987	ko00760,ko01100
mws0256	118.09	72.1	117.079	C5H11NO2	[M+H]+	L-Valine	L-缬氨酸	Amino acids and derivatives	氨基酸及其衍生物	Amino acids and derivatives	氨基酸及其衍生物	72-18-4	A	7035600	6789400	7991400	4544800	4202900	4234200	6149300	5142600	5060500	6156000	7026700	7723200	3995200	4029400	3709300	4930800	5247100	5141500	C00183	ko00280,ko00290,ko00311,ko00460,ko00770,ko00966,ko00970,ko01100,ko01110,ko01210,ko01230,ko02010
mws0191	118.09	59	117.079	C5H11NO2	[M+H]+	Betaine	甜菜碱	Alkaloids	生物碱	Alkaloids	生物碱	107-43-7	B	964760	860620	1114700	1088100	931470	1066000	898810	1252000	876790	890690	1023100	862690	853240	998150	831450	796490	957150	1086700	C00719	ko00260,ko01100,ko02010
pme0120	118.09	101	117.079	C5H11NO2	[M+H]+	5-Aminovaleric acid	5-氨基戊酸	Amino acids and derivatives	氨基酸及其衍生物	Amino acids and derivatives	氨基酸及其衍生物	660-88-8	B	22243	15820	18414	21565	17114	24526	19677	21127	22072	14550	19752	12220	21321	29761	14739	21276	19563	26284	C00431	ko00310,ko00330,ko01100
mws0470	117.02	73	118.027	C4H6O4	[M-H]-	Methylmalonic acid	甲基丙二酸	Organic acids	有机酸	Organic acids	有机酸	516-05-2	A	9377200	10205000	10218000	9743200	10511000	10090000	12437000	14127000	14822000	28190000	26934000	27866000	23676000	24339000	24038000	13804000	18391000	18230000	C02170	ko00240,ko00280,ko00640,ko01100
mws0192	117.02	73	118.027	C4H6O4	[M-H]-	Succinic acid	琥珀酸	Organic acids	有机酸	Organic acids	有机酸	110-15-6	A	9201400	9397300	9985400	9020700	9969100	9675000	12295000	13791000	14001000	26400000	25496000	26257000	23163000	23496000	23357000	12810000	17516000	17529000	C00042	ko00020,ko00190,ko00250,ko00310,ko00350,ko00360,ko00620,ko00630,ko00640,ko00650,ko00760,ko00920,ko01100,ko01110,ko01200
mws0147	117.06	59	118.063	C5H10O3	[M-H]-	β-Hydroxyisovaleric acid	β-羟基异戊酸	Organic acids	有机酸	Organic acids	有机酸	625-08-1	A	30446	28296	23522	29279	27277	25839	44579	33042	28819	42225	35141	43617	30678	39219	41943	26904	25490	38897	C20827	ko00280,ko01100
pme3096	118	74	119.022	C3H5NO4	[M-H]-	Aminomalonic acid	氨基丙二酸	Organic acids	有机酸	Organic acids	有机酸	1068-84-4	A	275260	258720	293140	264810	281340	266670	350060	390740	412950	766420	773100	757870	694930	705250	692140	395070	513320	500490	C00872	--
mws0230	120.07	74	119.058	C4H9NO3	[M+H]+	L-Threonine	L-苏氨酸	Amino acids and derivatives	氨基酸及其衍生物	Amino acids and derivatives	氨基酸及其衍生物	72-19-5	A	2731800	2177700	1928300	2602700	1754400	2330000	2589800	2271000	2475800	2048100	2214400	2075700	1799800	1824200	1857000	2397300	2168800	2798500	C00188	ko00260,ko00261,ko00290,ko00860,ko00970,ko01100,ko01110,ko01230,ko02010
mws0671	120.07	74.1	119.058	C4H9NO3	[M+H]+	L-Homoserine	L-高丝氨酸	Organic acids	有机酸	Organic acids	有机酸	672-15-1	B	2585300	2388700	1968500	2576500	1844800	2477800	2945100	2490900	2588300	2213300	2353800	2208800	1996500	1869400	2006000	2517200	2379100	2593800	C00263	ko00260,ko00270,ko00300,ko00920,ko01100,ko01110,ko01230
pmp001287	120.08	103.05	119.073	C8H9N	[M+H]+	N-Benzylmethylene isomethylamine	N-苯亚甲基异甲胺	Alkaloids	生物碱	Alkaloids	生物碱	-	A	11789000	12782000	15310000	9079700	7151200	8321900	8662500	8171900	7757300	8996900	9793600	9559400	7515400	7896900	7173100	8547800	9263400	8926100	--	--
pma0134	121.04	93.06	120.042	C4H8O4	[M+H]+	D-(-)-Threose	D-(-)-苏阿糖	Others	其它类	Saccharides and Alcohols	糖及醇类	95-43-2	A	18827	21083	16351	15269	28416	12840	41578	27983	43435	75710	66475	64573	739100	669510	795490	124110	151400	136500	C06463	--
pme0195	120.02	62	121.02	C3H7NO2S	[M-H]-	L-Cysteine	L-半胱氨酸	Amino acids and derivatives	氨基酸及其衍生物	Amino acids and derivatives	氨基酸及其衍生物	52-90-4	B	7679.5	10600	14270	12639	11669	37679	7474.4	12440	10057	15646	13455	11435	5641.1	11144	34154	14113	8963.9	10594	C00097	ko00260,ko00270,ko00311,ko00332,ko00430,ko00460,ko00480,ko00730,ko00770,ko00920,ko00970,ko01100,ko01110,ko01200,ko01230,ko04122
pmb0069	122	105	121.053	C7H7NO	[M+H]+	Benzamide	苯甲酰胺	Phenolic acids	酚酸类	Phenolic acids	酚酸类	55-21-0	B	9	8896.9	9	9	40434	8049.8	12181	9680.9	12743	31107	27523	28499	446360	422590	399890	83341	95875	83050	C09815	--
mws0491	122.1	105	121.089	C8H11N	[M+H]+	Phenethylamine	2-苯乙胺	Alkaloids	生物碱	Alkaloids	生物碱	64-04-0	B	23134	38198	25130	38645	148240	28897	54283	52013	41978	119980	101080	120380	1780800	1656500	1549100	317140	371370	340550	C05332	ko00360,ko01100
mws0628	121.03	92	122.037	C7H6O2	[M-H]-	4-Hydroxybenzaldehyde	对羟基苯甲醛	Phenolic acids	酚酸类	Phenolic acids	酚酸类	123-08-0	A	40318	41313	33054	34877	27228	39591	33546	37219	38212	56357	61214	50144	102240	113810	101980	35815	45428	48944	C00633	ko01100
mws0133	123.06	80.05	122.048	C6H6N2O	[M+H]+	Nicotinamide	烟酰胺	Others	其它类	Vitamin	维生素	98-92-0	A	502720	455450	349140	345200	349080	352420	268880	276250	282780	450170	456340	394370	651320	594720	573790	363780	388720	402800	C00153	ko00760,ko01100
pme2134	121	59	122.058	C4H10O4	[M-H]-	D-Threitol	D-苏糖醇	Others	其它类	Saccharides and Alcohols	糖及醇类	2418-52-2	B	130010	148730	133380	162120	222250	172330	163560	121260	128380	122720	150860	167810	110580	185030	164330	135000	123300	155510	C16884	--
pme0490	124.04	78	123.032	C6H5NO2	[M+H]+	Nicotinic acid (Vitamin B3)	烟酸 (维生素 B3)	Others	其它类	Vitamin	维生素	59-67-6	A	164250	173650	182470	184850	220660	170240	175660	211750	206200	185910	163360	138870	205270	168350	160790	168330	172660	166600	C00253	ko00760,ko00960,ko01100,ko01110
Lmbp000668	124.04	78.03	123.032	C6H5NO2	[M+H]+	Isonicotinic acid	异烟酸	Organic acids	有机酸	Organic acids	有机酸	55-22-1	B	260390	286520	219180	316440	360170	303970	331670	325120	330220	256030	308330	284840	219040	245000	285110	215180	266490	326050	C07446	--
pme1216	122.03	78	123.032	C6H5NO2	[M-H]-	2-Picolinic acid	2-吡啶甲酸	Organic acids	有机酸	Organic acids	有机酸	98-98-6	B	19162	15894	11784	15449	11193	16793	11522	17533	19520	27585	22756	11654	12762	22110	14451	14150	13831	14332	C10164	ko00380,ko01100
mws0236	124.01	80	125.015	C2H7NO3S	[M-H]-	2-Aminoethanesulfonic acid	2-氨基乙烷磺酸	Organic acids	有机酸	Organic acids	有机酸	107-35-7	B	25089	21562	22834	16607	24634	24359	17606	19371	18000	17905	22888	15453	18939	16546	13679	19507	23054	29362	C00245	ko00430,ko00920,ko01100,ko02010
pmp001086	127.04	97	126.032	C6H6O3	[M+H]+	5-Hydroxymethylfurfural	5-羟甲基糠醛	Phenolic acids	酚酸类	Phenolic acids	酚酸类	67-47-0	B	174670	215030	197600	247960	157520	230820	164980	152950	164220	137160	116490	91068	114930	141200	143950	140950	133550	176210	C11101	--
mws0263	128.04	82.03	129.043	C5H7NO3	[M-H]-	5-Oxo-L-Proline	5-氧代-L-脯氨酸	Amino acids and derivatives	氨基酸及其衍生物	Amino acids and derivatives	氨基酸及其衍生物	98-79-3	A	26496	24755	61819	12894	25196	16368	21641	30380	24601	55982	60332	62744	35848	40425	22188	28560	27855	36910	C01879	ko00480,ko01100
Rfmb319	130.09	84.08	129.079	C6H11NO2	[M+H]+	Pipecolic acid	哌啶酸	Amino acids and derivatives	氨基酸及其衍生物	Amino acids and derivatives	氨基酸及其衍生物	4043-87-2	A	20961000	21991000	23168000	22305000	14566000	16351000	18673000	17944000	17430000	17753000	16075000	16651000	19886000	20927000	20342000	19182000	18032000	16740000	C00408	ko00310,ko00960,ko01100,ko01110
ML10181668	130.09	84.08	129.079	C6H11NO2	[M+H]+	Cycloleucine	环亮氨酸	Amino acids and derivatives	氨基酸及其衍生物	Amino acids and derivatives	氨基酸及其衍生物	52-52-8	A	180300	133260	211670	194090	134100	166320	270810	216060	258520	142310	174170	170520	90554	128200	84598	179050	198060	215750	C03969	--
Zmgn000217	129.02	85.03	130.027	C5H6O4	[M-H]-	Methylenesuccinic acid	亚甲基琥珀酸	Organic acids	有机酸	Organic acids	有机酸	97-65-4	A	154840	162250	172480	149460	147970	129790	92819	127890	102180	164060	105840	130430	168470	142780	117820	100960	151960	114990	C00490	ko00660,ko01100
mws0425	129.02	85	130.027	C5H6O4	[M-H]-	Citraconic acid	柠康酸	Organic acids	有机酸	Organic acids	有机酸	498-23-7	B	1364700	1382200	1764200	1271900	1151500	1154100	1558500	1479700	1649300	1390000	1327400	1278200	874000	966280	895720	950620	1324000	1407900	C02226	ko00290,ko00660,ko01100,ko01210
pme2693	131.12	114.09	130.111	C6H14N2O	[M+H]+	N-Acetylputrescine	N-乙酰腐胺	Alkaloids	生物碱	Phenolamine	酚胺	18233-70-0	B	16636	8758.8	14310	14156	23244	14256	27873	31666	16991	22844	27901	21840	35106	35635	31698	19048	24802	25521	C02714	ko00330,ko01100
pmb0501	131.13	114.1	130.122	C5H14N4	[M+H]+	Agmatine	胍丁胺	Alkaloids	生物碱	Phenolamine	酚胺	306-60-5	B	11055	13724	11628	11701	9708.4	8743.8	29245	20611	24743	19175	25345	17444	28017	31808	27718	19304	19742	21287	C00179	ko00330,ko01100
mws0227	132.1	86.2	131.095	C6H13NO2	[M+H]+	L-Leucine*	L-亮氨酸*	Amino acids and derivatives	氨基酸及其衍生物	Amino acids and derivatives	氨基酸及其衍生物	61-90-5	A	2447800	2525500	2624800	1934300	1670900	1619500	1830500	1543100	1509100	2343900	2014200	2257800	1343500	1196000	1242200	1813400	1728400	1606900	C00123	ko00280,ko00290,ko00966,ko00970,ko01100,ko01110,ko01210,ko01230,ko02010
pmp001198	132.1	57.1	131.095	C6H13NO2	[M+H]+	6-Deoxyfagomine	6-脱氧荞麦碱	Alkaloids	生物碱	Alkaloids	生物碱	197449-09-5	A	11966000	12044000	12651000	8826800	7808200	7966800	8807300	7591500	7658700	9822800	9736700	10885000	6279800	5769300	5917200	8649300	8458100	8337700	--	--
mws0258	132.1	86	131.095	C6H13NO2	[M+H]+	L-Isoleucine*	L-异亮氨酸*	Amino acids and derivatives	氨基酸及其衍生物	Amino acids and derivatives	氨基酸及其衍生物	73-32-5	A	962050	1049700	1028400	598370	487410	584980	631760	595660	611510	825800	833440	936970	472390	390970	401000	548230	681110	657640	C00407	ko00280,ko00290,ko00460,ko00960,ko00966,ko00970,ko01100,ko01110,ko01210,ko01230,ko02010
pme0274	132.1	69	131.095	C6H13NO2	[M+H]+	6-Aminocaproic acid	6-氨基己酸	Organic acids	有机酸	Organic acids	有机酸	60-32-2	B	1657300	1629600	1789700	915820	313350	936560	567580	985320	798480	790890	1347000	1106200	547410	705510	391340	578180	1004400	1017000	C02378	ko01100
pme2679	132	86	131.095	C6H13NO2	[M+H]+	L-Allo-isoleucine	L-别异亮氨酸	Amino acids and derivatives	氨基酸及其衍生物	Amino acids and derivatives	氨基酸及其衍生物	1509-34-8	B	622570	605480	759070	380100	119540	388540	232300	353560	380820	333880	533940	431350	162930	281610	148560	265240	395820	387460	C21096	--
mws1587	132.1	86	131.095	C6H13NO2	[M+H]+	L-Norleucine*	L-正亮氨酸*	Amino acids and derivatives	氨基酸及其衍生物	Amino acids and derivatives	氨基酸及其衍生物	327-57-1	A	912040	938320	1016100	586210	520910	611930	735850	673370	611130	842700	832330	918980	460980	443670	423970	623020	706750	646610	C01933	--
Lmmn000806	131.03	87.05	132.042	C5H8O4	[M-H]-	Dimethylmalonic acid	二甲基丙二酸	Organic acids	有机酸	Organic acids	有机酸	595-46-0	B	21685	25735	21433	19101	24822	24363	18572	21160	19316	24805	24686	22018	35804	35615	33802	14784	19702	22041	--	--
mws0473	131.03	87.05	132.042	C5H8O4	[M-H]-	2-Methylsuccinic acid	2-甲基丁二酸	Organic acids	有机酸	Organic acids	有机酸	498-21-5	B	267380	255570	254980	247570	282690	244130	226920	258620	239320	299710	309340	325560	417870	402300	412280	191540	276020	276650	--	--
Lmgn000160	131.05	70.03	132.053	C4H8N2O3	[M-H]-	3-Ureidopropionic Acid	3-脲基丙酸	Organic acids	有机酸	Organic acids	有机酸	462-88-4	A	1460200	1381500	1684900	1242700	1170000	1191100	1852900	1644500	1645900	1750400	1715600	2167900	1703600	1940400	1533900	1098500	1551200	1737600	C02642	ko00240,ko00410,ko00770,ko01100
mws0001	133.06	74	132.054	C4H8N2O3	[M+H]+	L-Asparagine	L-天冬酰胺	Amino acids and derivatives	氨基酸及其衍生物	Amino acids and derivatives	氨基酸及其衍生物	70-47-3	A	22697000	18830000	24697000	18492000	13499000	16531000	30448000	25139000	27031000	21779000	22480000	25603000	19116000	23315000	20613000	24022000	23625000	24561000	C00152	ko00250,ko00460,ko00970,ko01100,ko01110,ko01230
mws0972	131.07	85	132.079	C6H12O3	[M-H]-	6-Hydroxyhexanoic acid	6-羟基己酸	Organic acids	有机酸	Organic acids	有机酸	1191-25-9	B	16935	9965.9	14008	9328.5	7899.2	7135.9	9385.3	13075	10130	7897.8	9283.3	11994	11359	16435	10865	14601	13990	11035	C06103	--
mws0341	131.07	85	132.079	C6H12O3	[M-H]-	2-Hydroxyisocaproic acid	2-羟基异己酸	Organic acids	有机酸	Organic acids	有机酸	20312-37-2	B	28556	31308	23671	12612	17423	19378	87354	71499	63029	64182	54251	51084	30288	16850	33189	31371	43131	50808	C03264	--
pme2527	133	116	132.09	C5H12N2O2	[M+H]+	L-Ornithine	L-鸟氨酸	Amino acids and derivatives	氨基酸及其衍生物	Amino acids and derivatives	氨基酸及其衍生物	70-26-8	B	349050	347120	505680	154990	138670	184660	222930	186340	201870	326960	320860	313840	197080	212820	202270	305300	285740	268640	C00077	ko00220,ko00330,ko00472,ko00480,ko01100,ko01110,ko01210,ko01230,ko02010
mws0219	132.03	88	133.038	C4H7NO4	[M-H]-	L-Aspartic Acid	L-天冬氨酸	Amino acids and derivatives	氨基酸及其衍生物	Amino acids and derivatives	氨基酸及其衍生物	56-84-8	A	28714000	28421000	29383000	31834000	23647000	26194000	12370000	8574300	10893000	13262000	15955000	14407000	13821000	14408000	12925000	13672000	18590000	19566000	C00049	ko00220,ko00250,ko00260,ko00261,ko00270,ko00300,ko00340,ko00410,ko00460,ko00710,ko00760,ko00770,ko00970,ko01100,ko01110,ko01200,ko01210,ko01230,ko02010
Lmbn000198	133.01	71.01	134.022	C4H6O5	[M-H]-	3-Dehydro-L-Threonic Acid	3-脱氢-L-苏糖酸	Organic acids	有机酸	Organic acids	有机酸	-	A	18072000	18817000	19098000	15689000	22700000	16653000	15983000	20212000	15472000	27550000	22805000	26180000	34776000	30686000	30095000	13886000	20050000	20344000	C03064	ko00053,ko01100
mws0275	133.01	71.01	134.022	C4H6O5	[M-H]-	L-Malic acid	L-苹果酸	Organic acids	有机酸	Organic acids	有机酸	97-67-6	A	4809700	5213100	5654300	4543200	5467400	4554600	3863100	5312500	4221200	7448800	5976400	6930500	9773000	8572600	7562000	4036800	5312900	5458900	C00149	ko00020,ko00620,ko00630,ko00710,ko01100,ko01110,ko01200
pme0057	136.04	118.1	135.035	C4H9NO2S	[M+H]+	L-Homocysteine	L-高半胱氨酸	Amino acids and derivatives	氨基酸及其衍生物	Amino acids and derivatives	氨基酸及其衍生物	6027-13-0	A	9	9	9	9	9	9	4498.2	9	9	4312.6	6090.4	3874.8	158090	199500	144400	33108	20631	41674	C00155	ko00270,ko00920,ko01100,ko01110,ko01230
pme0040	136.06	119	135.054	C5H5N5	[M+H]+	Adenine	腺嘌呤	Nucleotides and derivatives	核苷酸及其衍生物	Nucleotides and derivatives	核苷酸及其衍生物	73-24-5	A	7755700	8088900	10046000	9934500	10787000	8544900	13886000	17508000	16487000	18604000	17137000	17470000	31370000	34239000	25614000	14624000	16112000	16309000	C00147	ko00230,ko00908,ko01100
pmb0374	136.06	118.9	135.054	C5H5N5	[M+H]+	2-Aminopurine	2-氨基嘌呤	Nucleotides and derivatives	核苷酸及其衍生物	Nucleotides and derivatives	核苷酸及其衍生物	452-06-2	B	240470	252920	240580	207560	196350	221290	190520	197900	194130	245790	245220	242740	171070	148090	145160	197680	212680	201930	--	--
HJKP000649	136.07	91.05	135.068	C8H9NO	[M+H]+	N-benzylformamide	正苄基甲酰胺	Alkaloids	生物碱	Alkaloids	生物碱	6343-54-0	A	3276500	3723400	4580000	1715200	1273200	1523800	1589600	758800	952410	1679400	1572200	1320700	963150	938400	1100000	1646900	1690100	1584000	C15561	--
mws0889	135.03	75.01	136.037	C4H8O5	[M-H]-	D-Threonic Acid	D-苏糖酸	Others	其它类	Saccharides and Alcohols	糖及醇类	3909-12-4	B	351910	299880	309580	340910	283420	286650	233290	254970	262400	230700	269580	238200	270010	288480	267580	177000	264740	295430	C21649	--
pme0033	137.05	119	136.039	C5H4N4O	[M+H]+	Hypoxanthine	次黄嘌呤	Nucleotides and derivatives	核苷酸及其衍生物	Nucleotides and derivatives	核苷酸及其衍生物	68-94-0	B	24742	25293	26091	30037	30662	28794	48047	50319	45690	63303	59845	45351	104600	124080	79476	49565	59910	46157	C00262	ko00230,ko01100
pme1724	137.06	91	136.052	C8H8O2	[M+H]+	Benzoic acid methyl ester	苯甲酸甲酯	Phenolic acids	酚酸类	Phenolic acids	酚酸类	93-58-3	B	25474	13812	26201	30280	21137	18373	30034	30013	22106	24588	17110	19883	27693	27560	33038	24120	23767	13062	C20645	--
mws1336	138.06	120	137.048	C7H7NO2	[M+H]+	4-Aminobenzoic acid	对氨基苯甲酸	Phenolic acids	酚酸类	Phenolic acids	酚酸类	150-13-0	A	20204	17034	25459	24192	35459	25858	27747	32981	25223	20507	26817	18675	20723	29451	13873	23796	27579	27201	C00568	ko00790,ko01100
mws0146	138.05	78	137.048	C7H7NO2	[M+H]+	Nicotinic Acid Methyl Ester(Methyl Nicotinate)	烟酸甲酯	Alkaloids	生物碱	Alkaloids	生物碱	93-60-7	B	54501	46472	49427	38836	34071	44221	55600	36907	41806	46590	43299	57196	53255	51017	50768	50349	58754	52979	--	--
pme2268	138.05	94.07	137.048	C7H7NO2	[M+H]+	Trigonelline	葫芦巴碱	Alkaloids	生物碱	Alkaloids	生物碱	535-83-1	A	21813000	20011000	21105000	18198000	15976000	17166000	19745000	18406000	18235000	16340000	17620000	19189000	18262000	18320000	16508000	17714000	18382000	18244000	C01004	ko00760
pma0948	138.09	121.1	137.084	C8H11NO	[M+H]+	Phenylethanolamine	苯基乙醇胺	Alkaloids	生物碱	Alkaloids	生物碱	7568-93-6	B	157130	160130	158860	108420	242260	111250	497420	238300	308870	887640	888690	815470	8476900	7958500	9043500	1340500	1527900	1576200	C02735	--
pme1002	138.09	103	137.084	C8H11NO	[M+H]+	L-Tyramine	L-酪胺	Amino acids and derivatives	氨基酸及其衍生物	Amino acids and derivatives	氨基酸及其衍生物	51-67-2	A	362800	422490	371950	216950	649960	263850	1232300	537800	717440	2330300	2240900	2452700	24123000	22598000	25376000	3987700	4337100	4121700	C00483	ko00350,ko00950,ko01100,ko01110
Lmgn001670	137.03	108.02	138.032	C7H6O3	[M-H]-	Salicylic acid	水杨酸	Phenolic acids	酚酸类	Phenolic acids	酚酸类	69-72-7	B	11686	15985	9	8758.9	13409	5892.5	20612	15615	15908	21214	12025	9526.1	26942	34366	31930	15918	14456	15227	C00805	ko00360,ko01100,ko01110,ko04075
mws0749	137.02	93	138.032	C7H6O3	[M-H]-	4-Hydroxybenzoic acid	对羟基苯甲酸	Phenolic acids	酚酸类	Phenolic acids	酚酸类	99-96-7	B	74761	127030	76898	117130	110170	80301	100980	101630	66028	94928	102400	89598	176470	174900	104120	82814	84335	115710	C00156	ko00130,ko00790,ko01100,ko01110
Lmbn002862	137.02	93.03	138.032	C7H6O3	[M-H]-	3-Hydroxybenzoic Acid	3-羟基苯甲酸	Organic acids	有机酸	Organic acids	有机酸	99-06-9	A	887470	999400	1131300	925470	898820	884720	1363300	1435300	1220300	962780	913180	891920	830500	1033900	478690	638870	960320	1008300	C00587	ko00400
pme1137	140.03	94	139.027	C6H5NO3	[M+H]+	6-Hydroxynicotinic acid	6-羟基烟酸	Alkaloids	生物碱	Alkaloids	生物碱	5006-66-6	A	232720	225510	237540	168530	199150	192740	175800	160690	171080	231330	218050	212270	312310	282520	253830	210430	208150	205890	C01020	ko00760,ko01100
mws0704	140.01	78.96	141.019	C2H8NO4P	[M-H]-	O-Phosphorylethanolamine	磷酸乙醇胺	Alkaloids	生物碱	Alkaloids	生物碱	1071-23-4	B	48179	40978	48564	34704	31429	36857	34230	24693	31270	44382	44069	41334	42580	38398	46760	26630	42032	44863	C00346	ko00564,ko00600,ko01100
pma2987	142.1	124.09	141.09	C6H11N3O	[M+H]+	Histidinol	组氨醇	Alkaloids	生物碱	Alkaloids	生物碱	501-28-0	B	12324000	12523000	11611000	12204000	11141000	12576000	10914000	12456000	11542000	10981000	11725000	11157000	11076000	12574000	12579000	9980800	10953000	11706000	C00860	ko00340,ko01100,ko01110,ko01230
pme3207	141.02	59	142.027	C6H6O4	[M-H]-	Muconic acid	己二烯二酸	Organic acids	有机酸	Organic acids	有机酸	1119-72-8	A	3452200	3570800	2542600	3478600	2715200	2817600	1921700	2223800	2225000	1977100	1732900	1615300	1658000	1762000	1394700	1556900	2392100	2422200	C02480	ko01100
pmb0764	144.05	113.2	143.04	C6H9NOS	[M+H]+	4-Methyl-5-thiazoleethanol	4-甲基-5-噻唑乙醇	Others	其它类	Others	其它	137-00-8	A	34697	40837	32936	32866	30604	26183	38716	42141	41255	42889	32402	36382	18972	22697	19675	24815	28365	25681	C04294	ko00730,ko01100
Rfmb320	144.1	84.08	143.095	C7H13NO2	[M+H]+	1-Methylpiperidine-2-carboxylic acid	1-甲基哌啶-2-羧酸	Amino acids and derivatives	氨基酸及其衍生物	Amino acids and derivatives	氨基酸及其衍生物	7730-87-2	A	300420	318560	323450	208720	322540	334760	254010	364480	270480	306630	262980	313640	260600	239910	284050	250060	249060	287220	--	--
Rfmb318	144.1	84.08	144.092	C7H14NO2+	[M]+	D-Proline betaine	脯氨酸甜菜碱	Amino acids and derivatives	氨基酸及其衍生物	Amino acids and derivatives	氨基酸及其衍生物	1195-94-4	B	161000	143520	164740	132010	167000	134480	142920	149430	116830	136110	174470	116360	108580	102730	125620	124830	130500	98065	C21514	--
mws0103	146.06	91	145.053	C9H7NO	[M+H]+	Indole-3-carboxaldehyde	吲哚-3-甲醛	Alkaloids	生物碱	Plumerane	吲哚类生物碱	487-89-8	B	32565	31813	27124	26170	24136	18344	25987	21598	33289	41726	34070	29382	33976	31792	19976	30070	34206	27354	C08493	--
pme0295	146.08	86	145.074	C6H11NO3	[M+H]+	4-Acetamidobutyric acid	4-乙酰氨基丁酸	Organic acids	有机酸	Organic acids	有机酸	3025-96-5	A	67036	66462	76704	74632	84259	78899	52216	68928	49682	71316	67716	64588	82737	119430	104330	63565	57535	69599	C02946	ko00330,ko01100
mws0567	146.09	87	145.085	C5H11N3O2	[M+H]+	4-Guanidinobutyric acid	4-胍基丁酸	Organic acids	有机酸	Organic acids	有机酸	463-00-3	A	545630	504150	508750	531810	528050	495360	1071900	1595000	1081800	1031000	1168400	1252100	1276100	1290000	1222800	768980	913240	969700	C01035	ko00330,ko01100
mws0017	146.17	72.2	145.158	C7H19N3	[M+H]+	Spermidine	亚精胺	Alkaloids	生物碱	Phenolamine	酚胺	124-20-9	B	33316	34899	26093	18902	21619	26329	26880	21806	31612	30759	29255	29463	44443	30103	30273	5634.7	15119	10005	C00315	ko00330,ko00410,ko00480,ko00940,ko01100,ko02010
pme2380	145.01	101	146.022	C5H6O5	[M-H]-	α-Ketoglutaric acid	α-酮戊二酸	Organic acids	有机酸	Organic acids	有机酸	328-50-7	B	227990	178510	250970	182870	175980	179320	654080	660080	572070	379860	389110	311410	532680	480960	437480	333320	409670	403900	C00026	ko00020,ko00040,ko00053,ko00220,ko00250,ko00300,ko00310,ko00340,ko00430,ko00630,ko00650,ko00660,ko01100,ko01110,ko01200,ko01210,ko01230
Wmzn000227	145.06	109.04	146.058	C6H10O4	[M-H]-	2,2-Dimethylsuccinic acid	2,2-二甲基琥珀酸	Organic acids	有机酸	Organic acids	有机酸	597-43-3	B	228080	203860	247100	217140	240850	218040	329840	282310	268470	305600	339640	354950	221340	233890	186150	180570	241240	318480	--	--
mws0924	145.05	101	146.058	C6H10O4	[M-H]-	2-Methylglutaric acid	2-甲基戊二酸	Organic acids	有机酸	Organic acids	有机酸	617-62-9	B	69696	64784	67108	53897	56347	38725	54160	67983	75376	87984	80844	72610	77528	79155	68109	56857	68320	52315	--	--
mws0208	145.05	101	146.058	C6H10O4	[M-H]-	Adipic Acid	己二酸	Organic acids	有机酸	Organic acids	有机酸	124-04-9	B	119010	121790	132300	64491	71166	72308	93927	106580	98925	120800	106520	110070	102230	118760	86236	75231	90253	120240	C06104	ko01100
pme0193	147.08	84	146.069	C5H10N2O3	[M+H]+	L-Glutamine	L-谷氨酰胺	Amino acids and derivatives	氨基酸及其衍生物	Amino acids and derivatives	氨基酸及其衍生物	56-85-9	A	211830	220320	239150	123760	127170	130430	145150	122310	128380	142940	135470	138500	101060	91511	74916	140710	135010	125630	C00064	ko00220,ko00230,ko00240,ko00250,ko00630,ko00750,ko00910,ko00970,ko01100,ko01230,ko02010
pme0026	147.11	84	146.106	C6H14N2O2	[M+H]+	L-Lysine	L-赖氨酸	Amino acids and derivatives	氨基酸及其衍生物	Amino acids and derivatives	氨基酸及其衍生物	56-87-1	A	227210	238260	273340	129290	120360	140940	169860	151050	144040	153740	151670	141290	109340	109300	81184	157200	152450	140360	C00047	ko00300,ko00310,ko00780,ko00960,ko00970,ko01100,ko01110,ko01210,ko01230,ko02010
pme1691	147.13	87.2	146.118	C7H16NO2	[M+H]+	Acetylcholine	乙酰胆碱	Alkaloids	生物碱	Alkaloids	生物碱	60-31-1	B	2696300	2583000	2504400	3351300	2831400	2768300	2688400	2629300	2439300	2539800	2429400	2848100	2934800	2402600	2635900	2530500	2620100	2756100	C01996	ko00564
pme0014	148.06	84	147.053	C5H9NO4	[M+H]+	L-Glutamic acid	L-谷氨酸	Amino acids and derivatives	氨基酸及其衍生物	Amino acids and derivatives	氨基酸及其衍生物	56-86-0	A	861730	715190	773070	948670	625750	843310	1037100	951490	1025600	677980	669280	589380	715690	701890	612530	997110	919740	950260	C00025	ko00220,ko00250,ko00330,ko00332,ko00340,ko00430,ko00480,ko00630,ko00650,ko00660,ko00860,ko00910,ko00970,ko01100,ko01110,ko01200,ko01210,ko01230,ko02010
Zmzn000113	146.05	102.06	147.053	C5H9NO4	[M-H]-	L-threo-3-Methylaspartate	L-苏式-3-甲基天冬氨酸	Amino acids and derivatives	氨基酸及其衍生物	Amino acids and derivatives	氨基酸及其衍生物	6061-13-8	A	3872600	4291000	4531000	4251600	3206600	3870100	4573000	3980500	4026500	3114900	3328700	3270100	2933400	2942000	3131000	2768500	3671300	4204900	C03618	ko00630,ko00660,ko01100,ko01200
mws1050	148.06	88	147.053	C5H9NO4	[M+H]+	O-Acetylserine	O-乙酰丝氨酸	Amino acids and derivatives	氨基酸及其衍生物	Amino acids and derivatives	氨基酸及其衍生物	5147-00-2	B	218960	183950	204970	207460	192920	222740	238480	186610	169760	261910	251800	269910	376770	354270	334850	257570	259830	176330	C00979	ko00270,ko00908,ko00920,ko01100,ko01110,ko01200,ko01230,ko04122
pmp001285	149.02	65.04	148.016	C8H4O3	[M+H]+	Phthalic anhydride	邻苯二甲酸酐	Phenolic acids	酚酸类	Phenolic acids	酚酸类	85-44-9	A	979530	894080	560140	412210	421100	403100	403620	418040	415970	429740	448010	457460	445400	391120	418820	419950	400880	420680	--	--
ML10171848	147.03	85.03	148.037	C5H8O5	[M-H]-	D-Arabinono-1,4-lactone	D-阿拉伯-1,4-内酯	Others	其它类	Saccharides and Alcohols	糖及醇类	2782-09-4	B	419480	785270	584190	558920	877840	634450	172660	193610	184220	277090	223750	189720	378710	307640	284730	283270	369970	303830	C00652	--
pmb2826	147.03	87.1	148.037	C5H8O5	[M-H]-	L-Citramalic acid	2-甲基苹果酸	Organic acids	有机酸	Organic acids	有机酸	6236-09-5	A	103650	129670	117420	101500	95862	79073	94994	83280	101070	90845	108210	92797	124130	94899	66865	75023	105490	93400	C02614	ko00660,ko01100
Zmyn000247	147.03	57.03	148.037	C5H8O5	[M-H]-	2-Hydroxyglutaric Acid	2-羟基戊二酸	Organic acids	有机酸	Organic acids	有机酸	13095-48-2	B	314970	302190	356980	256090	313990	296210	242390	260110	256840	371680	279220	279690	354400	301290	257320	205820	298580	293220	C03196	ko00310,ko01100
mws2213	147.05	77.01	148.052	C9H8O2	[M-H]-	Cinnamic acid	肉桂酸	Phenolic acids	酚酸类	Phenolic acids	酚酸类	140-10-3	B	9	9	9	9	9	9	9	9	9	1189.4	1684.9	1107.2	10165	14187	12064	2268.9	3581.4	2582.5	C00423	ko00130,ko00360,ko00940,ko00998,ko01100,ko01110
Lmbn001034	147.07	85.03	148.074	C6H12O4	[M-H]-	2,3-Dihydroxy-3-methylpentanoic acid	2,3-二羟基-3-甲基戊酸	Organic acids	有机酸	Organic acids	有机酸	562-43-6	B	6966.6	6673.9	3757.3	10073	12298	11497	11031	7924.9	6651.6	6946.2	9303.8	10431	20093	18710	17695	8340.6	8715.1	9235.4	C06007	ko00290,ko01100,ko01110,ko01210,ko01230
Lmgp000796	150.06	61.01	149.048	C8H7NO2	[M+H]+	4-Hydroxymandelonitrile	对羟基扁桃腈	Alkaloids	生物碱	Alkaloids	生物碱	13093-65-7	A	17916000	17138000	19017000	14756000	13012000	13179000	21703000	20182000	18964000	20171000	20311000	23727000	13723000	13116000	12456000	18762000	17440000	17944000	C00650	--
pme1210	150.06	61	149.051	C5H11NO2S	[M+H]+	L-Methionine	L-甲硫氨酸	Amino acids and derivatives	氨基酸及其衍生物	Amino acids and derivatives	氨基酸及其衍生物	63-68-3	A	18952000	18620000	21537000	15024000	13584000	13308000	21572000	19256000	20046000	22650000	21298000	24657000	15070000	13743000	12786000	18531000	18434000	19425000	C00073	ko00270,ko00966,ko00970,ko01100,ko01110,ko01210,ko01230
mws0847	150.08	133	149.07	C6H7N5	[M+H]+	1-Methyladenine	1-甲基腺嘌呤	Nucleotides and derivatives	核苷酸及其衍生物	Nucleotides and derivatives	核苷酸及其衍生物	5142-22-3	B	380230	366430	407460	361390	282950	303330	479410	417900	473500	495680	468530	517970	303310	293610	286210	431030	424050	391790	C02216	--
mws0262	149.01	87	150.016	C4H6O6	[M-H]-	L-Tartaric acid	L-酒石酸	Organic acids	有机酸	Organic acids	有机酸	87-69-4	B	83573	75076	70132	44137	55772	59185	49566	75658	58769	68647	72828	71568	62407	72558	68173	54818	82579	68653	C00898	ko00630,ko01100
mws1499	149.05	59.01	150.053	C5H10O5	[M-H]-	D-Arabinose	D-阿拉伯糖	Others	其它类	Saccharides and Alcohols	糖及醇类	10323-20-3	A	325260	327610	300670	321700	364620	321130	243410	246140	230640	249550	258840	276200	213300	218450	224090	158100	242350	250170	C00216	--
pmf0420	149.06	74.9	150.068	C9H10O2	[M-H]-	Benzyl acetate	乙酸苄酯	Organic acids	有机酸	Organic acids	有机酸	140-11-4	B	553310	497240	577120	483950	429480	475010	493130	426970	456030	493510	509600	452500	548870	453710	483800	191190	275640	278650	C15513	--
pme1109	152.06	135	151.049	C5H5N5O	[M+H]+	Guanine	鸟嘌呤	Nucleotides and derivatives	核苷酸及其衍生物	Nucleotides and derivatives	核苷酸及其衍生物	73-40-5	A	45116	63366	58898	44229	49137	45346	350290	287350	301540	2520800	2196100	1805800	3576400	3731800	4340800	1036700	1050200	1017900	C00242	ko00230,ko01100
pme0183	152.06	135	151.049	C5H5N5O	[M+H]+	Isoguanine	异鸟嘌呤	Nucleotides and derivatives	核苷酸及其衍生物	Nucleotides and derivatives	核苷酸及其衍生物	3373-53-3	A	679350	615650	768270	429130	350950	423170	957170	713150	885410	1173200	1208300	1031600	1625900	1536000	1663200	854080	845060	917440	--	--
mws0458	151.04	136	152.047	C8H8O3	[M-H]-	Vanillin	香草醛	Phenolic acids	酚酸类	Phenolic acids	酚酸类	121-33-5	A	116700	45088	47400	63273	46472	41509	92731	56043	75437	221810	208240	181160	719710	621790	741350	171970	241010	223120	C00755	ko00998,ko01100,ko01110
Zmgn004894	151.04	136.02	152.047	C8H8O3	[M-H]-	Methyl 4-hydroxybenzoate	尼泊金甲酯	Organic acids	有机酸	Organic acids	有机酸	99-76-3	A	19093	9	9	9	10578	8206.5	15378	9	11276	34432	48806	31889	117780	110130	153580	23572	39721	40446	--	--
mws4002	154.09	137	153.079	C8H11NO2	[M+H]+	Dopamine	多巴胺	Alkaloids	生物碱	Alkaloids	生物碱	51-61-6	B	54116	77832	39709	54503	34170	56419	230110	69819	120430	226370	297470	206620	998550	1062600	571330	231210	238230	268620	C03758	ko00350,ko00950,ko00965,ko01100,ko01110
mws0639	153.02	109.03	154.027	C7H6O4	[M-H]-	2,3-Dihydroxybenzoic Acid	2,3-二羟基苯甲酸	Organic acids	有机酸	Organic acids	有机酸	303-38-8	B	78872	82723	33641	41363	20801	37152	46853	46573	45237	51851	44135	50132	82213	87791	133820	45760	69263	46132	C00196	ko01110
mws0254	156.08	110	155.069	C6H9N3O2	[M+H]+	L-Histidine	L-组氨酸	Amino acids and derivatives	氨基酸及其衍生物	Amino acids and derivatives	氨基酸及其衍生物	71-00-1	A	8683500	7242900	8166100	4307900	4229800	4658200	6131600	4574800	5498500	5835000	5891600	5362400	4782200	4376000	4399900	5498800	5699500	5241300	C00135	ko00340,ko00410,ko00970,ko01100,ko01110,ko01230,ko02010
pmf0174	157.16	157.2	158.167	C10H22O	[M-H]-	1-Decanol*	1-癸醇*	Others	其它类	Saccharides and Alcohols	糖及醇类	112-30-1	B	2203200	2582500	2367000	2313500	2447800	2377400	2411600	2316100	2371500	2406000	2453800	2515400	2393800	2444900	2476200	2211400	2574300	2475400	C01633	--
pmf0175	157.16	157.2	158.167	C10H22O	[M-H]-	2-Decanol*	2-癸醇*	Others	其它类	Saccharides and Alcohols	糖及醇类	1120-06-5	B	2974300	2773800	2918100	2786200	2944700	3002000	3022600	2928500	2858000	2888200	2966500	3099400	3015300	2897900	3057700	2690400	3176300	3002600	--	--
pmp001196	160.1	98.1	159.09	C7H13NO3	[M+H]+	Calystegine A3	打碗花精 A3	Alkaloids	生物碱	Alkaloids	生物碱	131580-36-4	A	164590	195620	186550	309460	352280	456420	437490	518110	465320	555020	627750	552100	606830	413600	413610	390250	427990	400590	C10850	ko00960
Zmjn001813	159.07	97.06	160.074	C7H12O4	[M-H]-	Pimelic acid	庚二酸	Organic acids	有机酸	Organic acids	有机酸	111-16-0	A	290070	270500	280810	306870	324190	277530	303850	263340	270210	418520	430360	403950	489500	464870	419700	219550	310770	318370	C02656	ko00780,ko01100
Lmbn002072	159.07	97.07	160.074	C7H12O4	[M-H]-	2-Propylsuccinic acid	2-丙基琥珀酸	Organic acids	有机酸	Organic acids	有机酸	618-57-5	A	399100	396880	394830	379540	426390	386210	330950	355460	379290	518210	566570	531420	604490	592470	526920	327020	433740	439680	C16657	--
mws0005	161.11	144	160.1	C10H12N2	[M+H]+	Tryptamine	色胺	Alkaloids	生物碱	Plumerane	吲哚类生物碱	61-54-1	B	37904	20890	16194	15117	18269	11806	19534	19743	22500	39504	29610	40237	96869	89244	145260	28613	32847	35000	C00398	ko00380,ko00901,ko01100,ko01110
mws0102	160.04	116	161.048	C9H7NO2	[M-H]-	Indole-5-carboxylic acid*	吲哚-5-甲酸*	Alkaloids	生物碱	Plumerane	吲哚类生物碱	1670-81-1	B	10849	14787	11754	13651	12172	12683	17410	19106	13969	13821	12156	9400.6	15592	19524	13179	10793	16497	16016	--	--
mws1417	160.04	116	161.048	C9H7NO2	[M-H]-	Indole-3-carboxylic acid*	吲哚-3-甲酸*	Alkaloids	生物碱	Plumerane	吲哚类生物碱	771-50-6	B	17470	21053	14987	25444	25787	21922	20966	25741	22135	18018	25034	16444	18958	31741	17095	13220	20408	18816	C19837	--
pme3382	160.06	98	161.069	C6H11NO4	[M-H]-	N-Acetyl-L-threonine	N-乙酰-L-苏氨酸	Amino acids and derivatives	氨基酸及其衍生物	Amino acids and derivatives	氨基酸及其衍生物	17093-74-2	A	31853	18553	36677	33814	31567	26048	22362	16857	23355	27572	21809	23564	20296	28472	17597	26607	30835	23305	--	--
mws1346	162.08	98	161.069	C6H11NO4	[M+H]+	DL-2-Aminoadipic acid	DL-2-氨基己二酸	Alkaloids	生物碱	Alkaloids	生物碱	542-32-5	B	704800	585710	727110	722880	424460	629950	565250	467280	450830	486780	536260	397590	412560	433740	404950	532490	614720	607760	C00956	ko00300,ko00310,ko00311,ko01100,ko01110,ko01210,ko01230
pmp001201	162.11	79.1	161.105	C7H15NO3	[M+H]+	5-Aminocycloheptane-1,2,3-triol	5-氨基环庚-1,2,3-三醇	Alkaloids	生物碱	Alkaloids	生物碱	-	B	11400	10555	15721	19157	15934	23856	17007	18653	24259	25340	23415	25635	24265	24261	20419	15243	22259	15521	--	--
pme2914	161.05	99	162.053	C6H10O5	[M-H]-	3-Hydroxy-3-methylpentane-1,5-dioic acid	3-羟基-3-甲基谷氨酸	Amino acids and derivatives	氨基酸及其衍生物	Amino acids and derivatives	氨基酸及其衍生物	503-49-1	B	284750	239940	331430	212280	281880	236780	255340	241170	249230	319810	279220	351670	359270	362300	314170	197120	274590	295610	C03761	--
pmf0440	163.08	91.1	162.068	C10H10O2	[M+H]+	4-MethoxycinnaMaldehyde	4-甲氧基肉桂醛	Phenolic acids	酚酸类	Phenolic acids	酚酸类	1963-36-6	A	26221	29779	35273	24898	31499	24120	34739	30512	26033	28565	26461	30074	35931	32143	30730	13807	16542	13460	C10475	--
pme2758	162.04	144	163.048	C5H9NO5	[M-H]-	4-Hydroxy-L-glutamic acid	4-羟基-L-谷氨酸	Amino acids and derivatives	氨基酸及其衍生物	Amino acids and derivatives	氨基酸及其衍生物	3913-68-6	B	16041	13016	18027	14855	15725	15344	13646	13943	12617	14946	17160	8130	14433	14477	11704	11883	11491	20259	C03079	--
pme1419	164.07	104	163.067	C6H13NO2S	[M+H]+	L-Methionine methyl ester	L-甲硫氨酸甲酯	Amino acids and derivatives	氨基酸及其衍生物	Amino acids and derivatives	氨基酸及其衍生物	10332-17-9	A	42898	45101	44723	33155	37240	35312	36935	40601	39136	50513	43772	52528	43440	39210	40719	44146	44418	44433	--	--
Lmbp000123	164.07	56.05	163.067	C6H13NO2S	[M+H]+	L-Homomethionine	L-高甲硫氨酸	Amino acids and derivatives	氨基酸及其衍生物	Amino acids and derivatives	氨基酸及其衍生物	25148-30-5	B	10174	9897.7	11883	15494	9450.3	10161	10068	6386.6	8311.8	14900	12485	7737.5	10674	6269.1	9853.6	10587	15041	10772	C17213	ko00966,ko01110,ko01210
Lmbn002648	163.04	119.05	164.047	C9H8O3	[M-H]-	α-Hydroxycinnamic Acid*	α-羟基肉桂酸*	Phenolic acids	酚酸类	Phenolic acids	酚酸类	5801-57-0	A	66204	59087	76464	80650	87363	114580	128710	94057	153160	217600	418930	338400	211110	259050	206200	129250	163310	181040	C02763	ko00360,ko01100
pme1439	165.05	119	164.047	C9H8O3	[M+H]+	p-Coumaric acid	对香豆酸	Phenolic acids	酚酸类	Phenolic acids	酚酸类	501-98-4	B	8740.6	9	8767.7	7548.7	14019	12451	26424	19467	13764	26445	45892	34960	21421	24157	19622	15553	23365	15894	C00811	ko00130,ko00350,ko00940,ko00950,ko00998,ko01100,ko01110
Lmmn001643	163.04	119.05	164.047	C9H8O3	[M-H]-	2-Hydroxycinnamic acid*	2-羟基肉桂酸*	Organic acids	有机酸	Organic acids	有机酸	583-17-5	A	84673	55766	93366	88613	83614	103520	126000	106270	139780	218670	447280	315740	250110	250330	189730	132290	188320	174150	C01772	ko00360,ko00940,ko01100,ko01110
pmb0142	165.1	95.2	164.047	C9H8O3	[M+H]+	Caffeic aldehyde	咖啡醛	Phenolic acids	酚酸类	Phenolic acids	酚酸类	141632-15-7	B	6733.7	6639.6	7995.9	4987.4	5478.5	4969	9667.1	9168.4	8758.9	4996.5	5043.4	7530.1	4727.7	5159.9	4419.1	5542.3	6978.8	7631	C10945	ko00940,ko01110
pme3083	164.04	120	165.043	C8H7NO3	[M-H]-	2-(Formylamino)benzoic acid	2-(甲酰氨基)苯甲酸	Phenolic acids	酚酸类	Phenolic acids	酚酸类	3342-77-6	B	6952.6	9	9	10525	9244.3	13349	13991	33582	11512	14638	45135	27698	18524	26948	16174	16816	16728	13996	C05653	ko00380,ko01100
pme2617	166.05	102	165.046	C5H11NO3S	[M+H]+	L-Methionine Sulfoxide	L-甲硫氨酸亚砜	Amino acids and derivatives	氨基酸及其衍生物	Amino acids and derivatives	氨基酸及其衍生物	3226-65-1	A	5116100	5766700	5353700	5317300	5546000	5837900	6021600	5575600	5742200	5227100	5463800	5333100	5683100	5200600	6132500	5886500	5637000	5664400	C02989	ko00270
pme0021	166.09	120.08	165.07	C9H11NO2	[M+H]+	L-Phenylalanine	L-苯丙氨酸	Amino acids and derivatives	氨基酸及其衍生物	Amino acids and derivatives	氨基酸及其衍生物	63-91-2	A	14072000	14979000	17338000	10191000	7969600	9583400	10967000	9756800	9140000	10861000	11474000	11063000	8672700	9244900	8187400	11676000	10512000	10374000	C00079	ko00360,ko00400,ko00460,ko00940,ko00960,ko00966,ko00970,ko00998,ko01100,ko01110,ko01210,ko01230,ko02010
pme0282	165.02	77.04	166.027	C8H6O4	[M-H]-	Phthalic acid	邻苯二甲酸	Organic acids	有机酸	Organic acids	有机酸	88-99-3	B	55089	50654	53969	40275	29916	28939	34377	51609	37571	58138	51884	56653	63459	55621	51260	44584	49634	49907	C01606	ko01100,ko02010
pme0281	165.02	121.03	166.027	C8H6O4	[M-H]-	Terephthalic acid	对苯二甲酸	Phenolic acids	酚酸类	Phenolic acids	酚酸类	100-21-0	B	329620	266510	305660	292430	330820	281510	300200	303360	269100	281470	285940	367310	307270	311340	284510	245810	283080	424410	C06337	ko01100
pmc0274	167.1	121.1	166.031	C6H6N4S	[M+H]+	6-Methylmercaptopurine	6-甲基巯嘌呤	Nucleotides and derivatives	核苷酸及其衍生物	Nucleotides and derivatives	核苷酸及其衍生物	50-66-8	A	17029000	17449000	21185000	12170000	10274000	11260000	12877000	11713000	11402000	12976000	13782000	13615000	10635000	10956000	10157000	12888000	12935000	12592000	C16614	--
mws0344	165.04	75	166.048	C5H10O6	[M-H]-	D-Xylonic acid	D-木糖酸	Organic acids	有机酸	Organic acids	有机酸	526-91-0	B	1442900	1442800	1539500	1690400	1182100	1300100	1658100	1102100	1273200	925820	1084600	949480	1085500	1203400	1140300	1078300	1339200	1413300	C00502	ko00040,ko01100
mws1382	165.06	122.04	166.063	C9H10O3	[M-H]-	4'-Hydroxy-3'-methoxyacetophenone (Acetovanillone)	4'-羟基-3'-甲氧基苯乙酮; 香草乙酮	Phenolic acids	酚酸类	Phenolic acids	酚酸类	498-02-2	A	9	9	9	9	9	9	9	9	9	59249	51039	77811	20316	24836	15212	12593	19357	14896	C11380	--
mws0851	143.11	143.11	166.097	C8H15NaO2	[M-Na]-	Sodium Valproate	丙戊酸钠	Others	其它类	Others	其它	1069-66-5	B	953680	937530	789590	843170	893610	854200	865240	909690	773570	1046900	1085000	895950	851890	1085400	655730	703230	897360	872570	--	--
pmn001681	165.09	149.06	166.099	C10H14O2	[M-H]-	1-(4-Methoxyphenyl)-1-propanol	1-(4-甲氧苯基)-1-丙醇	Phenolic acids	酚酸类	Phenolic acids	酚酸类	5349-60-0	B	50338	46547	52105	45944	49329	41026	40269	41381	42723	52789	50205	39796	54215	44730	44869	28388	32862	37320	--	--
mws2125	166.98	78.7	167.982	C3H5O6P	[M-H]-	Phosphoenolpyruvate	磷酸烯醇式丙酮酸	Organic acids	有机酸	Organic acids	有机酸	138-08-9	B	112910	93853	118200	110240	108700	112780	110440	94385	84297	102790	104840	96699	166080	125680	142150	78042	117650	99217	C00074	ko00010,ko00020,ko00400,ko00440,ko00620,ko00710,ko00998,ko01100,ko01110,ko01200,ko01230
Zmjn002583	167.03	123.05	168.042	C8H8O4	[M-H]-	2',4',6'-Trihydroxyacetophenone	2',4',6'-三羟基苯乙酮	Phenolic acids	酚酸类	Phenolic acids	酚酸类	480-66-0	A	19152	21302	45039	8121	14046	5880.3	27267	65067	28797	42021	41655	62854	27520	76999	6458.9	24848	39126	31600	C21895	--
mws0028	167.03	108.02	168.042	C8H8O4	[M-H]-	Vanillic acid	香草酸	Phenolic acids	酚酸类	Phenolic acids	酚酸类	121-34-6	B	260770	232040	198910	210230	192760	160110	243350	306980	236930	399080	361410	358020	459080	637290	290200	230560	271280	290820	C06672	--
Hmbp001276	169.05	65.03	168.042	C8H8O4	[M+H]+	Gallacetophenone	没食子苯乙酮	Phenolic acids	酚酸类	Phenolic acids	酚酸类	528-21-2	B	109640	115030	98172	61054	90646	89382	62531	55163	66530	64475	52120	32210	60900	48254	69361	80701	52239	66162	--	--
pme1383	170.08	134.1	169.074	C8H11NO3	[M+H]+	Pyridoxine	吡哆醇	Others	其它类	Vitamin	维生素	65-23-6	A	2295600	2202300	2011200	2613200	3580800	2986400	2043000	2803600	2122800	2672100	2435500	2764600	1498200	1683800	1517200	1954500	2139600	2303600	C00314	ko00750,ko01100
pme0181	170.09	124	169.085	C7H11N3O2	[M+H]+	3-Methyl-L-Histidine	3-甲基-L-组氨酸	Amino acids and derivatives	氨基酸及其衍生物	Amino acids and derivatives	氨基酸及其衍生物	368-16-1	A	133700	144840	154110	155980	142130	148370	157460	149470	136210	138610	141360	133620	152140	128920	112520	156800	131540	138130	C01152	ko00340,ko01100
pme3186	169	79	169.998	C3H7O6P	[M-H]-	DL-Glyceraldehyde-3-phosphate	DL-甘油醛-3-磷酸	Organic acids	有机酸	Organic acids	有机酸	591-59-3	B	57442	54571	57000	62037	52665	51544	44867	72476	40247	55103	69085	52722	75092	95438	113370	53952	39590	67840	C00661	--
Lmbn003524	171.1	99.08	172.11	C9H16O3	[M-H]-	9-Oxononanoic acid	9-氧代壬酸	Organic acids	有机酸	Organic acids	有机酸	2553-17-5	A	44404	45697	44327	47890	53773	43362	90737	90574	83263	66990	75134	56443	78905	96157	59839	58650	72296	66557	C16322	ko00592,ko01110
pme3009	175.02	99	174.016	C6H6O6	[M+H]+	Trans-Citridic acid	反式乌头酸	Organic acids	有机酸	Organic acids	有机酸	4023-65-8	B	376480	128600	404950	447900	484710	168960	365090	189160	388800	391960	378410	488040	119340	432140	556160	334070	183730	423640	C02341	ko00660,ko01100
MA10039492	173.01	71.03	174.016	C6H6O6	[M-H]-	Dehydroascorbic acid	脱氢抗坏血酸	Others	其它类	Vitamin	维生素	490-83-5	B	128900	145620	133190	70397	87240	83372	108930	115680	108820	164590	195390	196000	251210	206250	178770	114280	199040	198150	C05422	ko00053,ko00480,ko01100
mws0154	173.05	93	174.053	C7H10O5	[M-H]-	Shikimic acid	莽草酸	Organic acids	有机酸	Organic acids	有机酸	138-59-0	B	12901	22457	19281	19655	23022	13915	24889	17360	11701	25089	23501	19686	156030	161370	152480	52616	50958	53997	C00493	ko00400,ko01100,ko01110,ko01230
mws0242	173.08	111	174.089	C8H14O4	[M-H]-	Suberic Acid	辛二酸	Organic acids	有机酸	Organic acids	有机酸	505-48-6	A	116640	93976	89289	66760	74686	59309	168910	149280	149810	155360	138980	111070	128890	158360	131440	100480	125060	120880	C08278	--
Zmyn000155	173.11	131.08	174.1	C7H14N2O3	[M-H]-	N-α-Acetyl-L-ornithine	N-α-乙酰基-L-鸟氨酸	Amino acids and derivatives	氨基酸及其衍生物	Amino acids and derivatives	氨基酸及其衍生物	6205-08-9	B	3617100	3879200	4280000	2728700	1841600	2801000	2448500	1986500	2179300	2260500	2228700	2613900	2553600	2101700	2351400	2149100	2658200	2913100	C00437	ko00220,ko01100,ko01110,ko01210,ko01230
mws0260	175.12	116	174.112	C6H14N4O2	[M+H]+	L-Arginine	L-精氨酸	Amino acids and derivatives	氨基酸及其衍生物	Amino acids and derivatives	氨基酸及其衍生物	74-79-3	A	30882000	30573000	33664000	28274000	20576000	27289000	27489000	23414000	25354000	24286000	24272000	25636000	21680000	23760000	23206000	25903000	26090000	28304000	C00062	ko00220,ko00261,ko00330,ko00472,ko00970,ko01100,ko01110,ko01230,ko02010
pme2559	174.04	88	175.048	C6H9NO5	[M-H]-	N-Acetyl-L-Aspartic Acid	N-乙酰-L-天冬氨酸	Amino acids and derivatives	氨基酸及其衍生物	Amino acids and derivatives	氨基酸及其衍生物	997-55-7	B	35069	55298	30438	31942	33141	37131	24799	21782	28231	36846	37504	35177	43905	45002	27398	39213	38691	32853	C01042	ko00250,ko01100
pmp001194	176.09	158.1	175.084	C7H13NO4	[M+H]+	Calystegine B2	打碗花精 B2	Alkaloids	生物碱	Alkaloids	生物碱	127414-85-1	B	260580	281200	351260	287580	193320	284630	271100	235390	237650	280170	246360	244430	257470	267180	260230	253600	272390	244060	--	--
pmp001195	176.09	140.1	175.084	C7H13NO4	[M+H]+	Calystegine B1	打碗花精 B1	Alkaloids	生物碱	Alkaloids	生物碱	127414-86-2	B	83266	73673	95141	162610	125590	146490	132690	174310	125630	167260	207030	141730	207030	169710	190960	140810	159050	198260	--	--
pme0008	176.1	113	175.096	C6H13N3O3	[M+H]+	L-Citrulline	L-瓜氨酸	Amino acids and derivatives	氨基酸及其衍生物	Amino acids and derivatives	氨基酸及其衍生物	372-75-8	A	779990	724650	947500	667050	507030	666080	690200	621370	618670	695070	648590	749420	611030	612160	586170	736650	620380	729210	C00327	ko00220,ko01100,ko01110,ko01230
Hmfn000531	175.02	87.01	176.032	C6H8O6	[M-H]-	L-Ascorbic acid (Vitamin C)	抗坏血酸 (维生素 C)	Others	其它类	Vitamin	维生素	50-81-7	A	568030	650840	771080	1233400	1405400	1682700	245990	443990	503520	172580	269390	459060	33479	33594	54996	109900	169350	125630	C00072	ko00053,ko00480,ko01100,ko01110
pmb3101	175.06	115	176.068	C7H12O5	[M-H]-	2-Isopropylmalic Acid*	2-异丙基苹果酸*	Organic acids	有机酸	Organic acids	有机酸	49601-06-1	A	898880	1673000	2638500	1636500	5720000	1594100	219450	322330	212090	688320	592970	643780	1895500	2358500	1965100	877910	1072600	1138400	C02504	ko00290,ko00620,ko01100,ko01110,ko01210,ko01230
Lmbn001754	175.06	115.04	176.068	C7H12O5	[M-H]-	3-Isopropylmalic Acid*	3-异丙基苹果酸*	Organic acids	有机酸	Organic acids	有机酸	921-28-8	A	859710	1344000	2435700	1276900	4588200	1341300	189220	278560	166680	502840	526100	503630	1562400	1878300	1720300	791570	961000	920150	C04411	ko00290,ko01100,ko01110,ko01210,ko01230
Zmgn001448	175.06	115.04	176.068	C7H12O5	[M-H]-	2-Propylmalic Acid*	2-丙基苹果酸*	Organic acids	有机酸	Organic acids	有机酸	-	A	1156000	1974700	3043500	1860900	6449400	1823300	317690	404650	236400	818370	743620	793300	2161300	2502500	2518800	1065600	1359000	1421000	C05994	ko00620
mws1013	177.02	133.2	178.027	C9H6O4	[M-H]-	Esculetin	秦皮乙素	Lignans and Coumarins	木脂素和香豆素	Coumarins	香豆素	305-01-1	B	48341	31664	9	26629	9	9	21983	23317	21764	29371	34142	19080	39525	43878	268200	37246	37384	33726	C09263	--
pme2253	177.04	59	178.048	C6H10O6	[M-H]-	L-Gulono-1,4-Lactone	L-古洛糖酸-1,4-内酯	Others	其它类	Saccharides and Alcohols	糖及醇类	1128-23-0	B	36628	32299	46085	38030	27004	30467	28601	36669	27724	28033	32828	36817	37854	34298	44982	32151	34992	46869	C01040	ko00053,ko01100
pme1021	177.14	99	178.048	C6H10O6	[M-H]-	D-Glucono-1,5-lactone	D-葡萄糖-1,5-内脂	Others	其它类	Saccharides and Alcohols	糖及醇类	90-80-2	B	23315	25597	23382	36200	42358	29585	10231	30137	13554	14466	10729	23217	16525	14468	16045	14975	8568.8	22339	C00198	ko00030,ko01100,ko01110,ko01200
pmb2795	177	145	178.063	C10H10O3	[M-H]-	4-Methoxycinnamic acid	4-甲氧基肉桂酸	Phenolic acids	酚酸类	Phenolic acids	酚酸类	830-09-1	B	2372.1	1649.3	2286.6	512.53	1625.1	1441.5	1670.2	2723.5	1322	2689.7	4288	3641.5	7334.5	4830.7	13726	2731.1	3986.6	2872.6	--	--
pmb0786	180.09	163.06	179.079	C6H13NO5	[M+H]+	D-Glucosamine	D-氨基葡萄糖	Others	其它类	Saccharides and Alcohols	糖及醇类	3416-24-8	B	569960	615240	642100	879780	605940	747630	221510	330110	301480	339880	368890	317020	231220	254980	198870	292120	357810	450910	C00329	ko00520,ko01100
mws2212	179.03	135.05	180.042	C9H8O4	[M-H]-	Caffeic acid	咖啡酸	Phenolic acids	酚酸类	Phenolic acids	酚酸类	331-39-5	A	4197800	2639300	628820	1394800	316380	327280	1224500	951610	1231700	1441200	2962100	1616600	2763500	1671100	19916000	1947600	2343200	2367700	C01197	ko00940,ko01100,ko01110
Hmln000297	179.05	59.01	180.063	C6H12O6	[M-H]-	Inositol	肌醇	Others	其它类	Saccharides and Alcohols	糖及醇类	87-89-8	A	5491000	6666600	5697900	8387300	9771900	7861700	4004400	4176400	4320100	4502200	3354200	4276300	2980500	2776900	3888300	3173900	4252100	4157000	C00137	ko00052,ko00053,ko00562,ko01100,ko01110,ko02010,ko04070
pmf0139	179.06	59	180.063	C6H12O6	[M-H]-	D-Galactose	D-(+)-半乳糖	Others	其它类	Saccharides and Alcohols	糖及醇类	59-23-4	A	3293600	4302700	3182000	4447000	5622800	4618100	1942500	2795100	2340900	2227100	1979400	2813000	1867000	1497100	2253900	1738300	2299500	2371700	C00124	ko00052,ko01100
mws4170	179.06	59.01	180.063	C6H12O6	[M-H]-	D-Glucose	D-葡萄糖	Others	其它类	Saccharides and Alcohols	糖及醇类	14431-43-7	A	4880900	6583100	5693600	7326600	8463200	7447300	3439000	4280000	4261000	3872100	3211400	4503000	2822800	2581900	3385100	3248700	3727600	3832200	C00031	ko00010,ko00030,ko00052,ko00500,ko00520,ko00901,ko01100,ko01110,ko02010
mws0093	179.07	146	180.079	C10H12O3	[M-H]-	Coniferyl alcohol	松柏醇	Phenolic acids	酚酸类	Phenolic acids	酚酸类	458-35-5	B	3850.3	6420.7	9	9	9	2560	4625.7	9	9	266200	263160	255370	68559	72585	56587	54510	59567	55771	C00590	ko00940,ko00998,ko01100,ko01110
Cmyp007180	181.12	107.09	180.115	C11H16O2	[M+H]+	Dihydroactinidiolide	二氢猕猴桃内酯	Others	其它类	Others	其它	17092-92-1	B	14494	15277	12048	9057.6	13564	13898	19493	21888	18533	15100	11434	14735	14197	12937	10665	15808	21663	12917	--	--
mws0250	182.08	136.1	181.074	C9H11NO3	[M+H]+	L-Tyrosine	L-酪氨酸	Amino acids and derivatives	氨基酸及其衍生物	Amino acids and derivatives	氨基酸及其衍生物	60-18-4	A	31307000	34907000	40205000	19134000	15954000	17377000	18920000	9260300	10775000	17904000	17104000	16168000	10291000	9681200	13341000	19739000	19376000	16568000	C00082	ko00130,ko00261,ko00350,ko00360,ko00400,ko00460,ko00730,ko00940,ko00950,ko00965,ko00966,ko00970,ko00998,ko01100,ko01110,ko01210,ko01230
mws1350	181.05	151	182.058	C9H10O4	[M-H]-	Syringaldehyde; 4-Hydroxy-3,5-Dimethoxybenzaldehyde	丁香醛; 4-羟基-3,5-二甲氧基苯甲醛	Phenolic acids	酚酸类	Phenolic acids	酚酸类	134-96-3	B	5655.7	6752.7	9337.8	4123.8	5908.9	3887.5	10271	10299	9432.9	11469	11148	14638	19585	17881	21881	7987	8873.3	9165.7	--	--
mws1155	181.07	101.02	182.079	C6H14O6	[M-H]-	D-Mannitol	D-甘露醇	Others	其它类	Saccharides and Alcohols	糖及醇类	69-65-8	B	16082	15628	20155	21495	27059	13532	21731	17574	16924	20930	20916	27042	23585	25456	29299	11156	19495	18524	C00392	ko00051,ko01100,ko02010
mws0214	181.07	71	182.079	C6H14O6	[M-H]-	D-Sorbitol	D-山梨糖醇	Others	其它类	Saccharides and Alcohols	糖及醇类	50-70-4	B	52632	80515	67238	73076	135790	90103	46013	62440	50573	75164	59410	62359	77378	51527	81732	45901	55694	65093	C00794	ko00051,ko00052,ko01100,ko02010
pme2237	181.07	101	182.079	C6H14O6	[M-H]-	Dulcitol	半乳糖醇	Others	其它类	Saccharides and Alcohols	糖及醇类	608-66-2	B	58008	59913	53154	65100	105860	73012	55069	63024	57060	65833	76133	78555	76520	70699	83771	47523	57892	54892	C01697	ko00052,ko01100
pme2596	184.06	148	183.053	C8H9NO4	[M+H]+	4-Pyridoxic acid	4-吡哆酸	Others	其它类	Vitamin	维生素	82-82-6	B	4847.8	4709.7	7358.6	5507.7	7306.9	6779	7880.2	13364	8859.5	16289	19126	11549	13758	12214	14705	11283	11322	8643.3	C00847	ko00750,ko01100
pme0309	183.03	124	184.037	C8H8O5	[M-H]-	3-O-Methylgallic Acid	3-O-甲基没食子酸	Tannins	鞣质	Tannin	鞣质	3934-84-7	A	18295	6700	5375.1	38010	36398	6380.8	4237.5	30319	20341	9556.5	7586.9	12910	25875	28751	31035	12837	15833	15526	C05616	--
Lmyn002788	183.03	124.02	184.037	C8H8O5	[M-H]-	Methyl gallate	没食子酸甲酯	Tannins	鞣质	Tannin	鞣质	99-24-1	B	53734	20226	20488	101300	114450	21153	18504	97035	76167	28580	27760	45732	66087	132170	82222	43692	59689	69738	--	--
mws0752	185.15	185.16	186.162	C11H22O2	[M-H]-	Undecylic Acid	十一烷酸	Lipids	脂质	Free fatty acids	游离脂肪酸	112-37-8	A	187610	199050	181290	186400	168770	172020	188990	193450	189020	180950	185170	202180	199760	168840	188460	180720	184510	160410	C17715	--
Hmmp001310	188.07	118.07	187.063	C11H9NO2	[M+H]+	3-Indoleacrylic acid	3-吲哚丙烯酸	Alkaloids	生物碱	Alkaloids	生物碱	1204-06-4	B	16251000	19116000	24961000	7115600	5263200	6149200	7609200	3444200	5278400	9484300	9211200	8849900	5026600	3889200	5695700	8372700	8436800	8103800	C21283	--
pmn001492	187.1	123.1	188.041	C11H8O3	[M-H]-	Ayapin	泽兰内酯	Lignans and Coumarins	木脂素和香豆素	Coumarins	香豆素	494-56-4	A	341840	347120	351930	303990	384010	284710	739080	653860	652980	672500	730650	608010	625910	659590	506780	508090	595490	572250	C18078	--
pme0137	187.07	125	188.08	C7H12N2O4	[M-H]-	N-Acetyl-L-Glutamine	N-乙酰-L-谷氨酰胺	Amino acids and derivatives	氨基酸及其衍生物	Amino acids and derivatives	氨基酸及其衍生物	2490-97-3	A	65480	20498	71819	59544	61479	57005	55077	59661	15555	25472	66635	64699	28926	84846	53853	36065	24492	54438	--	--
pmn001380	187.1	169.09	188.105	C9H16O4	[M-H]-	Eucommiol	杜仲醇	Others	其它类	Others	其它	55930-44-4	A	511390	485420	513090	474590	580880	439260	1056100	1069700	959080	980900	1121200	783610	885680	1024000	725610	741770	826190	804650	C17878	--
mws0237	187.1	125	188.105	C9H16O4	[M-H]-	Azelaic acid	壬二酸	Organic acids	有机酸	Organic acids	有机酸	123-99-9	A	6959500	7223400	7006500	5869100	7470700	6093800	14916000	12497000	13113000	13675000	13687000	11370000	11982000	12821000	10205000	10302000	11539000	10868000	C08261	--
mws0736	189.12	86	188.116	C8H16N2O3	[M+H]+	N-Glycyl-L-leucine*	N-甘氨酰-L-亮氨酸*	Amino acids and derivatives	氨基酸及其衍生物	Amino acids and derivatives	氨基酸及其衍生物	869-19-2	B	98845	108690	118820	106310	128760	102140	404020	389480	382160	497720	402430	332660	96843	91936	92557	229350	221460	203070	C02155	--
mws5041	189.12	86.1	188.116	C8H16N2O3	[M+H]+	L-Glycyl-L-isoleucine*	L-甘氨酰-L-异亮氨酸*	Amino acids and derivatives	氨基酸及其衍生物	Amino acids and derivatives	氨基酸及其衍生物	19461-38-2	B	80380	92264	96514	86490	97141	94772	340410	315430	318800	395180	318070	279300	89708	75229	78770	180460	194230	188400	--	--
pme0122	189.12	126	188.116	C8H16N2O3	[M+H]+	N6-Acetyl-L-lysine	N6-乙酰-L-赖氨酸	Amino acids and derivatives	氨基酸及其衍生物	Amino acids and derivatives	氨基酸及其衍生物	692-04-6	B	565820	595990	653300	482230	497470	419690	505220	602350	501960	605980	504280	831760	464500	423730	442400	561810	395310	475920	C02727	ko00310,ko01100
Zmjp000182	189.13	70.07	188.127	C7H16N4O2	[M+H]+	N-Monomethyl-L-arginine	N-单甲基-L-精氨酸	Amino acids and derivatives	氨基酸及其衍生物	Amino acids and derivatives	氨基酸及其衍生物	17035-90-4	A	1717400	1693800	2154400	1366100	1170700	1387700	1345300	1047800	1242800	1105600	1222700	1170300	1298400	1346800	1122500	1324500	1479000	1255700	C03884	--
pme3388	189.13	144	188.127	C7H16N4O2	[M+H]+	Homoarginine	高精氨酸	Amino acids and derivatives	氨基酸及其衍生物	Amino acids and derivatives	氨基酸及其衍生物	156-86-5	A	307850	338280	342630	223100	215670	212830	218380	171060	204310	183980	188610	182260	199140	202200	189350	234890	236810	212520	C01924	--
pme0075	188.06	128	189.064	C7H11NO5	[M-H]-	N-Acetyl-L-glutamic acid	N-乙酰-L-谷氨酸	Amino acids and derivatives	氨基酸及其衍生物	Amino acids and derivatives	氨基酸及其衍生物	1188-37-0	B	65921	70401	86343	73043	43281	37275	83627	76260	67714	73616	74781	91069	83050	92904	84719	79229	67281	59714	C00624	ko00220,ko01100,ko01110,ko01210,ko01230
pme2244	190.09	118.07	189.07	C11H11NO2	[M+H]+	3-Indolepropionic acid	3-吲哚丙酸	Alkaloids	生物碱	Plumerane	吲哚类生物碱	830-96-6	B	21175	19861	38715	10628	5381.7	5259.2	9984.2	9	14136	13133	12815	12657	6372.7	9	7391.8	11176	9716	11119	--	--
mws0193	190.12	127	189.111	C7H15N3O3	[M+H]+	L-Homocitrulline	L-高瓜氨酸	Amino acids and derivatives	氨基酸及其衍生物	Amino acids and derivatives	氨基酸及其衍生物	1190-49-4	A	167760	164360	184460	103020	98967	121590	115590	103780	104400	145370	129490	145740	123530	89062	86728	107100	137190	115200	C02427	--
pme0278	191.1	128	190.095	C7H14N2O4	[M+H]+	2,6-Diaminooimelic acid	2,6-二氨基庚二酸	Amino acids and derivatives	氨基酸及其衍生物	Amino acids and derivatives	氨基酸及其衍生物	583-93-7	A	126570	95393	122350	87528	77534	80893	102040	99265	107620	93445	120780	70524	85459	89401	96487	105910	116370	122220	C00666	ko00300,ko01100,ko01110,ko01230
pmb2561	190.1	84	191.062	C7H13NO3S	[M-H]-	N-Acetyl-L-methionine	N-乙酰-L-蛋氨酸	Amino acids and derivatives	氨基酸及其衍生物	Amino acids and derivatives	氨基酸及其衍生物	65-82-7	B	20464	16957	24505	12605	15271	14485	19847	20164	14498	18953	22048	22822	46426	45557	34993	20923	22016	18541	C02712	--
Zmyn000453	191.02	111.01	192.027	C6H8O7	[M-H]-	Isocitric Acid	异柠檬酸	Organic acids	有机酸	Organic acids	有机酸	320-77-4	A	19501000	18361000	19209000	19180000	20013000	20227000	20814000	18599000	17599000	18096000	17350000	19786000	17835000	17450000	17855000	17657000	19043000	16661000	C00311	ko00020,ko00630,ko01100,ko01110,ko01200,ko01210,ko01230
mws0281	191.02	111.01	192.027	C6H8O7	[M-H]-	Citric Acid	柠檬酸	Organic acids	有机酸	Organic acids	有机酸	77-92-9	A	59623000	62393000	65774000	55862000	59677000	61131000	48183000	53120000	51203000	66176000	55544000	55664000	62692000	54156000	51498000	53797000	57749000	55497000	C00158	ko00020,ko00250,ko00630,ko01100,ko01110,ko01200,ko01210,ko01230
pme2993	193.05	133	192.042	C10H8O4	[M+H]+	Scopoletin (7-Hydroxy-5-methoxycoumarin)	东莨菪内酯	Lignans and Coumarins	木脂素和香豆素	Coumarins	香豆素	92-61-5	B	35603	44757	25880	30794	51785	38541	17309	33518	24556	24285	15948	21435	29304	30034	12527	29580	25796	21083	C01752	ko00940,ko01110
Hmcp002123	193.05	178.02	192.042	C10H8O4	[M+H]+	Isoscopoletin (6-Hydroxy-7-Methoxycoumarin)	异莨菪亭	Lignans and Coumarins	木脂素和香豆素	Coumarins	香豆素	776-86-3	A	527750	579810	463830	360260	360950	330650	828950	617270	541870	542070	473240	417300	242610	197250	171280	365930	375680	372330	C18079	--
mws0277	191.06	85	192.063	C7H12O6	[M-H]-	Quinic Acid	奎宁酸	Organic acids	有机酸	Organic acids	有机酸	77-95-2	A	1080700	1145700	1141000	928550	1093500	1030800	860640	1072700	988630	1091800	1031000	850840	993040	979090	1020200	849700	1056900	1051300	C00296	ko00400,ko01100
Lmmp002080	193.13	105.03	192.126	C11H16N2O	[M+H]+	N-(4-Aminobutyl)benzamide	N-(4-氨基丁基)苯甲酰胺	Alkaloids	生物碱	Phenolamine	酚胺	5692-23-9	B	90178	82290	59669	55950	62118	52418	356530	163430	153990	308140	215210	195580	405820	343430	424210	182330	178230	151380	--	--
mws1189	193.04	72.8	194.033	C6H10O7	[M-H]-	D-Galacturonic acid	D-半乳糖醛酸	Organic acids	有机酸	Organic acids	有机酸	685-73-4	B	228250	199120	228240	219780	170980	220320	239980	217830	212890	193500	175680	150610	432380	457760	405400	207230	256380	236270	C00333	ko00040,ko00053,ko00520,ko01100,ko02010
pme3705	193.04	73	194.043	C6H10O7	[M-H]-	D-Glucoronic acid	D-葡萄糖醛酸	Others	其它类	Saccharides and Alcohols	糖及醇类	6556-12-3	A	297900	252600	258550	257190	198440	269510	314260	298270	301160	217620	231100	196780	593710	601820	490300	264590	325260	367120	C00191	ko00040,ko00053,ko00520,ko00562,ko01100
pme0422	193.06	134	194.058	C10H10O4	[M-H]-	Isoferulic Acid*	异阿魏酸*	Phenolic acids	酚酸类	Phenolic acids	酚酸类	537-73-5	A	96981	102840	106400	95262	84628	86524	126900	136330	138190	355490	385380	377050	308740	365230	250450	208880	212160	207810	C10470	--
mws0014	193.05	134.01	194.058	C10H10O4	[M-H]-	Ferulic acid*	阿魏酸*	Phenolic acids	酚酸类	Phenolic acids	酚酸类	537-98-4	A	247380	243420	249520	191020	215150	182250	333310	232630	224610	260670	271770	250800	182410	191920	177550	180910	173520	197710	C01494	ko00940,ko01100,ko01110
mws2104	193.07	99.01	194.079	C7H14O6	[M-H]-	D-Pinitol	D-松醇	Others	其它类	Saccharides and Alcohols	糖及醇类	10284-63-6	B	26803	15499	24174	19787	20887	18224	17750	13604	22124	21320	16556	13323	18943	13790	13072	14523	20669	27200	C03844	--
pme0534	195.05	74.9	196.058	C6H12O7	[M-H]-	Gluconic acid	葡萄糖酸	Others	其它类	Saccharides and Alcohols	糖及醇类	526-95-4	B	583430	513920	553720	558910	410940	508020	800950	599650	631690	604370	722350	588240	806780	800980	811860	576680	638540	746620	C00257	ko00030,ko01100,ko01110,ko01200
pme3827	198.08	152.2	197.069	C9H11NO4	[M+H]+	3,4-Dihydroxy-L-phenylalanine (L-Dopa)	3,4-二羟基-L-苯丙氨酸 (左旋多巴)	Amino acids and derivatives	氨基酸及其衍生物	Amino acids and derivatives	氨基酸及其衍生物	59-92-7	A	121630	140400	160550	117060	85398	100010	136900	98503	96655	290120	269830	310980	99392	115650	59305	133460	148500	144720	C00355	ko00350,ko00950,ko00965,ko01100,ko01110
pmb2497	197	153	198.053	C9H10O5	[M-H]-	4-Hydroxy-3-methoxymandelate	4-羟基-3-甲氧基扁桃酸	Phenolic acids	酚酸类	Phenolic acids	酚酸类	55-10-7	B	258120	283900	282670	169670	261170	241020	187410	198960	229250	270770	191540	290080	233310	199830	173480	197970	216960	201530	C05584	ko00350,ko01100
mws0027	197.05	123	198.053	C9H10O5	[M-H]-	Syringic acid	丁香酸	Phenolic acids	酚酸类	Phenolic acids	酚酸类	530-57-4	B	42408	44321	42584	28814	37549	36718	42681	48970	56089	42510	37242	32378	34165	30086	32534	39074	38723	38047	C10833	--
mws0923	200.05	154.04	199.04	C9H10ClNO2	[M+H]+	L-2-chlorophenylalanine	L-2-氯苯丙氨酸	Amino acids and derivatives	氨基酸及其衍生物	Amino acids and derivatives	氨基酸及其衍生物	103616-89-3	B	8287900	8749400	8338100	8397900	8330200	8463000	8442600	8820900	8745700	8219200	8031400	8066100	7130600	7402100	7147700	7778900	7525100	7462100	--	--
pmb2640	199.17	199.17	200.178	C12H24O2	[M-H]-	Dodecanoic acid (Lauric acid)	十二烷酸(月桂酸)	Lipids	脂质	Free fatty acids	游离脂肪酸	143-07-7	A	196240	193220	140450	93312	93176	88872	185080	164000	125720	98631	76598	94985	111730	127070	124250	173900	174380	155160	C02679	ko00061,ko01100,ko01110
mws5037	203.14	86.1	202.132	C9H18N2O3	[M+H]+	L-Alanyl-L-leucine	L-丙氨酰-L-亮氨酸	Amino acids and derivatives	氨基酸及其衍生物	Amino acids and derivatives	氨基酸及其衍生物	3303-34-2	B	42854	47314	31552	36078	43359	39009	35627	29605	31282	25905	35153	36245	37888	35233	44994	40192	44246	33764	--	--
NK10251888	203.15	70.07	202.143	C8H18N4O2	[M+H]+	NG,NG-Dimethyl-L-arginine	NG,NG-二甲基-L-精氨酸	Amino acids and derivatives	氨基酸及其衍生物	Amino acids and derivatives	氨基酸及其衍生物	30315-93-6	B	194490	208330	202220	193450	184900	181100	188030	186660	242660	198000	186470	165930	179310	194080	177960	194830	184020	192350	C03626	--
mws0018	203.22	83	202.216	C10H26N4	[M+H]+	Spermine	精胺	Alkaloids	生物碱	Phenolamine	酚胺	71-44-3	B	16276000	18445000	17640000	15258000	12801000	17522000	16282000	16816000	18285000	16746000	16776000	15307000	17192000	16767000	16033000	16168000	16742000	15825000	C00750	ko00330,ko00410,ko00480,ko00770,ko01100
Zmbp002538	205.1	146.06	204.09	C11H12N2O2	[M+H]+	1-Methoxy-indole-3-acetamide	1-甲氧基-吲哚-3-乙酰胺	Alkaloids	生物碱	Alkaloids	生物碱	-	A	38454000	40558000	48229000	19925000	14035000	17799000	19274000	9805500	14202000	25720000	22818000	23523000	14413000	11465000	15466000	21693000	21006000	21313000	--	--
mws0282	203.08	116.05	204.09	C11H12N2O2	[M-H]-	L-Tryptophan	L-色氨酸	Amino acids and derivatives	氨基酸及其衍生物	Amino acids and derivatives	氨基酸及其衍生物	73-22-3	A	13819000	15807000	19942000	5617500	4085400	5114900	6816500	2889900	4419800	8658100	7628000	7907800	4449000	3567800	5031900	6828500	7048700	5929600	C00078	ko00260,ko00380,ko00400,ko00901,ko00966,ko00970,ko00998,ko01100,ko01110,ko01210,ko01230
pmb0818	206.1	147.5	205.074	C11H11NO3	[M+H]+	Methoxyindoleacetic acid	甲氧基吲哚乙酸	Alkaloids	生物碱	Plumerane	吲哚类生物碱	3471-31-6	B	748010	925390	1149100	332700	241510	283410	322570	168790	232000	448350	392580	444240	229360	170920	264810	385830	372500	370020	C05660	ko00380
pme1261	206.14	76	205.131	C9H19NO4	[M+H]+	D-Panthenol	D-泛酰醇	Others	其它类	Saccharides and Alcohols	糖及醇类	81-13-0	B	33388	26056	18393	57003	24092	24751	7077.1	13839	9934.5	9208	19296	9436.6	6691	15636	4582.6	17142	15676	15238	C05944	ko00770
Lmbn013410	205.16	189.13	206.167	C14H22O	[M-H]-	2,4-Di-Tert-Butylphenol*	2,4-二叔丁基苯酚*	Phenolic acids	酚酸类	Phenolic acids	酚酸类	96-76-4	B	106840	106830	116750	107430	108820	97420	137310	140300	150920	151960	134960	143270	144490	117990	122840	120110	123040	102110	--	--
Lmln010063	205.16	189.13	206.167	C14H22O	[M-H]-	2,6-Di-tert-butylphenol*	2,6-二叔丁基苯酚*	Phenolic acids	酚酸类	Phenolic acids	酚酸类	128-39-2	B	108560	117130	111430	104810	101100	97254	143970	127280	136820	150120	134680	139070	136160	113550	126510	119440	119180	103510	--	--
Zmgn002106	206.08	58.03	207.09	C11H13NO3	[M-H]-	N-Acetyl-L-phenylalanine	N-乙酰-L-苯丙氨酸	Amino acids and derivatives	氨基酸及其衍生物	Amino acids and derivatives	氨基酸及其衍生物	2018-61-3	A	27983	34783	31844	15355	15276	18166	25963	25205	21657	24194	20842	22952	61843	59812	50180	26265	28264	32277	C03519	ko00360,ko01100
mws1014	209.04	149.1	208.037	C10H8O5	[M+H]+	Fraxetin (7,8-Dihydroxy-6-methoxycoumarin)	秦皮素	Lignans and Coumarins	木脂素和香豆素	Coumarins	香豆素	574-84-5	B	53447	64402	51346	65740	66137	63565	65580	64028	67104	61741	67448	58078	47158	40181	38563	52161	60401	44038	C09265	--
pmb2620	207.07	133.1	208.074	C11H12O4	[M-H]-	3,4-Dimethoxycinnamic acid	3,4-二甲氧基肉桂酸	Phenolic acids	酚酸类	Phenolic acids	酚酸类	14737-89-4	B	3965.3	5547.1	4981	4060.7	3744.8	3196.9	8613.3	6613.7	7387.9	12446	11955	12647	8338.1	7480.6	10120	6703.6	8131.8	6275.8	--	--
mws1212	209.08	177.3	208.074	C11H12O4	[M+H]+	Methyl ferulate	阿魏酸甲酯	Phenolic acids	酚酸类	Phenolic acids	酚酸类	2309-07-1	B	7231.4	6823.3	8204.6	7181.5	5346	4813.8	10881	9092.3	8435.3	18703	20176	20376	14262	11020	19268	11924	9773.7	11559	--	--
pme3443	207.07	192	208.074	C11H12O4	[M-H]-	Sinapinaldehyde	芥子醛	Phenolic acids	酚酸类	Phenolic acids	酚酸类	4206-58-0	A	9	9	9	9	9	9	9	9	9	3262.1	4814.4	5387.8	36669	31334	22304	7743.3	8997.4	5711.7	C05610	ko00940,ko01100,ko01110
Hmcn000192	209.07	59.01	210.073	C7H14O7	[M-H]-	Sedoheptulose	景天庚酮糖	Others	其它类	Saccharides and Alcohols	糖及醇类	3019-74-7	B	141550	158890	150290	129000	170090	157650	191610	161050	188080	185840	185580	185500	164110	194970	196100	150560	176020	160950	C02076	ko00710,ko01100
mws0853	209.08	179	210.089	C11H14O4	[M-H]-	Sinapyl alcohol	芥子醇	Phenolic acids	酚酸类	Phenolic acids	酚酸类	537-33-7	B	10445	7458.8	3819.3	4837.9	6574.3	7559	2555.3	3347.6	9	26465	26713	34697	37797	30811	26243	12784	12646	11771	C02325	ko00940,ko01100,ko01110
mws0863	213.02	97	214.024	C5H11O7P	[M-H]-	2-Deoxyribose-5'-phosphate	2-脱氧核糖-5'-磷酸	Nucleotides and derivatives	核苷酸及其衍生物	Nucleotides and derivatives	核苷酸及其衍生物	102916-66-5	B	59077	71780	102540	55768	82941	63528	116110	163960	123240	256680	202270	203260	221540	195870	203370	217590	192920	150600	C00673	ko00030,ko01100
Hmln002597	193.05	161.02	216.04	C10H9NaO4	[M-Na]-	Sodium ferulate	阿魏酸钠	Others	其它类	Others	其它	24276-84-4	B	21873	13414	11997	8157.9	9786.1	7928.9	25418	14713	15173	11466	16829	13130	34828	28249	72889	16225	19499	17732	--	--
pme2566	217.08	199	218.09	C8H14N2O5	[M-H]-	5-L-Glutamyl-L-amino acid	5-L-谷氨酰-L-氨基酸	Amino acids and derivatives	氨基酸及其衍生物	Amino acids and derivatives	氨基酸及其衍生物	5875-41-2	B	14381	16726	19539	17985	12022	10796	16258	14751	24243	12644	12771	12137	17669	15688	9319	11074	12773	13318	--	--
mws0677	219.11	160	218.106	C12H14N2O2	[M+H]+	N-Acetyl-5-hydroxytryptamine	N-乙酰-5-羟基色胺	Alkaloids	生物碱	Alkaloids	生物碱	1210-83-9	B	51455	53316	45940	31203	37361	36879	38551	32136	30349	38949	43874	41000	51456	43882	42068	38528	37343	42673	C00978	ko00380,ko01100
mws1337	220.12	202.1	219.111	C9H17NO5	[M+H]+	D-Pantothenic Acid	D-泛酸	Others	其它类	Vitamin	维生素	79-83-4	A	6308000	6096300	6613400	5382500	6755500	6401600	6301500	7327200	6571800	6356000	6741000	7087400	6720300	7275000	6455600	5838100	6136400	5985500	C00864	ko00410,ko00770,ko01100,ko01110
pme1228	221.09	204	220.085	C11H12N2O3	[M+H]+	5-Hydroxy-L-tryptophan	5-羟基-L-色氨酸	Amino acids and derivatives	氨基酸及其衍生物	Amino acids and derivatives	氨基酸及其衍生物	56-69-9	B	201810	177110	210590	141880	129080	124820	145640	86930	93680	122040	135170	121210	84607	76274	82853	120840	123260	101900	C00643	ko00380,ko01100
mws4174	222.1	138	221.09	C8H15NO6	[M+H]+	N-Acetyl-D-mannosamine	N-乙酰-D-甘露糖胺	Others	其它类	Saccharides and Alcohols	糖及醇类	7772-94-3	B	7753.8	19075	16872	14098	11459	15903	16508	17940	18335	13222	21745	14388	18626	29664	19671	19965	12431	19690	C00645	ko00520,ko01100
mws2608	222.1	84.05	221.09	C8H15NO6	[M+H]+	N-Acetyl-D-galactosamine	N-乙酰-D-半乳糖胺	Others	其它类	Saccharides and Alcohols	糖及醇类	1811-31-0	B	242670	250120	255750	194930	210790	223070	209120	246110	234470	177950	198720	231310	234720	213970	181160	212960	186240	205240	C01132	ko00052,ko01100
pme2755	222	144	221.09	C8H15NO6	[M+H]+	N-Acetyl-D-glucosamine	N-乙酰-D-葡萄糖胺	Others	其它类	Saccharides and Alcohols	糖及醇类	7512-17-6	B	226690	188520	190440	187070	154950	217390	216080	200640	195430	185050	189630	177240	182960	236460	217840	220400	171690	180920	C00140	ko00520,ko01100,ko02010
pmp000284	223.06	208.04	222.053	C11H10O5	[M+H]+	Fraxidin (8-Hydroxy-6,7-dimethoxycoumarin)	秦皮啶	Lignans and Coumarins	木脂素和香豆素	Coumarins	香豆素	525-21-3	B	27531	24005	20716	11260	11535	13781	19708	24115	23830	38337	35328	40566	10675	12748	6802.8	17029	20836	18354	C17479	--
mws1639	223.06	190.03	222.053	C11H10O5	[M+H]+	Isofraxidin	异嗪皮啶	Lignans and Coumarins	木脂素和香豆素	Coumarins	香豆素	486-21-5	B	62160	70114	61592	36183	25521	26235	65420	59293	53013	92395	90241	95908	21045	21168	19879	42871	53493	41952	C17480	--
mws5042	223.11	120.09	222.1	C11H14N2O3	[M+H]+	L-Glycyl-L-phenylalanine	L-甘氨酰-L-苯丙氨酸	Amino acids and derivatives	氨基酸及其衍生物	Amino acids and derivatives	氨基酸及其衍生物	721-66-4	A	54101	62786	69897	70327	76171	64359	324110	326400	333460	335790	307090	252570	58407	64776	58637	174180	165620	173580	--	--
mws4085	223.06	193	224.068	C11H12O5	[M-H]-	Sinapic acid	芥子酸	Phenolic acids	酚酸类	Phenolic acids	酚酸类	530-59-6	B	37165	38605	19885	21168	14886	19272	18545	17048	12102	27410	25845	14919	35340	45366	19560	18711	21530	24202	C00482	ko00940,ko01100,ko01110
Lmmp003517	225.15	95.08	224.141	C13H20O3	[M+H]+	Solatuberenol A	Solatuberenol A	Others	其它类	Others	其它	-	B	406840	404690	399500	314880	381980	362770	304770	292820	277770	263660	297110	225910	279890	257660	255000	281550	227550	310090	--	--
pme1194	228.1	112	227.091	C9H13N3O4	[M+H]+	2'-Deoxycytidine	2'-脱氧胞苷	Nucleotides and derivatives	核苷酸及其衍生物	Nucleotides and derivatives	核苷酸及其衍生物	951-77-9	B	11850	12294	19006	16199	17933	14432	18827	13991	14677	64877	53199	62912	117970	117130	71947	35661	32175	37597	C00881	ko00240,ko01100,ko02010
mws0119	227.2	227.2	228.209	C14H28O2	[M-H]-	Myristic Acid	肉豆蔻酸	Lipids	脂质	Free fatty acids	游离脂肪酸	544-63-8	A	8492800	8510200	6941000	6505500	6541200	5755300	9501400	8557400	8090600	7739500	8111900	7073700	7603900	8799900	6964800	8047600	8161000	7022000	C06424	ko00061,ko01100
pma6455	229.01	96.97	230.02	C5H11O8P	[M-H]-	Ribulose-5-phosphate	核酮糖-5-磷酸	Others	其它类	Saccharides and Alcohols	糖及醇类	4300-28-1	B	72768	61150	109290	87103	81944	70984	113540	131050	59273	59754	123990	137180	67337	162550	201990	102200	66626	124570	C00117	ko00030,ko00230,ko00440,ko00710,ko00750,ko01100,ko01110,ko01200,ko01230
Lmhp001670	231.16	72.08	231.17	C11H22N2O3	[M+H]+	L-Valyl-L-Leucine	L-缬氨酰-L-亮氨酸	Amino acids and derivatives	氨基酸及其衍生物	Amino acids and derivatives	氨基酸及其衍生物	3989-97-7	B	122640	139110	130660	110450	122710	106430	299270	285960	257300	221450	168710	141920	81720	86670	89223	150020	147310	143260	--	--
pmb0490	235.14	147.04	234.137	C13H18N2O2	[M+H]+	p-Coumaroylputrescine	对香豆酰基腐胺	Alkaloids	生物碱	Phenolamine	酚胺	34136-53-3	A	298870	272350	510750	72860	117690	52813	385200	137710	112050	278190	232810	108450	815030	845790	762010	386590	416180	376950	C18326	ko00330,ko01100
pmb0962	235.1	118.3	234.158	C10H22N2O4	[M+H]+	L-Lysine-Butanoic Acid	L-赖氨酸丁酸酯	Amino acids and derivatives	氨基酸及其衍生物	Amino acids and derivatives	氨基酸及其衍生物	80407-71-2	B	54407	28291	47583	53572	26816	37073	38549	60082	43852	36165	38636	32520	26939	39363	18642	38298	30461	48375	--	--
mws4176	237.12	120.09	236.116	C12H16N2O3	[M+H]+	L-Alanyl-L-Phenylalanine	L-丙氨酰-L-苯丙氨酸	Amino acids and derivatives	氨基酸及其衍生物	Amino acids and derivatives	氨基酸及其衍生物	3061-90-3	A	22287	18444	23081	20023	17901	18916	57257	48447	61818	46844	38625	29872	14637	17362	17442	31896	26309	25120	--	--
Lmhn003240	237.04	121.03	238.048	C11H10O6	[M-H]-	Benzoylmalic acid	苯甲酰苹果酸	Phenolic acids	酚酸类	Phenolic acids	酚酸类	22138-51-8	B	106580	122130	119580	110980	112060	104070	116980	149240	134210	121490	143090	116730	133330	132080	140310	105560	110640	120370	--	--
pmn001669	237.08	147	238.084	C12H14O5	[M-H]-	Methyl sinapate	芥子酸甲酯	Phenolic acids	酚酸类	Phenolic acids	酚酸类	20733-94-2	B	4436	5792	3334.6	2438	2587	2559.6	3163.5	2356.1	2867.9	3450.6	4046.8	2832.7	5900.2	5963.9	6423.9	3882.8	2609.7	3631.8	--	--
mws0221	241.03	152	240.024	C6H12N2O4S2	[M+H]+	L-Cystine	L-胱氨酸	Amino acids and derivatives	氨基酸及其衍生物	Amino acids and derivatives	氨基酸及其衍生物	56-89-3	B	16398	16726	22609	26070	30292	26655	27726	30325	27323	25041	31102	24847	17472	19969	19315	16368	23354	24998	C00491	ko00270,ko01100,ko02010
pme2827	239	223	240.245	C16H32O	[M-H]-	Palmitaldehyde	棕榈醛	Lipids	脂质	Free fatty acids	游离脂肪酸	629-80-1	B	22062000	21836000	22304000	21286000	18913000	19583000	21226000	19601000	18635000	20486000	20104000	19924000	22177000	20067000	20608000	14819000	16530000	16639000	C00517	ko00071
mws1383	243.09	145	242.08	C12H10N4O2	[M+H]+	Lumichrome	7,8-二甲基咯嗪	Alkaloids	生物碱	Alkaloids	生物碱	1086-80-2	B	10900	15501	11044	10042	11664	8125.5	11643	10941	12087	16875	15003	10668	17533	15991	15301	12341	8799.4	14533	C01727	ko00740
pme0264	243.1	127	242.09	C10H14N2O5	[M+H]+	Thymidine	胸苷	Nucleotides and derivatives	核苷酸及其衍生物	Nucleotides and derivatives	核苷酸及其衍生物	50-89-5	A	47737	49257	50553	44592	50002	47157	56529	51105	46100	79346	85186	76913	178910	216790	168690	77011	74358	79900	C00214	ko00240,ko01100
mws0359	241.22	241.22	242.225	C15H30O2	[M-H]-	Pentadecanoic Acid	十五烷酸	Lipids	脂质	Free fatty acids	游离脂肪酸	1002-84-2	B	184370	186280	165330	151840	170470	137550	196410	194130	169510	228080	228060	165080	186060	212630	147430	187190	203300	183430	C16537	--
pme3732	244.09	112	243.086	C9H13N3O5	[M+H]+	Cytidine	胞苷	Nucleotides and derivatives	核苷酸及其衍生物	Nucleotides and derivatives	核苷酸及其衍生物	65-46-3	A	725860	592530	906390	957570	887020	910320	3706700	3403800	3916600	3914200	3663100	3066300	2172200	2959500	1922000	2637900	2800900	2866900	C00475	ko00240,ko01100,ko02010
ML10180524	244.09	112.05	243.086	C9H13N3O5	[M+H]+	Cytarabine	胞嘧啶阿拉伯糖苷	Nucleotides and derivatives	核苷酸及其衍生物	Nucleotides and derivatives	核苷酸及其衍生物	147-94-4	A	231250	179830	265340	245890	225490	288170	1219000	1394400	940690	1209700	1144400	1102000	701730	897700	455600	863790	830200	882490	C02961	--
mws0976	243.06	153	244.07	C9H12N2O6	[M-H]-	β-Pseudouridine	β-假尿苷	Nucleotides and derivatives	核苷酸及其衍生物	Nucleotides and derivatives	核苷酸及其衍生物	1445-07-4	B	26110	46105	31687	30085	22161	27227	27398	33529	49928	49656	39221	29445	88706	67888	38620	46605	51605	37629	C02067	ko00240,ko01100
mws0248	243.06	110	244.07	C9H12N2O6	[M-H]-	Uridine	尿嘧啶核苷	Nucleotides and derivatives	核苷酸及其衍生物	Nucleotides and derivatives	核苷酸及其衍生物	58-96-8	A	244540	391450	318810	207120	229670	273870	316560	410530	536280	482280	487300	321300	741250	781850	388530	443740	548520	324990	C00299	ko00240,ko01100,ko02010
pme2266	245.1	227	244.088	C10H16N2O3S	[M+H]+	Biotin	D-生物素	Others	其它类	Vitamin	维生素	58-85-5	A	40841	39397	27644	29479	35376	27852	48986	33044	34346	33530	38003	33557	33698	39035	38553	19884	14303	12385	C00120	ko00780,ko01100,ko02010
Lmhp002031	245.18	86.1	245.186	C12H24N2O3	[M+H]+	L-Leucyl-L-Leucine	L-亮氨酰-L-亮氨酸	Amino acids and derivatives	氨基酸及其衍生物	Amino acids and derivatives	氨基酸及其衍生物	3303-31-9	B	117150	126440	100990	78738	99906	75761	159970	148670	153400	135390	109480	106250	98721	99717	105930	106250	99502	104560	--	--
pmb2591	245.09	203.2	246.1	C13H14N2O3	[M-H]-	N-Acetyl-L-Tryptophan	N-乙酰-L-色氨酸	Amino acids and derivatives	氨基酸及其衍生物	Amino acids and derivatives	氨基酸及其衍生物	1218-34-4	A	9	9	9	5705.1	7435.6	7471.5	35305	15735	23905	133770	103140	98656	324370	308310	321930	71397	99163	79460	--	--
pmb0323	251.14	163.04	250.132	C13H18N2O3	[M+H]+	N-Caffeoylputrescine	咖啡酰腐胺	Alkaloids	生物碱	Phenolamine	酚胺	29554-26-5	B	8101700	10656000	10400000	4775000	4134900	4611000	50619000	19260000	17308000	40169000	25629000	18749000	51458000	48996000	44189000	25997000	25370000	23843000	C03002	--
pme3961	252.11	136	251.102	C10H13N5O3	[M+H]+	2'-Deoxyadenosine	2'-脱氧腺苷	Nucleotides and derivatives	核苷酸及其衍生物	Nucleotides and derivatives	核苷酸及其衍生物	958-09-8	A	225480	176610	192590	160950	188540	157470	214000	217060	204180	402880	438100	456200	795150	827490	812430	296970	301010	321090	C00559	ko00230,ko01100,ko02010
Lmhn003373	253.04	137.02	254.043	C11H10O7	[M-H]-	p-Hydroxybenzoylmalic acid	对羟基苯甲酰苹果酸	Phenolic acids	酚酸类	Phenolic acids	酚酸类	-	B	74193	68615	54444	51787	55013	44880	53782	64717	65491	55557	48016	41825	68146	68981	59238	41518	56040	54543	--	--
Hmbp003234	255.09	163.03	254.079	C12H14O6	[M+H]+	1-O-Caffeoylglycerol	1-O-咖啡酰单甘油	Lipids	脂质	Glycerol ester	甘油酯	-	B	9	9	9	9	9	9	2749.2	9	3312.3	54686	50660	51468	115580	96608	130170	25622	30126	25265	--	--
mws0361	253.22	235.19	254.225	C16H30O2	[M-H]-	Palmitoleic Acid	棕榈油酸	Lipids	脂质	Free fatty acids	游离脂肪酸	373-49-9	A	6235.2	5359.1	4013.6	3770.1	2878.8	4096.4	5154	8243.4	3810.7	4782.4	4048.7	3263.6	2337.2	3756.3	2988.6	3498.9	4742.6	4369.9	C08362	ko00061
Lmcn009122	253.22	235.21	254.225	C16H30O2	[M-H]-	(7Z)-Hexadecenoic acid	(7Z)-十六碳烯酸	Lipids	脂质	Free fatty acids	游离脂肪酸	2416-19-5	A	3377.7	2598.4	2864.2	1879.7	2263.9	2359.4	2773.3	2829.8	2617.6	2916.3	2964.7	3430.8	3880.6	3630.6	1419.2	3164.1	3040.6	2536.3	--	--
pma3101	256.2	124.1	256.082	C11H14NO6+	[M+H]+	Nicotinate D-ribonucleoside	烟酸核糖核苷	Others	其它类	Vitamin	维生素	17720-18-2	B	5849200	5548800	5667500	6076400	5658700	5318600	4785000	5101700	5013400	5378500	5208400	4917100	5738600	7517700	5335100	5507200	5736800	4905200	C05841	ko00760,ko01100
mws1488	255.23	237.22	256.24	C16H32O2	[M-H]-	Palmitic acid	棕榈酸	Lipids	脂质	Free fatty acids	游离脂肪酸	57-10-3	A	36688	37599	36230	33402	35915	35817	38302	36237	33418	41627	39529	42573	44461	40027	32058	39930	39535	34264	C00249	ko00061,ko00062,ko00071,ko00073,ko01040,ko01100,ko01212
mws0120	258.11	104.11	257.103	C8H20NO6P	[M+H]+	Choline Alfoscerate	甘磷酸胆碱 GPC	Lipids	脂质	PC	磷脂酰胆碱	28319-77-9	A	14274000	11199000	12702000	14150000	10056000	14449000	12515000	11374000	12267000	6710500	7560800	5706900	8708900	10234000	7972700	10932000	10119000	12408000	C00670	ko00564,ko00565
pme3313	259	97	260.03	C6H13O9P	[M-H]-	D-Fructose 6-phosphate	D-果糖-6-磷酸	Others	其它类	Saccharides and Alcohols	糖及醇类	643-13-0	A	2294700	1651700	2237700	2043700	1766500	1607000	1672700	1902700	1357100	1179500	1414400	1427800	905530	2227500	2376500	1105400	1070400	1939400	C00085	ko00052,ko00500,ko00710,ko01100,ko01110,ko01200
mws1090	259.02	97	260.03	C6H13O9P	[M-H]-	Glucose-1-phosphate	葡萄糖-1-磷酸	Others	其它类	Saccharides and Alcohols	糖及醇类	59-56-3	A	1855300	2003000	2194100	1852400	1860800	1556000	2051100	1711800	2001900	1239600	1270800	1477900	1950100	2026500	1392300	1443500	1692900	1835200	C00103	ko00010,ko00040,ko00052,ko00500,ko00520,ko00523,ko00561,ko01100,ko01110
mws0866	259.02	97	260.03	C6H13O9P	[M-H]-	D-Glucose 6-phosphate	D-葡萄糖-6-磷酸	Others	其它类	Saccharides and Alcohols	糖及醇类	56-73-5	A	1589600	1529500	1567800	1277800	1560100	1400000	1136900	1318700	1231000	1066100	935240	1236600	1730300	1383900	1991900	1005200	1198000	1227300	C00092	ko00500,ko00562,ko00998,ko01100,ko01110
Lmtn004049	263.13	204.12	264.136	C15H20O4	[M-H]-	Abscisic acid	脱落酸	Organic acids	有机酸	Organic acids	有机酸	21293-29-8	B	68707	68838	64009	61759	65323	63336	57785	62560	62919	38740	35696	37789	43650	40478	38397	40006	41833	44722	C06082	ko00906,ko01100,ko01110,ko04075
Lmlp003161	265.15	177.06	264.147	C14H20N2O3	[M+H]+	N-Feruloylputrescine	阿魏酰腐胺	Alkaloids	生物碱	Phenolamine	酚胺	501-13-3	B	155970	174210	183010	105710	78924	90020	713730	327150	306060	730090	617230	638270	8742200	8428000	6767700	2535200	2304000	2428700	C10497	ko00330,ko01100
Lmmp002013	267.17	179.07	266.163	C14H22N2O3	[M+H]+	Dihydroferuloylputrescine	二氢阿魏酰腐胺	Alkaloids	生物碱	Phenolamine	酚胺	-	B	30431	27539	25215	13604	18507	18777	15818	9953	15126	19516	22716	16285	136790	117130	102730	48576	44930	37931	--	--
Hmsn000210	133.01	115.01	266.224	C17H30O2	[M-H]-	Methyl 7,10-hexadecadienoate	7,10-十六碳二烯酸甲酯	Lipids	脂质	Free fatty acids	游离脂肪酸	-	A	2466700	2391700	2705900	2478600	3330400	2615300	2413400	2652700	1785200	3488100	3333800	3580600	4267000	4633100	4085800	1930200	2931900	3100200	--	--
pme1184	268.1	152	267.097	C10H13N5O4	[M+H]+	2'-Deoxyguanosine	2'-脱氧鸟苷	Nucleotides and derivatives	核苷酸及其衍生物	Nucleotides and derivatives	核苷酸及其衍生物	961-07-9	B	84256	82457	81573	70340	89812	67329	127320	106800	106360	279220	286450	295870	590140	572220	649740	201350	180430	195840	C00330	ko00230,ko01100,ko02010
pme0230	268.1	136.06	267.097	C10H13N5O4	[M+H]+	Adenosine	腺苷	Nucleotides and derivatives	核苷酸及其衍生物	Nucleotides and derivatives	核苷酸及其衍生物	58-61-7	A	2717500	2790500	2703000	2356600	2371600	2317200	2511800	2360100	2522600	2881200	2912900	2960400	1883500	1688400	1937500	2605400	2457100	2476600	C00212	ko00230,ko01100,ko02010
mws1060	267.07	135	268.081	C10H12N4O5	[M-H]-	9-(Arabinosyl)hypoxanthine	9-(阿拉伯糖基)次黄嘌呤	Nucleotides and derivatives	核苷酸及其衍生物	Nucleotides and derivatives	核苷酸及其衍生物	7013-16-3	A	34196	42250	52607	41673	52669	41564	293710	307050	182640	233240	267270	231450	152560	193020	178050	148350	179300	179340	--	--
pmp000087	269.1	177.05	268.095	C13H16O6	[M+H]+	2-Feruloyl-sn-glycerol*	2-阿魏酰-sn-甘油*	Phenolic acids	酚酸类	Phenolic acids	酚酸类	-	A	44487	60330	63628	25601	40833	37681	47562	49158	27119	138380	160160	183870	172820	191090	170910	90044	88467	86711	--	--
pmp000086	269.1	177.05	268.095	C13H16O6	[M+H]+	1-Feruloyl-sn-glycerol*	1-阿魏酰-sn-甘油*	Phenolic acids	酚酸类	Phenolic acids	酚酸类	-	A	115490	189950	167300	105480	184650	168650	324840	186300	231100	235690	353170	211780	156730	181280	169960	172090	187800	217810	--	--
mws0383	267.23	267.23	268.24	C17H32O2	[M-H]-	10-Heptadecenoic Acid	10-十七碳烯酸	Lipids	脂质	Free fatty acids	游离脂肪酸	29743-97-3	A	63629	81452	71685	71937	92346	67012	102850	72534	81929	161000	154500	129950	126780	196940	98398	86259	96366	87605	--	--
pmf0293	269.29	209.2	270.292	C18H38O	[M-H]-	1-Octadecanol	正十八醇	Lipids	脂质	Free fatty acids	游离脂肪酸	112-92-5	B	226570	222690	212140	225400	245810	219400	206970	236720	224900	251610	244840	246090	229150	215940	221980	212390	235490	211730	--	--
pme3475	273.08	153	272.068	C15H12O5	[M+H]+	Butin	紫铆素	Flavonoids	黄酮	Dihydroflavone	二氢黄酮	492-14-8	B	4876.7	3345.1	3104.9	4644.6	8563.6	4540.8	6778.2	6335.2	5540.8	4215.6	5628.6	5901.6	3079.5	2041.8	2362.1	4605	3700.4	3285.3	C09614	ko00941
mws0914	271.06	151	272.068	C15H12O5	[M-H]-	Pinobanksin	短叶松素	Flavonoids	黄酮	Dihydroflavonol	二氢黄酮醇	548-82-3	B	5862	3824.1	5747.7	5276.3	10688	5519	8329	6498.6	6504.8	4252.1	5641.8	6356.2	2298.3	3477	2441.7	4849.7	4476.7	3775.4	C09826	ko00941
pme0376	271.06	151	272.068	C15H12O5	[M-H]-	Naringenin (5,7,4'-Trihydroxyflavanone)	柚皮素	Flavonoids	黄酮	Dihydroflavone	二氢黄酮	480-41-1	B	6550.3	3804.5	4610.3	5003	9085.9	4435.3	7950.8	6205.8	5496.3	3524.2	7246.3	4746.8	2942.4	4769.1	3045.3	3393.5	4172.1	4348	C00509	ko00941,ko00943,ko01100,ko01110
Lmmn003323	271.23	225.22	272.235	C16H32O3	[M-H]-	2-Hydroxyhexadecanoic acid	2-羟基十六烷酸	Organic acids	有机酸	Organic acids	有机酸	764-67-0	B	159830	162230	150460	117280	120000	97895	136430	134490	125030	210240	178810	175330	297640	337580	341610	179530	191790	180040	--	--
pmb1452	275.1	213.2	273.267	C16H35NO2	[M+H]+	N-Lauryldiethanolamine	十二烷基乙醇胺	Lipids	脂质	Free fatty acids	游离脂肪酸	1541-67-9	B	63115	84802	81659	53201	78456	84735	79573	50404	48821	77679	80385	49221	76338	65708	67189	40697	39024	39729	--	--
Lmrj002793	277.12	120.08	276.112	C14H16N2O4	[M+H]+	Cyclo(Phe-Glu)	环(苯丙氨酸-谷氨酸)	Amino acids and derivatives	氨基酸及其衍生物	Amino acids and derivatives	氨基酸及其衍生物	-	B	7470.4	15198	11792	9829	11696	7449.8	6216.6	11997	6541.1	12990	14517	14544	10253	10133	8787.4	8561.6	12025	12663	--	--
pme1712	275	257	276.132	C11H20N2O6	[M-H]-	L-Saccharopine	L-酵母氨酸	Amino acids and derivatives	氨基酸及其衍生物	Amino acids and derivatives	氨基酸及其衍生物	997-68-2	B	3407.2	4629.4	5779.5	3909.2	5850.2	5531.6	3860	4750.9	5180.8	5941	4836.3	5166.9	14324	7141.7	12232	4199.4	3816.9	4274.6	C00449	ko00300,ko00310,ko01100,ko01110,ko01230
mws1038	277.12	146	278.13	C11H22N2O4S	[M-H]-	Pantetheine	泛硫醇	Others	其它类	Others	其它	496-65-1	B	34840	39108	41484	48245	42309	50469	19535	17548	17715	27850	22687	24347	64337	52954	80416	38139	41906	35564	C00831	ko00332,ko00770,ko01110
Lmlp012720	279.16	149.02	278.152	C16H22O4	[M+H]+	Dibutyl phthalate*	邻苯二甲酸二丁酯*	Phenolic acids	酚酸类	Phenolic acids	酚酸类	84-74-2	A	16934000	15384000	10439000	8381200	7482200	7360700	7648700	7553200	7220800	6604300	8415500	7229600	7849500	6808600	7045700	7384400	6697700	7580300	C14214	--
Lmxp011770	279.16	149.02	278.152	C16H22O4	[M+H]+	Diisobutyl phthalate*	邻苯二甲酸二异丁酯*	Phenolic acids	酚酸类	Phenolic acids	酚酸类	84-69-5	A	17827000	15797000	10738000	7827600	7814600	7787400	8180900	7945800	7702500	7483200	8578700	8133500	8193800	6814400	7697000	7654800	7873300	8188000	C15205	--
mws5035	279.17	120.08	278.163	C15H22N2O3	[M+H]+	L-Leucyl-L-phenylalanine	L-亮氨酰-L-苯丙氨酸	Amino acids and derivatives	氨基酸及其衍生物	Amino acids and derivatives	氨基酸及其衍生物	56217-82-4	A	25919	31639	29298	26828	26667	30393	53663	39385	43230	38786	52998	28044	36858	40388	43789	34268	23920	23304	--	--
mws0367	277.22	277.22	278.225	C18H30O2	[M-H]-	α-Linolenic Acid*	α-亚麻酸*	Lipids	脂质	Free fatty acids	游离脂肪酸	463-40-1	A	19130000	20280000	18209000	16556000	18827000	16340000	19909000	18795000	19550000	23776000	24279000	21072000	19340000	22633000	18377000	19449000	20498000	18835000	C06427	ko00592,ko01040,ko01100,ko01110
pmb0889	279.23	95.1	278.225	C18H30O2	[M+H]+	Punicic acid (9Z,11E,13Z-octadecatrienoic acid)	石榴酸 (9Z,11E,13Z-十八碳三烯酸)	Lipids	脂质	Free fatty acids	游离脂肪酸	544-72-9	A	6912000	7289200	6887300	7544700	9548900	8472700	10086000	9881100	7827800	13243000	14846000	9164600	11766000	16636000	5790300	10339000	9991600	10396000	C08364	--
Lmbn005923	277.22	59.01	278.225	C18H30O2	[M-H]-	Crepenynic acid	顺式十八碳-9-烯-12-炔酸	Lipids	脂质	Free fatty acids	游离脂肪酸	2277-31-8	A	424080	432920	426430	378490	421960	353740	435310	409800	418550	536230	512550	466900	461330	494510	395930	406460	437390	417620	C07289	ko00591
pmb1650	279.2	149.4	278.225	C18H30O2	[M+H]+	Octadeca-11E,13E,15Z-trienoic acid	十八碳-9E,13E,15Z-三烯酸	Lipids	脂质	Free fatty acids	游离脂肪酸	25575-00-2	B	5963500	5742000	3489200	2651300	2384200	2491600	2656100	2461700	2598800	2294700	2904800	2743200	2686200	2192800	2739000	2432400	2498900	2686100	--	--
mws0366	277.22	277.22	278.225	C18H30O2	[M-H]-	γ-Linolenic Acid*	γ-亚麻酸*	Lipids	脂质	Free fatty acids	游离脂肪酸	506-26-3	A	19221000	20532000	19115000	18053000	18289000	16904000	20505000	19735000	19611000	24918000	24577000	21951000	19598000	21890000	18258000	19588000	20140000	19181000	C06426	ko00591,ko01040,ko01100
Lmhn002926	279.05	163.04	280.058	C13H12O7	[M-H]-	p-Coumaroylmalic acid	对香豆酰苹果酸	Phenolic acids	酚酸类	Phenolic acids	酚酸类	-	A	406550	364250	472250	56920	79288	99454	113430	143530	89295	96438	128030	101820	158510	163490	162070	123350	134410	136410	--	--
mws0629	281.11	166	280.106	C13H16N2O5	[M+H]+	L-Aspartyl-L-Phenylalanine	L-天冬氨酰-L-苯丙氨酸	Amino acids and derivatives	氨基酸及其衍生物	Amino acids and derivatives	氨基酸及其衍生物	13433-09-5	B	64584	60049	59798	52021	62518	62853	66271	57873	60215	69857	67737	55014	62571	64767	70322	62422	66435	62066	--	--
Lmbn006152	279.23	59.01	280.24	C18H32O2	[M-H]-	(9Z,11E)-Octadecadienoic acid	(9Z,11E)-十八碳二烯酸	Lipids	脂质	Free fatty acids	游离脂肪酸	2540-56-9	B	50069	56410	53746	47096	47807	46537	55997	56540	55032	65282	70688	55304	73147	71270	56100	58307	68312	61950	C04056	ko00591
mws1491	279.23	279.23	280.24	C18H32O2	[M-H]-	Linoleic acid	亚油酸	Lipids	脂质	Free fatty acids	游离脂肪酸	60-33-3	A	52693000	61236000	58657000	53599000	57761000	51253000	63337000	62104000	56410000	72793000	77672000	63474000	73235000	77363000	59816000	65824000	69512000	64812000	C01595	ko00591,ko01040,ko01100
Hmhp001812	282.12	136.06	281.112	C11H15N5O4	[M+H]+	2'-O-Methyladenosine	2-甲氧基腺苷	Nucleotides and derivatives	核苷酸及其衍生物	Nucleotides and derivatives	核苷酸及其衍生物	2140-79-6	B	72719	70502	67560	79147	82882	81249	244920	274360	245840	1005300	993050	957630	155430	181280	207700	381160	372650	353340	--	--
YC512118	282.28	247.24	281.272	C18H35NO	[M+H]+	Oleamide (9-Octadecenamide)	油酸酰胺 (9-十八碳烯酰胺)	Lipids	脂质	Free fatty acids	游离脂肪酸	301-02-0	A	14751	13947	14714	11122	20001	13508	16364	14682	15988	9341.6	15582	14976	9849.1	11476	13714	15714	18873	17561	C19670	--
mws2623	281.25	281.25	282.256	C18H34O2	[M-H]-	11-Octadecanoic acid(Vaccenic acid)	11-十八碳烯酸	Lipids	脂质	Free fatty acids	游离脂肪酸	506-17-2	A	3003500	2516900	2588600	2119200	2760000	1963000	3161900	2985100	2719300	4389600	4623200	4064100	5428100	5987200	4041500	3411800	3697300	3430500	C21944	--
Lmyn012331	281.25	281.25	282.256	C18H34O2	[M-H]-	Petroselinic acid	岩芹酸	Lipids	脂质	Free fatty acids	游离脂肪酸	593-39-5	B	2908200	2325600	2438800	1992400	2542800	2066500	2828800	2712100	2608100	4259200	4343700	3827200	5138800	5805900	3815800	3214300	3424300	3106400	C08363	--
mws0396	281.25	281.25	282.256	C18H34O2	[M-H]-	Elaidic Acid	反油酸	Lipids	脂质	Free fatty acids	游离脂肪酸	112-79-8	A	8105200	6555800	7081400	5562700	7064900	5144600	7948200	7624100	6797500	11326000	12117000	10430000	13993000	15411000	10750000	8787900	10206000	8575500	C01712	--
pme1178	284.1	152	283.092	C10H13N5O5	[M+H]+	Guanosine	鸟苷	Nucleotides and derivatives	核苷酸及其衍生物	Nucleotides and derivatives	核苷酸及其衍生物	118-00-3	A	9471700	9166600	11947000	12129000	11534000	11577000	22090000	23912000	21924000	19195000	22282000	19240000	14980000	17231000	13605000	16734000	16943000	18071000	C00387	ko00230,ko01100,ko02010
pmp001252	284.13	147.04	283.121	C17H17NO3	[M+H]+	p-Coumaroyltyramine	对香豆酰酪胺	Alkaloids	生物碱	Phenolamine	酚胺	36417-86-4	A	29500	21162	3311.4	9	9	9	10312	21062	16272	78192	60834	26440	251340	261250	313380	76692	84463	95958	--	--
mws0668	283.07	151	284.076	C10H12N4O6	[M-H]-	Xanthosine	黄苷	Nucleotides and derivatives	核苷酸及其衍生物	Nucleotides and derivatives	核苷酸及其衍生物	146-80-5	A	101190	138060	112400	87088	91291	84283	273180	330420	257160	444780	493950	402990	553400	646020	593060	270000	294400	319810	C01762	ko00230,ko00232,ko01100,ko01110,ko02010
mws1505	283.1	135	284.105	C17H16O4	[M-H]-	Phenethyl caffeate	咖啡酸苯乙酯	Phenolic acids	酚酸类	Phenolic acids	酚酸类	104594-70-9	B	3485.3	3163.1	5802.5	5093.9	1734.2	5304.8	4995.2	7479.7	2997.3	3529.1	5889.7	7682.7	4519.6	5437.4	13486	4954.5	4904.6	4839.6	C10484	--
mws1489	283.26	283.26	284.272	C18H36O2	[M-H]-	Stearic Acid	硬脂酸(十八烷酸)	Lipids	脂质	Free fatty acids	游离脂肪酸	57-11-4	A	51289000	58124000	58789000	52804000	51787000	51695000	68728000	59553000	53403000	61660000	56969000	60263000	68829000	57034000	61058000	22541000	24763000	22183000	C01530	ko00061,ko01040
pma1751	286.09	124	285.085	C12H15NO7	[M+H]+	N-(beta-D-Glucosyl)nicotinate	N-葡萄糖基烟酸	Others	其它类	Vitamin	维生素	-	B	68189	58928	52725	49416	68017	57475	64909	61201	76162	53891	46481	64116	50274	41901	45362	49727	50257	52599	--	--
Hmmp007555	287.12	151.07	286.121	C17H18O4	[M+H]+	Cochinchinenin A (4'-Hydroxy-2,6-dimethoxydihydrochalcone)	剑叶龙血素 A (4'-羟基-2,6-二甲氧基二氢查耳酮)	Flavonoids	黄酮	Chalcones	查耳酮	221696-69-1	A	72879	19702	3812.9	4600.4	10449	13264	2063.3	22408	6872.4	28814	9543	3523.1	12332	5014.5	25727	260970	274870	272000	--	--
mws0064	287.06	135	288.063	C15H12O6	[M-H]-	Eriodictyol (5,7,3',4'-Tetrahydroxyflavanone)	圣草酚	Flavonoids	黄酮	Dihydroflavone	二氢黄酮	552-58-9	B	22535	16558	18222	13185	9176.6	14200	14536	17438	10375	6159.7	7826.3	10816	2119.1	3349.7	1964.9	6705	8764.4	8063.5	C05631	ko00941,ko01100,ko01110
pmb3081	289	97	290.004	C6H11PO11	[M-H]-	Glucarate O-Phosphoric acid	磷酸葡萄糖酸	Others	其它类	Saccharides and Alcohols	糖及醇类	-	B	26762000	26398000	26864000	25483000	24486000	25142000	24211000	23783000	25394000	24784000	22902000	23668000	22533000	23786000	21457000	21851000	26868000	23600000	--	--
pme3163	289	97	290.04	C7H15O10P	[M-H]-	D-Sedoheptuiose 7-phosphate	D-景天庚酮糖 7-磷酸	Others	其它类	Saccharides and Alcohols	糖及醇类	2646-35-7	B	15029000	14779000	15903000	15708000	14057000	17393000	15469000	13507000	16932000	15432000	14555000	14710000	15354000	14430000	12309000	14734000	17890000	14241000	--	--
pme0460	291.09	139.04	290.079	C15H14O6	[M+H]+	Epicatechin	表儿茶素	Flavonoids	黄酮	Flavanols	黄烷醇类	490-46-0	B	22197	16826	8200.3	9	21950	8622.2	20046	9762.9	13824	19974	18533	19795	22390	23818	61437	19766	21914	30729	C09727	ko00941,ko01100,ko01110
pmb2657	289.1	97.1	290.123	C10H18N4O6	[M-H]-	Argininosuccinic acid	精氨基琥珀酸	Organic acids	有机酸	Organic acids	有机酸	2387-71-5	B	42767	43139	44501	44976	70170	57458	65917	67528	74613	54983	43672	72939	100380	66084	107660	49022	50030	55598	C03406	ko00220,ko00250,ko01100,ko01110,ko01230
pmb0885	291	190.9	290.188	C18H26O3	[M+H]+	4-Oxo-9Z,11Z,13E,15E-Octadecatetraenoic Acid	4-氧化-9Z,11Z,13E,15E-十八碳四烯酸	Lipids	脂质	Free fatty acids	游离脂肪酸	-	B	3942.6	3513.1	4143.1	3421.4	5591.9	5008.6	6186.5	3754.7	4097	3980.9	5379.2	3367.2	4530.2	4771.1	4292.4	4168.7	4272.9	3957.5	--	--
Zmyn004548	291.2	235.17	292.204	C18H28O3	[M-H]-	12-Oxo-phytodienoic acid	12-氧-植物二烯酸	Lipids	脂质	Free fatty acids	游离脂肪酸	85551-10-6	B	322130	350750	281900	329710	381900	294210	394400	328100	303060	463560	486940	375020	307700	414370	147510	341250	363790	321210	C01226	ko00592,ko01100,ko01110
pmb0494	295.17	207.07	294.158	C15H22N2O4	[M+H]+	Sinapoylputrescine	芥子酰腐胺	Alkaloids	生物碱	Phenolamine	酚胺	70185-57-8	B	9	9	9	9	9	9	12847	9	9	7068	7073	9	54710	58915	40162	22293	16514	19165	--	--
pmb2786	293.21	235.17	294.219	C18H30O3	[M-H]-	9-Hydroxy-10,12,15-octadecatrienoic acid	9-羟基-10,12,15-十八碳三烯酸	Lipids	脂质	Free fatty acids	游离脂肪酸	89886-42-0	B	78345	90375	69548	61354	69839	62599	60949	62943	52421	86468	95539	77964	59362	74163	29610	63903	70750	66165	C16326	ko00592
pmb2787	293.21	275.1	294.219	C18H30O3	[M-H]-	9-Oxo-10E,12Z-octadecadienoic acid	9-过氧-10E,12Z-十八碳二烯酸	Lipids	脂质	Free fatty acids	游离脂肪酸	54232-59-6	B	123070	126750	111960	103970	137400	102540	117170	108770	94745	156970	158470	130250	122650	165390	51531	115980	124530	103980	C14766	ko00591
pmb2792	293.21	193.1	294.219	C18H30O3	[M-H]-	13-Hydroxy-6,9,11-octadecatrienoic acid	13-羟基-6,9,11-十八碳三烯酸	Lipids	脂质	Free fatty acids	游离脂肪酸	74784-20-6	B	35030	34065	34735	30648	28859	32832	34061	32739	37089	31040	30160	34678	40033	33047	27544	14873	18938	15844	--	--
Lmcn009539	293.25	293.25	294.256	C19H34O2	[M-H]-	E,E,Z-1,3,12-Nonadecatriene-5,14-diol	E,E,Z-1,3,12-十九碳三烯-5,14-二醇	Lipids	脂质	Free fatty acids	游离脂肪酸	-	A	16504	14193	12338	15603	20187	12849	22756	24157	24586	36298	37316	33654	26248	35440	18842	20893	22660	21619	--	--
Lmqp000329	296.07	104.11	295.056	C8H14N3O7P	[M+H]+	5-Aminoimidazole ribonucleotide	5-氨基咪唑核糖核苷酸	Nucleotides and derivatives	核苷酸及其衍生物	Nucleotides and derivatives	核苷酸及其衍生物	25635-88-5	A	5383300	5597400	5620400	6110700	6650400	6063900	5242100	5654700	5578000	4140200	3893800	3660700	4907900	5602800	4120000	4603600	4933900	4814800	--	--
Hmqp005455	297.24	81.07	296.234	C18H32O3	[M+H]+	15(R)-Hydroxylinoleic Acid	15(R)-羟基亚油酸	Lipids	脂质	Free fatty acids	游离脂肪酸	177931-23-6	B	256370	221950	217860	221160	227860	220160	260760	269910	235790	341330	324860	231090	256750	411290	188820	300080	256120	258250	--	--
Hmqp005411	297.24	81.07	296.234	C18H32O3	[M+H]+	9-Oxo-12Z-Octadecenoic acid	9-氧代-12Z-十八碳烯酸	Lipids	脂质	Free fatty acids	游离脂肪酸	112543-32-5	B	167250	174000	164530	154090	156000	134560	218990	227400	206440	201950	233520	172780	224220	246410	172440	178690	184130	208700	--	--
Lmbn005369	295.23	195.14	296.235	C18H32O3	[M-H]-	13(S)-HODE;13(S)-Hydroxyoctadeca-9Z,11E-dienoic acid*	13-羟基十八烷基-9,11-二烯酸*	Lipids	脂质	Free fatty acids	游离脂肪酸	10219-69-9	A	2305400	2494900	2302300	2866600	3495400	2714100	3652600	3132700	2576000	5381600	6009800	3410300	4410700	6832800	1649600	3754300	3850200	3582300	C14762	ko00591
Lmbn005662	295.23	171.1	296.235	C18H32O3	[M-H]-	9(10)-EpOME;(9R,10S)-(12Z)-9,10-Epoxyoctadecenoic acid	9,10-环氧十八烯酸	Lipids	脂质	Free fatty acids	游离脂肪酸	16833-56-0	A	95788	88353	73443	84866	103670	88616	108620	89351	81520	161740	185630	98686	117150	184330	46878	113190	119930	110130	C14825	ko00591,ko01100
Rfmb091	295.23	195.14	296.235	C18H32O3	[M-H]-	9S-Hydroxy-10E,12Z-octadecadienoic acid*	9S-羟基-10E,12Z-十八碳二烯酸*	Lipids	脂质	Free fatty acids	游离脂肪酸	15514-85-9	A	2497500	2665600	2563200	2999500	3777200	3031000	3826100	3353800	2699200	5794400	6199700	3515900	4716200	6995100	1761600	3919700	4243900	4019900	C14767	ko00591
pmb2799	295.23	195.2	296.235	C18H32O3	[M-H]-	12,13-Epoxy-9-Octadecenoic Acid	12,13-环氧-9-十八碳烯酸	Lipids	脂质	Free fatty acids	游离脂肪酸	6799-85-5	A	55831	57257	48612	52075	60565	49747	57901	57011	48008	75989	80984	61089	66173	95631	34456	62018	60241	54872	C14826	ko00591,ko01100
pme1474	298.1	136	297.09	C11H15N5O3S	[M+H]+	5'-Deoxy-5'-(methylthio)adenosine	5-脱氧-5-甲硫腺苷	Nucleotides and derivatives	核苷酸及其衍生物	Nucleotides and derivatives	核苷酸及其衍生物	2457-80-9	A	3264000	3076700	3049400	2558200	3302800	2678400	6160100	5505800	5612000	17202000	15804000	16539000	23078000	21526000	20565000	10631000	10520000	10940000	C00170	ko00270,ko00908,ko01100
pmb0197	298.1	166.3	297.107	C11H15N5O5	[M+H]+	N7-Methylguanosine	N7-甲基鸟苷	Nucleotides and derivatives	核苷酸及其衍生物	Nucleotides and derivatives	核苷酸及其衍生物	20244-86-4	A	58110	85546	150780	131600	113880	103300	220490	212170	238430	121350	99035	106420	42219	43483	45527	113210	119180	105330	C20674	--
Zmyn004714	297.24	183.14	298.251	C18H34O3	[M-H]-	Ricinoleic acid	蓖麻油酸	Lipids	脂质	Free fatty acids	游离脂肪酸	141-22-0	B	33169	33833	29355	35859	42482	32585	40661	40668	34776	68371	76103	51738	64365	88018	32651	50771	48711	43947	C08365	--
pmf0297	297.32	183.1	298.324	C20H42O	[M-H]-	1-Eicosanol	正二十醇	Lipids	脂质	Free fatty acids	游离脂肪酸	629-96-9	B	31631	31329	27302	33071	42685	31977	35436	40312	29568	58083	73339	46803	58942	81266	30264	43408	45599	46554	--	--
Zmhn001926	299.08	137.02	300.084	C13H16O8	[M-H]-	1-O-Salicyl-D-glucose	1-O-水杨酰-D-葡萄糖	Phenolic acids	酚酸类	Phenolic acids	酚酸类	60517-74-0	A	6306300	7174300	5617200	4478600	4334600	4961600	4640600	3115200	3787400	3614200	3228600	3273200	3700100	2879900	3868400	3233800	3766900	3893800	--	--
Zmhn001358	299.08	137.02	300.084	C13H16O8	[M-H]-	4-O-Glucosyl-4-hydroxybenzoic acid	4-O-葡萄糖基-4-羟基苯甲酸	Phenolic acids	酚酸类	Phenolic acids	酚酸类	-	A	5543.8	11607	13194	11024	9281.6	11153	26295	13100	21679	28771	27545	28349	23006	16711	21370	15438	14898	13774	--	--
Hmtn001302	299.08	137.02	300.085	C13H16O8	[M-H]-	Glucosyloxybenzoic acid	葡萄糖氧基苯甲酸	Phenolic acids	酚酸类	Phenolic acids	酚酸类	-	A	4516100	5891700	3548800	2483600	2618700	3219700	2993700	2170000	2478500	2556400	2203600	2300800	2439700	2084300	2483500	2077600	2628700	2701600	--	--
mws2367	299.11	119	300.121	C14H20O7	[M-H]-	Salidroside	红景天苷	Phenolic acids	酚酸类	Phenolic acids	酚酸类	10338-51-9	B	3551.1	4237.8	3592.9	3373.6	3200.1	5197.8	29576	7793.7	13569	24563	14925	11289	10248	9021.9	16576	8187.5	8343.3	8133.1	C06046	ko00350,ko01100
Zmyn005384	299.26	253.26	300.266	C18H36O3	[M-H]-	2R-Hydroxyoctadecanoic Acid	2R-羟基十八烷酸	Lipids	脂质	Free fatty acids	游离脂肪酸	26633-48-7	B	11040	10039	6804.9	7469	6958.8	5895.4	6504.6	6757.4	5065.5	6834.3	8185.3	5680.8	7069.7	7660.4	6830.7	6555.3	7991.1	7751.4	C03042	--
Lmqn008288	299.26	299.26	300.267	C18H36O3	[M-H]-	3-Hydroxyoctadecanoic Acid	3-羟基十八烷酸	Lipids	脂质	Free fatty acids	游离脂肪酸	45261-96-9	B	188510	185170	191640	184520	183650	168580	182720	208100	345720	184690	190780	237240	185130	172490	172310	193710	222010	194710	--	--
pmb3079	300.05	96.9	301.056	C8H16NO9P	[M-H]-	N-Acetyl-D-glucosamine-1-phosphate	N-乙酰-D-葡萄糖胺-1-磷酸	Others	其它类	Saccharides and Alcohols	糖及醇类	6866-69-9	B	27759	34638	40533	30807	35198	21763	24443	21835	23315	23789	26836	14821	19701	30065	35145	22525	15661	28375	C04256	--
Hmyp002315	303.04	257.04	302.042	C15H10O7	[M+H]+	3,5,7,4'-Tetrahydroxy-Coumaronochromone	3,5,7,4'-四羟基香豆色原酮	Others	其它类	Others	其它	-	B	117040	66446	108550	22308	35296	26516	118580	79552	125110	35333	25356	75533	30904	28118	78463	44933	83201	58382	--	--
Lmbn014696	301.22	301.22	302.225	C20H30O2	[M-H]-	Pimaric acid	海松酸	Terpenoids	萜类	Ditepenoids	二萜	127-27-5	A	26812	14584	47894	15468	14234	13882	24505	65277	449070	15383	21650	165450	17514	10384	18165	57958	67469	61493	C09159	--
mws1375	304.15	185.09	303.143	C12H21N3O6	[M+H]+	Nicotianamine	烟胺	Amino acids and derivatives	氨基酸及其衍生物	Amino acids and derivatives	氨基酸及其衍生物	34441-14-0	B	1356100	1310400	1269700	1158700	1075500	1227200	694540	562120	771030	656800	516810	478440	647810	631780	596750	958580	763870	885810	C05324	--
mws0044	303.05	125.02	304.058	C15H12O7	[M-H]-	Dihydroquercetin(Taxifolin)	二氢槲皮素(花旗松素)	Flavonoids	黄酮	Dihydroflavonol	二氢黄酮醇	480-18-2	B	9	9	9	9	9	2259.1	7071.8	9	5729.3	96943	97972	92148	863530	721280	1162600	113950	126450	157500	C01617	ko00941,ko01100,ko01110
pmb0496	307.18	177.05	306.169	C15H22N4O3	[M+H]+	N-Feruloylagmatine	N-阿魏酰胍丁胺	Alkaloids	生物碱	Phenolamine	酚胺	-	A	9	9	9	9	9	9	9	9	9	535860	600660	108330	615970	1330600	249250	156890	161130	175860	C18325	ko00330,ko01100
pme1086	306.08	143	307.084	C10H17N3O6S	[M-H]-	Glutathione reduced form	谷胱甘肽还原型	Amino acids and derivatives	氨基酸及其衍生物	Amino acids and derivatives	氨基酸及其衍生物	70-18-8	A	34546	49319	66697	81052	86836	103020	40396	30948	37171	14757	16406	13218	19334	16060	36665	32633	32245	32626	C00051	ko00270,ko00480,ko01100,ko02010
pmb2855	307	145	308.122	C11H20N2O8	[M-H]-	L-Glutamine-O-glycoside	L-谷氨酰胺-O-葡萄糖苷	Amino acids and derivatives	氨基酸及其衍生物	Amino acids and derivatives	氨基酸及其衍生物	-	B	47046	48985	31075	52522	43713	44080	137180	71556	82055	39534	38682	41150	22667	21450	24795	41880	35063	59641	--	--
pmn001610	307.26	307.3	308.272	C20H36O2	[M-H]-	Eicosadienoic acid	二十碳二烯酸	Lipids	脂质	Free fatty acids	游离脂肪酸	5598-38-9	A	223510	206700	203490	256480	297830	229000	311870	252340	284440	488960	449900	395390	494570	623420	416230	344250	352160	336530	C16525	ko01040
pmb2857	308.1	146.1	309.106	C11H19NO9	[M-H]-	L-Glutamic acid-O-glycoside	L-谷氨酸-O-葡萄糖苷	Amino acids and derivatives	氨基酸及其衍生物	Amino acids and derivatives	氨基酸及其衍生物	-	B	75753	65301	59810	75963	64384	63949	111220	75614	92808	50697	60252	40063	48296	40611	52291	63018	62133	75133	--	--
Lmhn003074	309.06	193.05	310.069	C14H14O8	[M-H]-	Feruloylmalic acid	阿魏酰苹果酸	Phenolic acids	酚酸类	Phenolic acids	酚酸类	-	A	1757400	1933100	1932700	1262600	1368900	1301100	2395100	1394100	1461600	1918500	1764500	1494300	1402000	1221800	1416800	1144300	1351300	1430200	--	--
pmb2791	309.21	209.1	310.1	C18H30O4	[M-H]-	9-Hydroperoxy-10E,12,15Z-octadecatrienoic acid	9-羟基过氧-10E,12,15Z-十八碳三烯酸	Lipids	脂质	Free fatty acids	游离脂肪酸	111004-08-1	B	1002700	1142600	986240	1029800	1234300	980780	1090100	1105200	937090	1239200	1364100	1155000	760400	1068400	359860	957880	1027500	995730	C16321	ko00592,ko01110
pmp001214	310.16	251.09	310.147	C16H24NO5+	[M]+	Sinapine	芥子碱	Alkaloids	生物碱	Alkaloids	生物碱	18696-26-9	B	91290	140700	51045	45320	67681	63375	32430	39881	36278	44234	49617	43723	42903	40019	51214	39642	63843	52965	C00933	ko00940
pmb2789	309	209	310.214	C18H30O4	[M-H]-	13S-Hydroperoxy-6Z,9Z,11E-octadecatrienoic acid	13-氢过氧化-6Z,9Z,11E-十八碳三烯酸	Lipids	脂质	Free fatty acids	游离脂肪酸	121107-97-9	B	746990	762230	815990	777730	910150	951910	1120300	989150	764630	881870	1319500	873000	577660	899910	348910	842650	874280	800130	--	--
pmn001606	309.28	309.28	310.287	C20H38O2	[M-H]-	Eicosenoic acid	二十碳烯酸	Lipids	脂质	Free fatty acids	游离脂肪酸	26764-41-0	B	694330	2430500	1459200	1166100	1907300	1113100	4307000	1522100	1646500	769000	893020	928660	800870	862330	1097600	174340	228940	193090	C16526	ko01040
Hmtn001358	310.09	148.04	311.101	C14H17NO7	[M-H]-	2-(D-Glucosyloxy)-4-hydroxybenzeneacetonitrile	2-(D-葡萄糖基氧基)-4-羟基苯乙腈	Alkaloids	生物碱	Alkaloids	生物碱	-	B	9	9	9	9	9	9	10185	4946.3	6921.9	162180	114240	102930	173480	140780	180280	33904	53005	44250	--	--
pme3967	312.13	180	311.123	C12H17N5O5	[M+H]+	2-(Dimethylamino)guanosine	2-(二甲基氨基)鸟苷	Nucleotides and derivatives	核苷酸及其衍生物	Nucleotides and derivatives	核苷酸及其衍生物	2140-67-2	A	6570100	7454000	7363000	6673800	7685200	6354100	6681200	7903100	7100300	7196100	8138300	7580100	6716900	6825700	6958200	6665600	7216000	6448000	--	--
Lmhn001477	311.04	179.04	312.048	C13H12O9	[M-H]-	2-Caffeoyl-L-tartaric acid (Caftaric acid)	咖啡酰酒石酸	Phenolic acids	酚酸类	Phenolic acids	酚酸类	67879-58-7	B	20992	35386	14155	16937	20695	6826	8329.7	239380	12037	20432	32043	9	9	8689.8	15127	17914	30700	25825	--	--
Lmbn004685	311.22	223.17	312.23	C18H32O4	[M-H]-	5S,8R-DiHODE; (5S,8R,9Z,12Z)-5,8-Dihydroxyoctadeca-9,12-dienoate	5,8-二羟基-9,12-十八碳二烯酸	Lipids	脂质	Free fatty acids	游离脂肪酸	-	A	283950	282670	317310	294070	329220	244360	345720	335130	309420	391000	420550	372490	362060	388190	295160	287500	310000	306980	C20186	ko00591
Rfmb087	311.22	293.21	312.23	C18H32O4	[M-H]-	9-Hydroxy-13-oxo-10-octadecenoic Acid	9-羟基-13-氧代-10-十八碳烯酸	Lipids	脂质	Free fatty acids	游离脂肪酸	-	B	321290	335890	296360	345690	379970	314020	397240	373600	327520	520100	579330	371790	501020	702860	209890	401250	455830	383340	--	--
Lmbn005287	311.22	249.22	312.23	C18H32O4	[M-H]-	7S,8S-DiHODE; (9Z,12Z)-(7S,8S)-Dihydroxyoctadeca-9,12-dienoic acid	7,8-二羟基-9,12-十八碳二烯酸	Lipids	脂质	Free fatty acids	游离脂肪酸	143288-65-7	B	10701	11036	10200	8735.5	12039	7705.9	14025	15024	13859	65299	62012	64107	211640	199750	200340	61288	63627	59204	C07354	ko00591
pmn001689	311.22	223.17	312.23	C18H32O4	[M-H]-	9-Hydroxy-12-oxo-15(Z)-octadecenoic acid	9-羟基-12-氧代-15(Z)-十八碳烯酸	Lipids	脂质	Free fatty acids	游离脂肪酸	-	A	293090	277500	302710	296250	330510	263870	327860	304250	273450	303800	328680	292880	269780	290360	224230	251830	271930	264530	C21924	ko00592,ko01110
pmb2804	311.1	171.3	312.23	C18H32O4	[M-H]-	13S-Hydroperoxy-9Z,11E-octadecadienoic acid	13-氢过氧化-9,11-十八碳二烯酸	Lipids	脂质	Free fatty acids	游离脂肪酸	33964-75-9	A	1036700	1313000	1170800	1283300	1361300	1121800	1455500	1470400	1258700	1996700	1791600	1536900	1717200	2320200	952980	1349200	1476700	1382300	C04717	ko00591,ko01100
mws1433	314.14	177.05	313.131	C18H19NO4	[M+H]+	N-Feruloyltyramine*	N-阿魏酰酪胺*	Alkaloids	生物碱	Phenolamine	酚胺	66648-43-9	A	1809900	490350	36077	541710	8230.2	11724	1311900	70151	209030	1227600	1622900	838010	2987300	2814600	5265900	1229000	1452200	1401600	C02717	--
Hmjp005980	314.14	177.05	313.132	C18H19NO4	[M+H]+	Cis-N-Feruloyltyramine*	顺式-N-阿魏酰基酪胺*	Alkaloids	生物碱	Alkaloids	生物碱	80510-09-4	A	1665200	477910	28444	474290	7150.9	11789	1214100	66463	205920	1103100	1593300	793140	2866100	2618900	4968400	1162100	1332800	1198300	--	--
Lmmn002179	313.09	107.05	314.1	C14H18O8	[M-H]-	Methyl salicylate-2-O-glucoside	水杨酸甲酯-2-O-葡萄糖苷	Phenolic acids	酚酸类	Phenolic acids	酚酸类	10019-60-0	B	58052	76905	61568	51487	47577	43658	123060	65252	81523	126090	94611	91646	72956	63762	70925	55668	72836	55554	--	--
pmn001367	315.07	153.02	316.079	C13H16O9	[M-H]-	Protocatechuic acid-4-O-glucoside	原儿茶酸-4-O-葡萄糖苷	Phenolic acids	酚酸类	Phenolic acids	酚酸类	-	A	229070	169870	225680	281170	349680	205210	785190	388630	345700	556740	522770	739570	490540	557090	734200	314220	321900	471480	--	--
pmb2871	315.07	153	316.079	C13H16O9	[M-H]-	1-O-Gentisoyl-D-glucoside	1-O-龙胆酰-D-葡萄糖	Phenolic acids	酚酸类	Phenolic acids	酚酸类	23445-11-6	A	264800	178730	250500	299670	295220	232220	611950	464470	314680	625130	610990	712620	638870	579840	695550	327970	379070	450670	--	--
Hmtn001120	315.11	153.06	316.116	C14H20O8	[M-H]-	5-(2-Hydroxyethyl)-2-O-glucosylphenol	5-(2-羟乙基)-2-O-葡萄糖基苯酚	Phenolic acids	酚酸类	Phenolic acids	酚酸类	-	B	61973	57638	62074	62254	60578	51888	48716	59721	60791	47727	55996	43336	35251	44571	64032	45956	55098	48533	--	--
Zmtn001661	315.11	153.02	316.116	C14H20O8	[M-H]-	Vanilloloside	香草醇苷	Others	其它类	Others	其它	74950-96-2	B	376010	353750	353530	368980	442280	355950	971090	632000	718050	963490	896850	706080	865170	775250	907350	533790	600550	628600	--	--
pmb3075	319	145.1	320.09	C16H16O7	[M-H]-	3-O-p-Coumaroylshikimic acid	3-O-对香豆酰莽草酸	Phenolic acids	酚酸类	Phenolic acids	酚酸类	-	B	9	9	9	9	9	9	9	9	9	13198	14932	11139	41435	43993	52007	6630.5	7854.3	4770.8	--	--
mws0582	322.11	130	321.099	C11H19N3O6S	[M+H]+	S-(Methyl)glutathione	S-甲基谷胱甘肽	Amino acids and derivatives	氨基酸及其衍生物	Amino acids and derivatives	氨基酸及其衍生物	2922-56-7	A	514890	368720	454320	869620	1061000	632090	1219900	1778600	1467400	1297600	1145700	2042800	1389600	1446600	874930	1750500	922770	1008500	C11347	--
pme3174	324.06	112	323.052	C9H14N3O8P	[M+H]+	Cytidine 5'-monophosphate(Cytidylic acid)	胞苷-5'-单磷酸	Nucleotides and derivatives	核苷酸及其衍生物	Nucleotides and derivatives	核苷酸及其衍生物	63-37-6	B	60664	66743	70444	89361	97703	86891	161730	138300	166770	81518	46832	62941	54522	53295	39463	72826	109680	81011	C00055	ko00240,ko01100
pme3188	323.03	211	324.036	C9H13N2O9P	[M-H]-	Uridine 5'-monophosphate	尿苷 5'-单磷酸	Nucleotides and derivatives	核苷酸及其衍生物	Nucleotides and derivatives	核苷酸及其衍生物	58-97-9	B	133320	208980	291470	208770	207010	219590	258470	307770	326380	134680	98903	91033	179890	168700	113370	197470	200550	166780	C00105	ko00240,ko01100
YC512115	325.15	163.13	324.147	C19H20N2O3	[M+H]+	Nicotine-N-glucoside	烟碱-N-葡萄糖苷	Alkaloids	生物碱	Alkaloids	生物碱	911474-72-1	B	11932	19204	10789	16185	16884	13458	13646	24856	14120	19929	25574	24608	19955	17123	18731	14165	11931	17155	--	--
YC512112	325.18	163.12	324.169	C16H24O5N2	[M+H]+	Anabasine-glucoside	新烟碱-葡萄糖苷	Alkaloids	生物碱	Alkaloids	生物碱	-	B	13677	10837	17131	11658	20686	20192	21542	15822	11415	19409	18744	15950	19637	22491	21795	13344	14614	11598	--	--
mws0983	326.31	62.06	325.298	C20H39NO2	[M+H]+	N-Oleoylethanolamine	油酰单乙醇胺	Alkaloids	生物碱	Alkaloids	生物碱	111-58-0	B	8421.7	9365.6	6627.5	5391.9	5973	4879.3	7618.3	15015	11357	8206.6	7834.7	8478.8	8205	8744.2	7965.5	9338.3	10197	10391	C20792	--
pmn001419	325.09	163.04	326.1	C15H18O8	[M-H]-	1-O-[(E)-p-Cumaroyl]-D-glucose*	1-O-[(E)-对香豆酰]-D-葡萄糖*	Phenolic acids	酚酸类	Phenolic acids	酚酸类	-	B	26211	19260	17229	14078	20818	18661	13884	34497	14510	13415	13832	8169	9491.7	14194	14698	16815	9762	18154	--	--
Zmhn002301	325.09	163.04	326.1	C15H18O8	[M-H]-	p-Coumaric acid-4-O-glucoside*	对香豆酸-4-O-葡萄糖苷*	Phenolic acids	酚酸类	Phenolic acids	酚酸类	117405-48-8	B	19027	24187	10855	9492	11358	13061	10999	25185	8556.6	10303	8229.6	5581.2	13591	8085.5	8636.3	9497.9	9083.9	11542	C06739	--
Lmqn000351	325.11	59.01	326.121	C12H22O10	[M-H]-	Rutinose	芸香糖	Others	其它类	Saccharides and Alcohols	糖及醇类	90-74-4	B	45747	64956	56439	55218	75095	65233	37283	56245	41890	43767	43281	59669	22774	18051	21842	26138	34386	40447	C08247	--
pmn001691	327.22	291.2	328.225	C18H32O5	[M-H]-	9,12,13-Trihydroxy-10,15-octadecadienoic acid	9,12,13-三羟基-10,15-十八碳二烯酸	Lipids	脂质	Free fatty acids	游离脂肪酸	-	B	99598	101100	106280	91965	123270	85798	104810	105640	106510	86465	102800	65236	76684	84492	66664	77529	92242	85047	--	--
mws0884	328.05	134.2	329.053	C10H12N5O6P	[M-H]-	Cyclic 3',5'-Adenylic acid	环-3',5'-腺嘌呤核苷酸	Nucleotides and derivatives	核苷酸及其衍生物	Nucleotides and derivatives	核苷酸及其衍生物	60-92-4	A	242510	175500	165410	211190	218600	134060	217560	225690	137950	160580	234810	174000	107600	168390	213080	190500	159360	216460	C00575	ko00230,ko01100
Hmjp005089	330.13	177.05	329.124	C18H19NO5	[M+H]+	(2Z)-N-[2-(3,4-Dihydroxyphenyl)-2-hydroxyethyl]-3-(4-methoxyphenyl)-2-propenamide	(2Z)-N-[2-(3,4-二羟基苯基)-2-羟乙基]-3-(4-甲氧基苯基)-2-丙烯酰胺	Alkaloids	生物碱	Alkaloids	生物碱	-	A	3261700	833820	368510	829530	177650	206200	683410	330450	198370	9269600	9008200	8210300	18036000	17504000	19836000	6048500	6766700	6366500	--	--
pmn001692	328.12	295.09	329.126	C18H19NO5	[M-H]-	3-O-Acetylhamayne	3-O-乙酰扁担叶碱	Alkaloids	生物碱	Alkaloids	生物碱	-	A	107930	18978	4649.3	20255	5075.3	5332.8	22412	10899	6557	338860	312590	267840	848540	744210	1007500	193900	236170	237870	C12165	--
HJN013	328.12	161.02	329.126	C18H19NO5	[M-H]-	N-Feruloyloctopamine	N-阿魏酰章鱼胺	Others	其它类	Others	其它	66648-44-0	A	245680	52688	23346	49447	17241	15403	49868	26061	14067	780200	780030	757730	2347700	2221000	2793900	516230	577180	546210	--	--
Lmmn003663	329.09	167.04	330.095	C14H18O9	[M-H]-	5-Glucosyloxy-2-Hydroxybenzoic acid methyl ester	5-葡萄糖氧基-2-羟基苯甲酸甲酯	Phenolic acids	酚酸类	Phenolic acids	酚酸类	-	A	34583	36995	63117	17819	27303	14461	80048	92637	71645	72064	78143	93830	72918	94202	57270	43256	55139	57679	--	--
Lmtn002565	329.11	167.03	330.095	C14H18O9	[M-H]-	1-O-Vanilloyl-D-Glucose	1-O-香草酰-D-葡萄糖	Phenolic acids	酚酸类	Phenolic acids	酚酸类	-	A	36032	36849	74297	16119	32457	16809	89972	96661	75830	74720	71408	107340	69546	105330	62474	50129	62048	64531	C20470	--
pmn001517	329.12	167	330.131	C15H22O8	[M-H]-	3,4,5-Trimethoxyphenyl-1-O-Glucoside	3,4,5-三甲氧基苯基-1-O-葡萄糖苷	Phenolic acids	酚酸类	Phenolic acids	酚酸类	-	A	882050	1019400	650740	563500	674830	530070	1004100	491900	771440	1346800	1298800	1220300	2908600	2212200	3439000	804350	1109400	1025000	--	--
pmn001694	329.23	229.15	330.241	C18H34O5	[M-H]-	9,10,13-Trihydroxy-11-Octadecenoic Acid	9,10,13-三羟基-11-十八碳烯酸	Lipids	脂质	Free fatty acids	游离脂肪酸	29907-57-1	A	875600	823130	885580	791120	1029400	721720	1021900	995040	956240	962440	974990	697590	917710	1093600	716840	812360	908630	854540	C14835	ko00591
Lmbn003970	329.23	211.14	330.241	C18H34O5	[M-H]-	9,12,13-TriHOME; 9(S),12(S),13(S)-Trihydroxy-10(E)-octadecenoic acid	9(S),12(S),13(S)-三羟基-10(E)-十八烯酸	Lipids	脂质	Free fatty acids	游离脂肪酸	97134-11-7	B	52158	55293	47363	53373	62952	44348	61569	62793	51256	49667	55093	47701	37929	39551	26449	43872	49248	46346	C14833	ko00591
pmp001284	331.28	313.27	330.277	C19H38O4	[M+H]+	Monopalmitin	单棕榈酸甘油酯	Lipids	脂质	Glycerol ester	甘油酯	542-44-9	B	257860	254810	274380	253280	318970	265230	255780	292010	292330	261010	280180	233780	254570	244400	247660	245350	264520	260470	--	--
pme3184	332.08	136	331.068	C10H14N5O6P	[M+H]+	2'-Deoxyadenosine-5'-monophosphate	2'-脱氧腺苷-5'-单磷酸	Nucleotides and derivatives	核苷酸及其衍生物	Nucleotides and derivatives	核苷酸及其衍生物	653-63-4	A	345690	414380	420050	301050	425130	292520	429730	325120	327860	375440	373450	361680	384970	315570	323960	317830	299100	313410	C00360	ko00230,ko01100
pmb0789	332.13	152.07	331.127	C14H21NO8	[M+H]+	Pyridoxine-5'-O-glucoside	吡哆醇-5'-O-葡萄糖苷	Others	其它类	Vitamin	维生素	-	A	1145200	1652900	1544900	1146100	1251000	1280000	1157600	1014600	1090700	1095100	1127600	1061100	1045900	989650	1202000	1011400	990100	1145600	C03996	--
pmc0066	333.05	137.05	332.052	C10H13N4O7P	[M+H]+	2'-Deoxyinosine-5'-monophosphate	2'-脱氧肌苷-5'-单磷酸	Nucleotides and derivatives	核苷酸及其衍生物	Nucleotides and derivatives	核苷酸及其衍生物	3393-18-8	B	17180000	16550000	16048000	19981000	20487000	20079000	17777000	20309000	18807000	18535000	20185000	18030000	20390000	20582000	19976000	19495000	20187000	21857000	C06196	ko00230
pmb2928	331	313.1	332.074	C13H16O10	[M-H]-	Gallic acid-4-O-glucoside	没食子酸-4-O-葡萄糖苷	Tannins	鞣质	Tannin	鞣质	84274-52-2	B	30203	47952	41373	48921	46523	49182	238780	105410	149870	217930	190090	163310	149480	130210	146450	80937	100580	93461	--	--
pmn001518	331.07	169.01	332.074	C13H16O10	[M-H]-	1-O-Galloyl-D-glucose	1-O-没食子酰-D-葡萄糖	Tannins	鞣质	Tannin	鞣质	58511-73-2	B	30496	43081	44910	36474	42631	36523	132410	66681	89509	117650	108410	105310	102220	92533	111380	69163	70206	64438	C01158	--
Lmfn000604	331.07	169.01	332.074	C13H16O10	[M-H]-	6-O-Galloyl-D-glucose*	6-O-没食子酰-D-葡萄糖*	Tannins	鞣质	Tannin	鞣质	13186-19-1	B	52642	60111	49905	48384	48378	54046	34996	45541	51397	45100	39488	43091	39552	40305	37160	30613	51570	35996	--	--
Hmln000659	331.07	169.01	332.075	C13H16O10	[M-H]-	3-O-Galloyl-D-glucose*	3-O-没食子酰-D-葡萄糖*	Tannins	鞣质	Tannin	鞣质	-	B	49925	64111	38309	41860	54390	42901	36724	44624	43580	42286	43031	37355	39703	31424	36367	39128	36449	39071	--	--
Lmmn001294	331.1	153.02	332.111	C14H20O9	[M-H]-	Koaburaside	3,5-二甲氧基-4-羟基苯酚-1-O-葡萄糖苷	Phenolic acids	酚酸类	Phenolic acids	酚酸类	41653-73-0	A	207870	233120	320250	191680	197460	171120	185540	208270	200980	241280	236480	279290	308210	293760	272870	196480	222550	216020	--	--
mws0675	335.06	123	334.057	C11H15N2O8P	[M+H]+	β-Nicotinamide mononucleotide	β-烟酰胺单核苷酸	Nucleotides and derivatives	核苷酸及其衍生物	Nucleotides and derivatives	核苷酸及其衍生物	1094-61-7	B	293930	227390	277620	199640	192860	202740	146120	164130	153590	232700	292190	221940	344120	391580	413470	247440	272440	357630	C00455	ko00760,ko01100
Hmln002806	335.08	179.03	336.085	C16H16O8	[M-H]-	5-O-Caffeoylshikimic acid	5-O-咖啡酰莽草酸	Phenolic acids	酚酸类	Phenolic acids	酚酸类	180981-12-8	A	7449.7	6729.6	12936	5301.2	2773	2309.1	27167	22328	35532	405030	400760	346310	861540	690950	828700	157390	197410	193700	C10434	ko00940,ko00941,ko00945,ko01100,ko01110
pmb0382	339.09	177.2	338.079	C19H14O6	[M+H]+	O-Feruloyl 4-hydroxycoumarin	阿魏酰 4-羟基香豆素	Lignans and Coumarins	木脂素和香豆素	Coumarins	香豆素	-	B	14570	29631	30644	25462	26399	22313	14242	23881	24404	56330	62871	41298	31055	24706	37808	18662	19216	27365	--	--
pmb3074	337.09	191.05	338.1	C16H18O8	[M-H]-	5-O-p-Coumaroylquinic acid*	5-O-对香豆酰奎宁酸*	Phenolic acids	酚酸类	Phenolic acids	酚酸类	1899-30-5	A	112890	80089	116150	76198	127820	112830	422880	347470	319220	250070	352390	368440	1678700	1714100	1642800	414990	459560	451770	C12208	ko00940,ko00941,ko00945,ko01110
pmn001421	337.09	191.05	338.1	C16H18O8	[M-H]-	3-O-p-Coumaroylquinic acid*	3-O-对香豆酰奎宁酸*	Phenolic acids	酚酸类	Phenolic acids	酚酸类	87099-71-6	A	104990	80608	114830	80886	128110	105560	408260	392750	337680	248030	349780	344590	1668800	1698900	1551000	386410	453990	438830	--	--
pmb4777	337.09	161.1	338.1	C16H18O8	[M-H]-	4-Hydroxy-7-methoxycoumarin-β-rhamnoside	4-羟基-7-氧甲基香豆素鼠李糖苷	Lignans and Coumarins	木脂素和香豆素	Coumarins	香豆素	-	B	27802	36952	34013	22786	26825	21054	25120	29911	21232	29640	31488	25097	17973	16084	12662	21528	28308	16566	--	--
Cmhp005227	339.11	177.05	338.1	C16H18O8	[M+H]+	4,8-Dihydroxy Naphthol-1-O-glucoside	4,8-二羟基萘酚-1-O-葡萄糖苷	Quinones	醌类	Quinones	醌类	-	B	6389.1	13152	19629	5011.7	18749	4913.5	10182	15854	10555	20922	16483	18506	13224	13304	12336	14167	17194	17420	--	--
pme3311	339	97	339.996	C6H14O12P2	[M-H]-	D-Fructose-1,6-biphosphate	D-果糖-1,6-二磷酸	Others	其它类	Saccharides and Alcohols	糖及醇类	488-69-7	B	24063	13637	10308	18327	19890	17904	10742	15794	15800	18844	20079	16108	25748	26473	44508	10896	16737	22917	C00354	ko00400,ko00710,ko01100,ko01110,ko01200
pmn001420	341.09	179.04	342.095	C15H18O9	[M-H]-	1-O-[(E)-Caffeoyl]-D-glucose*	1-O-[(E)-咖啡酰]-D-葡萄糖*	Phenolic acids	酚酸类	Phenolic acids	酚酸类	-	A	344640	410230	429050	201880	261590	256330	420920	260600	268840	438770	470550	342660	424080	473090	420600	245940	312800	308490	--	--
Zmhn001793	341.09	179.03	342.096	C15H18O9	[M-H]-	6-O-Caffeoyl-D-glucose*	6-O-咖啡酰-D-葡萄糖*	Phenolic acids	酚酸类	Phenolic acids	酚酸类	-	A	438920	410710	416220	213290	279660	279180	438150	288630	283100	434390	516790	371310	456930	486880	460210	332840	340660	381110	--	--
Lmsp009872	343.12	299.09	342.11	C19H18O6	[M+H]+	5,7,3',4'-Tetramethoxyflavone	5,7,3',4'-四甲氧基黄酮	Flavonoids	黄酮	Flavonoid	黄酮	855-97-0	B	3084.8	4962	3898.7	4343.2	3152.9	3738.8	3253.7	5860	4202.1	2960.4	6617.9	3004.6	3702.9	3318.7	3072.1	4640.8	3994.3	4221.4	--	--
pmp000109	343.12	328.1	342.11	C19H18O6	[M+H]+	5,7,8,4'-Tetramethoxyflavone	5,7,8,4'-四甲氧基黄酮	Flavonoids	黄酮	Flavonoid	黄酮	6601-66-7	B	3568.9	4217.5	3235.1	2607.7	2613.2	3291.7	3903.5	6077.1	3479.6	2262.7	2430.1	4629.6	2893.2	3397.1	2549.2	3775.5	3673.8	4062.2	--	--
mws5038	341.11	89.02	342.116	C12H22O11	[M-H]-	Isomaltulose	异麦芽酮糖	Others	其它类	Saccharides and Alcohols	糖及醇类	13718-94-0	A	5115500	5400300	4378800	4082000	5011200	5441500	2229300	1710700	2026800	2803500	2525300	1877100	2347200	3974500	3646200	2197700	3101900	4128000	C01742	--
Lmsn000381	341.11	89.02	342.116	C12H22O11	[M-H]-	D-Maltose	D-麦芽糖	Others	其它类	Saccharides and Alcohols	糖及醇类	133-99-3	A	4984800	5052000	6533900	6026700	4744700	5047600	2078400	2150100	1847100	2143800	2503100	1861000	3524000	4310100	2728700	2218400	2884400	3904600	C01971	--
mws1080	341.11	179	342.116	C12H22O11	[M-H]-	Galactinol	肌醇半乳糖苷	Others	其它类	Saccharides and Alcohols	糖及醇类	3687-64-7	A	16421000	15798000	15350000	13780000	12918000	13718000	7206000	6452900	6177600	6366500	7831700	6818700	9786900	11892000	10536000	7807000	9587700	11329000	C01235	ko00052,ko01100
mws0264	341.11	119	342.116	C12H22O11	[M-H]-	D-Trehalose	D-海藻糖	Others	其它类	Saccharides and Alcohols	糖及醇类	99-20-7	A	3192200	2218000	3048600	2925800	2826600	2542100	1205200	1070900	1256800	1159900	1558600	1242700	1801400	2051900	2248100	1724200	2028400	1860700	C01083	ko00500,ko01100,ko01110,ko02010
mws1333	341.11	113	342.116	C12H22O11	[M-H]-	Melibiose	蜜二糖	Others	其它类	Saccharides and Alcohols	糖及醇类	585-99-9	A	3093900	2387500	2607100	2331100	2036900	2690300	1209100	1017000	1054800	1400000	1176700	1051300	1626800	1814200	1856700	1333100	1547300	1574500	C05402	ko00052,ko01100,ko02010
MA10039641	341.11	89.02	342.116	C12H22O11	[M-H]-	Lactobiose	乳二糖	Others	其它类	Saccharides and Alcohols	糖及醇类	63-42-3	A	4844900	5100300	5403200	4889300	5810900	5766800	2166200	2002200	1701700	1791000	2252100	2276500	3360600	3058200	2918000	2446200	2304800	2961300	C00243	ko00052,ko01100,ko02010
pme0519	341.11	119.03	342.116	C12H22O11	[M-H]-	D-Sucrose	D-蔗糖	Others	其它类	Saccharides and Alcohols	糖及醇类	57-50-1	A	7581800	7956900	8364800	7566100	7146700	7217500	3961200	3553800	3722600	3608700	4322300	3284600	4856400	5328300	5584000	4328500	4865500	6079300	C00089	ko00052,ko00500,ko01100,ko01110,ko02010
mws0906	341.12	179	342.131	C16H22O8	[M-H]-	Coniferin	松柏苷	Phenolic acids	酚酸类	Phenolic acids	酚酸类	531-29-3	B	136050	125240	129280	121870	137850	124660	110250	165280	151080	134200	137490	166100	126740	111420	126200	88339	111190	114700	C00761	ko00940
HJAP050	344.15	177.05	343.142	C19H21NO5	[M+H]+	N-Feruloyl-3-methoxytyramine	N-阿魏酰-3-甲氧基酪胺	Alkaloids	生物碱	Phenolamine	酚胺	78510-19-7	B	10381	9	9	3146.5	9	9	9	9	9	10170	13441	9753	38976	31506	52169	7911.6	11078	10147	--	--
Lmmn000774	343.1	181.05	344.111	C15H20O9	[M-H]-	Dihydrocaffeoylglucose	二氢咖啡酰葡萄糖	Phenolic acids	酚酸类	Phenolic acids	酚酸类	-	B	10325	16915	15025	6493.4	7258.5	8158.9	4688.9	3475.4	3137.8	61952	52481	50948	548500	443430	446360	87973	113730	114030	--	--
Zmln000899	343.11	181.05	344.111	C15H20O9	[M-H]-	Syringaldehyde-4-O-glucoside	丁香醛-4-O-葡萄糖苷	Phenolic acids	酚酸类	Phenolic acids	酚酸类	-	B	19563	29161	24691	7093.7	8953	11674	10348	9106.3	8851	95565	89104	93452	764250	794650	754410	152020	196790	178310	--	--
mws0609	344.04	150	345.047	C10H12N5O7P	[M-H]-	Guanosine 3',5'-cyclic monophosphate	鸟苷 3',5'-环单磷酸	Nucleotides and derivatives	核苷酸及其衍生物	Nucleotides and derivatives	核苷酸及其衍生物	7665-99-8	A	990160	1059800	1746800	1000800	1013500	863430	1093900	1157400	1265200	774170	771610	699580	1152900	984880	1297700	812880	1010100	1023200	C00942	ko00230,ko01100
pmb0801	346.11	184.1	345.106	C14H19NO9	[M+H]+	4-Pyridoxic acid-O-glucoside	4-吡哆酸-O-葡萄糖苷	Others	其它类	Vitamin	维生素	-	A	332570	332390	349000	330730	376920	378260	308130	344870	349180	371020	397550	373510	380480	368660	372650	296380	302700	327380	--	--
pmb0981	348.07	136	347.063	C10H14N5O7P	[M+H]+	Adenosine 5'-monophosphate	腺苷-5'-单磷酸	Nucleotides and derivatives	核苷酸及其衍生物	Nucleotides and derivatives	核苷酸及其衍生物	61-19-8	B	450490	488020	500670	421430	661680	556220	315860	467380	472170	511400	640540	705770	713970	543420	1155900	359890	437650	539490	C00020	ko00230,ko00908,ko01100,ko01110
Lmhp011388	353.27	261.22	352.261	C21H36O4	[M+H]+	2-α-Linolenoyl-glycerol*	2-α-亚麻酸甘油酯*	Lipids	脂质	Glycerol ester	甘油酯	55268-58-1	A	293710	289190	282360	256340	277290	261680	289630	299560	323130	287470	260310	286570	319150	259300	371360	300840	281030	266220	--	--
Lmhp011562	353.27	261.22	352.261	C21H36O4	[M+H]+	1-α-Linolenoyl-glycerol*	1-α-亚麻酸甘油酯*	Lipids	脂质	Glycerol ester	甘油酯	-	A	659480	731080	668040	622480	653300	619500	712600	716200	703710	699740	728150	718160	687340	614160	845260	703390	714820	661000	--	--
mws0178	353.09	191.01	354.095	C16H18O9	[M-H]-	Chlorogenic acid (3-O-Caffeoylquinic acid)*	绿原酸 (3-O-咖啡酰奎宁酸)*	Phenolic acids	酚酸类	Phenolic acids	酚酸类	327-97-9	A	923860	832240	746290	590640	849460	713380	1413900	1109500	1075100	885780	725520	792450	1661600	1513400	1700200	794180	920690	977510	C00852	ko00940,ko00941,ko00945,ko01110
pme1816	353.09	191	354.095	C16H18O9	[M-H]-	Neochlorogenic acid (5-O-Caffeoylquinic acid)*	新绿原酸 (5-O-咖啡酰奎宁酸)*	Phenolic acids	酚酸类	Phenolic acids	酚酸类	906-33-2	A	1974000	2163700	1672500	1868500	3550800	1953800	1431700	1975900	1830600	1849400	1811800	1888700	1251100	1512300	1406200	1104000	1376400	1473100	C17147	--
mws2108	353.09	191.05	354.095	C16H18O9	[M-H]-	Cryptochlorogenic acid (4-O-Caffeoylquinic acid)*	隐绿原酸 (4-O-咖啡酰奎宁酸)*	Phenolic acids	酚酸类	Phenolic acids	酚酸类	905-99-7	A	886200	767950	783390	602940	866640	673940	1411500	1011400	1112300	889790	740870	832600	1702100	1602200	1854400	817390	1007400	1004500	--	--
mws1077	355.1	193.05	354.095	C16H18O9	[M+H]+	Scopoletin-7-O-glucoside (Scopolin)	东莨菪内酯-7-O-葡萄糖苷 (东莨菪苷)	Lignans and Coumarins	木脂素和香豆素	Coumarins	香豆素	531-44-2	B	396660	555020	321510	279360	335240	308490	511920	222660	242620	185840	210410	142070	187230	115460	239200	202240	235970	237150	C01527	ko00940,ko01110
pmp000638	355.12	299.06	354.11	C20H18O6	[M+H]+	8-Prenylkaempferol	8-异戊烯基山奈酚	Flavonoids	黄酮	Flavonoid	黄酮	28610-31-3	A	79492	41067	3986.7	8103.1	20515	4548	2818.5	1770000	25081	6570.6	30736	7684.5	3166.5	11908	9286.9	84715	99262	98931	--	--
pmp000357	355.12	299.05	354.11	C20H18O6	[M+H]+	Licoisoflavanone	甘草异黄烷酮	Flavonoids	黄酮	Dihydroisoflavone	二氢异黄酮	66067-26-3	A	89033	44342	4680.6	9186.6	24517	7512.4	4472.4	1842300	26234	8854.7	31533	8118.3	4146.1	13618	8341.9	86684	111500	107320	--	--
pmp000358	355.15	299.06	354.147	C21H22O5	[M+H]+	Licoagrochalcone D	刺果甘草查耳酮 D	Flavonoids	黄酮	Chalcones	查耳酮	325144-69-2	B	99947	48520	6922.1	10293	25202	6790.1	3897.6	2050300	24450	8460.4	32896	10324	4916.8	13330	8056.5	95632	105240	119510	--	--
pmp000360	355.15	299.09	354.147	C21H22O5	[M+H]+	3-Hydroxylicochalcone A	4-羟基甘草查尔酮 A	Flavonoids	黄酮	Chalcones	查耳酮	-	B	80698	38164	5714.3	8021.9	20440	6660.1	3368.7	1811400	22470	6141	32363	7402.3	5222.4	13351	7415.5	92809	104610	112010	--	--
Lmhp112042	355.28	263.24	354.277	C21H38O4	[M+H]+	1-Linoleoylglycerol*	1-亚油酰甘油酯*	Lipids	脂质	Glycerol ester	甘油酯	2277-28-3	B	74381	79442	73679	66455	67324	63884	77654	80008	80529	93296	85075	101430	98322	86882	123000	88175	84454	87035	--	--
Lmhp012042	355.28	263.24	354.277	C21H38O4	[M+H]+	2-Linoleoylglycerol*	2-亚油酰甘油酯*	Lipids	脂质	Glycerol ester	甘油酯	3443-82-1	B	47102	53207	52601	47053	49345	45776	51922	50143	48918	50925	51263	56223	65907	58110	77579	53609	51879	49925	--	--
Zmhn002422	355.1	193.05	356.11	C16H20O9	[M-H]-	1-O-Feruloyl-D-Glucose	1-O-阿魏酰-D-葡萄糖	Phenolic acids	酚酸类	Phenolic acids	酚酸类	-	A	972670	847210	891670	607640	839520	727690	1249700	1218600	1126000	939290	710710	996380	1833600	1641500	1616800	782050	1036400	1076900	C17759	--
pmb0296	357.3	265.4	356.293	C21H40O4	[M+H]+	1-Oleoyl-Sn-Glycerol	单酰甘油酯(18:1)	Lipids	脂质	Glycerol ester	甘油酯	129784-87-8	B	67270	55489	73513	73532	62222	66104	38089	61753	51038	61839	49191	49519	34913	31364	15814	60261	45331	44959	--	--
mws1526	359.13	197	358.126	C16H22O9	[M+H]+	Sweroside	獐牙菜苷	Terpenoids	萜类	Sesquiterpenoids	倍半萜	14215-86-2	B	129510	138060	150810	99775	129160	128600	108570	120870	118760	99989	111170	101880	130570	134040	130900	96010	130600	123300	C17071	--
pmb3107	359.1	182.1	360.106	C15H20O10	[M-H]-	Glucosyringic Acid	葡萄糖基丁香酸	Phenolic acids	酚酸类	Phenolic acids	酚酸类	-	B	49888	48030	31691	30883	36513	29848	27527	23011	23223	26026	31399	24985	40875	31438	43113	22368	26673	33843	--	--
pmb0998	364.07	152.1	363.058	C10H14N5O8P	[M+H]+	Guanosine 5'-monophosphate	鸟苷 5'-单磷酸	Nucleotides and derivatives	核苷酸及其衍生物	Nucleotides and derivatives	核苷酸及其衍生物	85-32-5	B	27398	44142	43238	34239	47078	26629	29382	24414	23944	40443	31778	36138	41346	33693	61919	23246	24526	23398	C00144	ko00230,ko01100
mws5040	365.11	203.05	364.078	C12H21O11Na	[M+H]+	Turanose	松二糖	Others	其它类	Saccharides and Alcohols	糖及醇类	547-25-1	A	5069300	5780300	4671100	5100000	5533000	5419400	2648700	2580300	2716200	2319700	2831900	1885100	3069700	3071800	3426500	3176300	3392900	4354300	C19636	--
pmb0964	366.2	204.1	365.17	C16H23N5O5	[M+H]+	Isopentenyladenine-7-N-glucoside	异戊烯基腺苷-7-N-葡萄糖苷	Nucleotides and derivatives	核苷酸及其衍生物	Nucleotides and derivatives	核苷酸及其衍生物	-	B	426350	420770	452730	389490	392890	470830	224410	236820	245320	212340	214430	186640	194570	255770	256400	236120	297810	269850	--	--
Lmgp003270	369.16	177.06	368.074	C16H16O10	[M+H]+	Scopoletin-7-O-glucuronide	东莨菪内酯-7-O-葡萄糖醛酸苷	Lignans and Coumarins	木脂素和香豆素	Coumarins	香豆素	132752-65-9	B	1705500	1756500	1768500	1080200	1630300	1408000	1758000	2496900	2379500	4024400	3448300	4545800	12388000	11816000	12738000	3689500	4319800	4319700	--	--
pmb0752	369.12	177.1	368.111	C17H20O9	[M+H]+	3-O-Feruloylquinic acid	3-O-阿魏酰奎宁酸	Phenolic acids	酚酸类	Phenolic acids	酚酸类	1899-29-2	A	206170	222970	167300	143150	171730	112690	211960	266910	240040	199450	202540	246730	157530	129270	152000	157380	169640	160870	C02572	--
mws0179	367.1	190.9	368.111	C17H20O9	[M-H]-	Chlorogenic acid methyl ester	绿原酸甲酯	Phenolic acids	酚酸类	Phenolic acids	酚酸类	29708-87-0	B	135010	106020	96871	102130	189530	137650	114470	154050	161440	279950	232980	332780	1082400	1090100	575850	192560	286520	236060	--	--
Lmgn003073	735.22	367.11	368.111	C17H20O9	[2M-H]-	5-O-Feruloylquinic acid	5-O-阿魏酰奎尼酸	Phenolic acids	酚酸类	Phenolic acids	酚酸类	-	B	1317.2	2448.5	2190.8	1318.1	1318.8	2632.5	2411.3	4197.1	2203	8378	6593.9	13468	101470	92131	88644	8378.2	8829	8565	--	--
pma3724	369.1	177.1	368.111	C17H20O9	[M+H]+	1-O-Feruloylquinic acid	1-O-阿魏酰奎宁酸	Phenolic acids	酚酸类	Phenolic acids	酚酸类	-	B	2114200	2288100	2046600	1453500	2071100	1606900	2195700	3169600	2925300	4965100	4363900	5494600	14708000	13691000	15128000	4837600	5052600	5432800	--	--
pmn001695	371.1	249.06	372.106	C16H20O10	[M-H]-	Trihydroxycinnamoylquinic acid	三羟基肉桂酰奎宁酸	Phenolic acids	酚酸类	Phenolic acids	酚酸类	-	A	18679	18964	20479	17122	13790	17917	32885	24218	26959	64078	55494	50311	75916	71875	79484	29860	34487	39553	--	--
Zmsp007375	373.13	343.08	372.121	C20H20O7	[M+H]+	3,5,7,3′4′-Pentamethoxyflavone	3,5,7,3’4’-五甲氧基黄酮	Flavonoids	黄酮	Flavonoid	黄酮	1247-97-8	B	2390.2	2980.3	3569.6	3335.7	3474.1	2256.6	2740.4	4840.2	4307.9	3381	10612	1999.9	2373.5	3327.5	1532.7	3571.1	3189.7	3775.8	--	--
mws0055	373.13	343.09	372.121	C20H20O7	[M+H]+	Tangeretin (4',5,6,7,8-Pentamethoxyflavone)	桔皮素 (4',5,6,7,8-五甲氧基黄酮)	Flavonoids	黄酮	Flavonols	黄酮醇	481-53-8	B	974770	916340	991390	843840	830730	826940	789160	924160	800210	780050	796420	884960	839600	814080	811510	746050	841020	897130	C10190	--
pmp001076	373.13	343.08	372.121	C20H20O7	[M+H]+	Isosinensetin	异甜橙黄酮	Flavonoids	黄酮	Flavonoid	黄酮	17290-70-9	B	8103.3	5583.4	5926.9	4509.1	6068.9	5942.6	6090.3	6876.4	5311	6019	7135.5	5744.7	3637.9	3758.3	3933.2	4932.2	6525.6	5453.1	--	--
Zmgp003492	373.12	105.03	372.121	C20H20O7	[M+H]+	8-Hydroxy-α-conidendrin	8-羟基-α-铁杉脂素	Others	其它类	Others	其它	-	B	11657	9280.5	11159	5816	9298	7911.2	13984	10027	19004	31137	30560	23735	38377	38810	39606	14162	25133	17677	--	--
mws1313	373.13	312.1	372.121	C20H20O7	[M+H]+	Sinensetin (5,6,7,3',4'-pentamethoxyflavone)	甜橙素 (5,6,7,3',4'-五甲氧基黄酮)	Flavonoids	黄酮	Flavonoid	黄酮	2306-27-6	A	7311.3	5225.4	7028.8	7127.9	4751.3	5503.8	5742.5	8143.6	7479.8	5896.2	12672	4583.9	5598.2	5378.9	4914.7	5654.9	4628.7	7375.1	C10186	--
mws0011	371.13	209	372.142	C17H24O9	[M-H]-	Syringin	紫丁香苷	Phenolic acids	酚酸类	Phenolic acids	酚酸类	118-34-3	B	151190	162930	157830	153620	226820	207450	103200	136270	153270	250070	201420	211850	192070	208210	139130	111120	135860	127420	C01533	ko00940
mws1574	373.11	123	374.121	C16H22O10	[M-H]-	Geniposidic acid	京尼平苷酸	Terpenoids	萜类	Monoterpenoids	倍萜	27741-01-1	B	35459	37226	41818	27707	28880	23528	31260	32399	26270	39148	40311	40025	30680	27811	29748	21535	31743	30685	C11673	ko00902,ko01110
mws0232	377.15	243.09	376.138	C17H20N4O6	[M+H]+	Riboflavin (Vitamin B2)	核黄素 (维生素 B2)	Others	其它类	Vitamin	维生素	83-88-5	A	22081	22422	24091	20810	18432	17708	26310	29597	23287	29070	18223	23290	64671	55534	60336	25255	30406	34845	C00255	ko00740,ko01100,ko01110,ko02010
pme3337	384.12	252	383.108	C14H17N5O8	[M+H]+	Succinyladenosine	琥珀酰腺苷	Nucleotides and derivatives	核苷酸及其衍生物	Nucleotides and derivatives	核苷酸及其衍生物	4542-23-8	A	417810	450940	477190	301900	391230	308630	427500	396490	412760	511690	497700	487940	507840	459180	524950	419730	354820	379040	--	--
pme1286	385.13	250	384.122	C14H20N6O5S	[M+H]+	S-(5'-Adenosy)-L-homocysteine	S-(5-腺苷)-L-高半胱氨酸	Amino acids and derivatives	氨基酸及其衍生物	Amino acids and derivatives	氨基酸及其衍生物	979-92-0	B	5927.2	9	9	3843.5	5527.8	4386.3	7642.7	4778.4	9	35310	31752	31828	115550	119380	101920	27059	31802	27026	C00021	ko00270,ko01100,ko01230
pmb2940	385.11	205	386.121	C17H22O10	[M-H]-	1-O-Glucosyl sinapate	1-O-葡萄糖基芥子酸	Phenolic acids	酚酸类	Phenolic acids	酚酸类	78185-48-5	A	187900	200490	121690	159530	170410	163160	211730	199320	194180	195630	193430	249420	463740	555970	621030	171740	246020	231590	--	--
HJN003	385.11	223.06	386.122	C17H22O10	[M-H]-	1-O-Sinapoyl-D-glucose	1-O-芥子酰-D-葡萄糖	Phenolic acids	酚酸类	Phenolic acids	酚酸类	-	B	36079	39832	39835	47822	43774	47390	29339	41986	36252	34069	36791	37311	69144	79693	75409	42895	45333	42225	C01175	ko00940
Lmqp003013	387.2	149.1	386.194	C19H30O8	[M+H]+	Citroside A	柑橘苷 A	Terpenoids	萜类	Terpene	萜类	120330-44-1	A	587900	672020	589690	502040	579960	373620	365120	411920	326100	365920	373790	277880	449020	339360	466770	395600	338770	399690	--	--
Lmmp003215	387.2	207.14	386.194	C19H30O8	[M+H]+	Icariside B2	淫羊藿次苷 B2	Others	其它类	Others	其它	108906-51-0	A	45496	85577	51331	58895	52689	63922	36709	31300	29680	29583	30357	34358	23103	24643	23115	34029	38135	40300	--	--
pmn001423	385.19	223.13	386.194	C19H30O8	[M-H]-	Roseoside	长寿花糖苷	Others	其它类	Others	其它	54835-70-0	B	85028	119730	78755	74045	76452	67933	83658	87976	71603	81410	61721	63437	86808	89174	81302	54707	82341	65921	--	--
pmp000113	389.12	359.08	388.116	C20H20O8	[M+H]+	5-Hydroxy-6,7,8,3',4'-pentamethoxyflavone	5-羟基-6,7,8,3',4'-五甲氧基黄酮	Flavonoids	黄酮	Flavonoid	黄酮	2174-59-6	B	18796	14925	16226	19059	15472	17398	11783	16973	18129	11650	12967	17156	15515	15046	12910	15302	16961	19315	--	--
pmp001161	389.12	328.1	388.116	C20H20O8	[M+H]+	5-Hydroxyauranetin	5-羟基酸橙黄酮	Flavonoids	黄酮	Flavonols	黄酮醇	50439-46-8	B	2344	3328.5	3430.1	4306.9	2821.9	3640.2	2139.5	3360.9	3451.2	3174.2	1586.5	3940.1	2624.3	3442.1	1816.3	2293.3	3983.2	3216.9	--	--
Lmzn001582	387.17	207.1	388.174	C18H28O9	[M-H]-	5'-Glucosyloxyjasmanic acid	5'-葡萄糖基氧代茉莉酸	Phenolic acids	酚酸类	Phenolic acids	酚酸类	-	A	134410	170010	134470	126300	122940	120640	59545	60805	69522	114060	101120	98724	143520	122460	125300	80983	100070	112310	--	--
Lmwp011196	391.28	149.02	390.277	C24H38O4	[M+H]+	Bis(2-ethylhexyl)phthalate	二(2-乙基己基)邻苯二甲酸酯	Phenolic acids	酚酸类	Phenolic acids	酚酸类	117-81-7	A	1233400	1550100	1443700	1309000	1327000	1227500	1536500	1220300	1530500	1246400	1580500	1458900	1251700	1157800	1179900	1533300	1735000	1664100	C03690	--
Hmmp002720	398.34	398.34	397.334	C27H43NO	[M+H]+	Solanidine	茄次碱	Alkaloids	生物碱	Alkaloids	生物碱	80-78-4	B	6241500	4917400	4365000	5165400	7777800	5367200	12503000	12025000	9895900	4012700	3868100	3663500	20083000	19097000	18258000	8715400	8410000	8227400	C06543	--
pme2735	399.2	250	398.137	C15H22N6O5S	[M+H]+	S-Adenosyl-L-methionine	S-腺苷-L-蛋氨酸	Amino acids and derivatives	氨基酸及其衍生物	Amino acids and derivatives	氨基酸及其衍生物	29908-03-0	B	183350	245510	211320	158260	177900	188850	274610	319030	329760	1050500	1146100	1174300	1606900	1647900	1646900	521740	701990	530470	C00019	ko00261,ko00270,ko00330,ko00908,ko01100,ko01110,ko01230,ko04122
pmc0281	400.15	136.11	399.139	C15H21N5O8	[M+H]+	Ribosyladenosine	核糖腺苷	Nucleotides and derivatives	核苷酸及其衍生物	Nucleotides and derivatives	核苷酸及其衍生物	-	B	27538	28466	27260	26612	30785	30147	20210	31596	31689	27554	23493	31393	26732	27937	25918	25792	21182	27555	--	--
Lmmp004821	400.36	400.36	399.35	C27H45NO	[M+H]+	Demissidine	垂茄次碱	Alkaloids	生物碱	Steroid alkaloids	甾体类生物碱	474-08-8	A	1821000	1725600	1390800	1741300	2721800	1608200	3677600	3514400	3389700	1328600	1268900	1154400	6882400	6152300	5904000	2662400	2571200	2521900	--	--
mws0043	403.14	373.1	402.131	C21H22O8	[M+H]+	Nobiletin (5,6,7,8,3',4'-Hexamethoxyflavone)	川陈皮素 (5,6,7,8,3',4'-六甲氧基黄酮)	Flavonoids	黄酮	Flavonoid	黄酮	478-01-3	A	599310	597000	661810	601630	550990	580200	549970	674280	590090	589960	590150	588340	553620	559340	603000	563290	579350	577920	C10112	--
Hmln003529	401.15	269.11	402.152	C18H26O10	[M-H]-	Benzyl β-primeveroside	苯甲酰樱草糖苷	Others	其它类	Others	其它	130622-31-0	B	3583.1	5295.5	2289.6	7418.6	6847.4	3242.2	10434	4335.1	11906	8550.5	17856	9170.3	16143	7195	17639	6533.7	7377.5	7223.8	--	--
Cmjn004337	401.14	269.1	402.153	C18H26O10	[M-H]-	Benzyl-(2''-O-xylosyl)glucoside	苄基-(2''-O-木糖基)葡萄糖苷	Phenolic acids	酚酸类	Phenolic acids	酚酸类	-	B	4315.4	3509.1	4144.7	4247	4636.5	6390.6	6189.8	2130.7	6511.2	4603.7	6721.1	6457.3	9504.1	7852.6	8321.9	7855.8	4807.2	5211.6	--	--
pme3007	402.99	159	404.002	C9H14N2O12P2	[M-H]-	Uridine 5'-diphosphate	尿苷 5'-二磷酸	Nucleotides and derivatives	核苷酸及其衍生物	Nucleotides and derivatives	核苷酸及其衍生物	27821-45-0	A	44177	40666	49898	38371	65316	49337	26907	38819	29640	33814	40150	34267	39457	50164	47802	24806	37709	47640	C00015	ko00240,ko00908,ko01100
Lmmp004621	414.34	414.34	413.329	C27H43NO2	[M+H]+	Leptinidine	莱普替尼定	Alkaloids	生物碱	Steroid alkaloids	甾体类生物碱	24884-17-1	B	346720	223050	243480	193080	350560	321000	1407200	1311100	928090	626950	737950	883810	4253800	5109500	3836500	1165400	1098800	1123200	--	--
Lmfp004842	414.34	253.19	413.329	C27H43NO2	[M+H]+	Tomatidinol	番茄次碱酚	Alkaloids	生物碱	Alkaloids	生物碱	-	A	1598.4	1225.7	9	1221.5	9	9	4986.7	5963.4	4934.8	6164.6	6810.5	8501.7	17607	20618	15876	7216.3	6949.6	5619.6	--	--
Lmhn001773	416.06	179.03	415.054	C19H13NO10	[M-H]-	Caffeoylnicotinoyltartaric acid	咖啡酰烟酰酒石酸	Phenolic acids	酚酸类	Phenolic acids	酚酸类	-	B	32474	20873	18747	25367	62373	37143	16710	26274	29625	24793	21124	30484	12785	15431	17925	13369	23933	19199	--	--
Hmcn002743	417.15	181.04	418.162	C22H26O8	[M-H]-	Lirioresinol A	鹅掌揪树脂醇 A	Lignans and Coumarins	木脂素和香豆素	Lignans	木脂素	21453-71-4	B	9	9	9	9	9	9	1298.9	4283.7	9	8813.5	9721.5	10349	7364	11021	8817.3	3367.4	4718.5	4947	--	--
pmn001663	417.16	402.1	418.163	C22H26O8	[M-H]-	Syringaresinol	丁香树脂酚	Lignans and Coumarins	木脂素和香豆素	Lignans	木脂素	21453-69-0	B	9	9	9	9	9	9	9	1303.7	9	1933.1	2167.7	2964.3	2255.2	2815.7	1654.1	836.01	778.61	1241.8	C10889	--
mws2523	421.08	241.1	422.083	C12H23O14P	[M-H]-	Trehalose 6-phosphate	海藻糖-6-磷酸	Others	其它类	Saccharides and Alcohols	糖及醇类	4484-88-2	A	105530	114530	120910	100020	77674	103260	52409	52461	56616	45834	50673	40512	73388	64227	57596	45372	56021	79884	C00689	ko00500,ko01100,ko01110
pmb0864	426.26	285.24	425.254	C19H40NO7P	[M+H]+	LysoPE 14:0	溶血磷脂酰乙醇胺 14:0	Lipids	脂质	LPE	溶血磷脂酰乙醇胺	-	A	37367	39790	28033	19549	18058	19371	23650	21653	24299	21802	21520	26056	29707	27868	26411	25843	26670	23470	--	--
Lmhp008337	426.26	285.24	425.254	C19H40NO7P	[M+H]+	LysoPE 14:0(2n isomer)	溶血磷脂酰乙醇胺 14:0(2n异构)	Lipids	脂质	LPE	溶血磷脂酰乙醇胺	-	A	8442.7	8843.8	8313.7	3970.4	4370.4	4293.1	5190.9	4024	4126	3915.3	3626.2	5252.7	6231.9	4542.2	5796.8	5107.5	4876	4844	--	--
pme2117	426	159	427.029	C10H15N5O10P2	[M-H]-	Adenosine 5'-diphosphate	腺苷-5'-二磷酸	Nucleotides and derivatives	核苷酸及其衍生物	Nucleotides and derivatives	核苷酸及其衍生物	58-64-0	B	17146	21988	15451	11939	13244	23115	14235	11480	16052	16632	20989	16290	24796	21942	39482	15110	13743	17690	C00008	ko00190,ko00195,ko00230,ko00908,ko01100,ko01110
Lmhn002574	431.06	137.03	432.069	C20H16O11	[M-H]-	Caffeoyl(p-Hydroxybenzoyl)tartaric acid	咖啡酰对羟基苯甲酰酒石酸	Phenolic acids	酚酸类	Phenolic acids	酚酸类	-	B	63013	60710	76081	55185	62763	59922	81806	59518	78866	94918	72748	81944	62945	66320	73028	56728	65443	80466	--	--
pmp000117	433.15	403.11	432.142	C22H24O9	[M+H]+	3,5,6,7,8,3',4'-Heptamethoxyflavone	3,5,6,7,8,3',4'-七甲氧基黄酮	Flavonoids	黄酮	Flavonols	黄酮醇	1178-24-1	A	3025.1	2874.8	3115.4	3004.3	2209.3	1837.9	2825.4	3869.8	3697.4	2468.7	5816.6	2792.8	2593.9	2892.1	3779.6	3635.5	3719.5	3532.5	--	--
mws1179	433.11	271	434.121	C21H22O10	[M-H]-	Naringenin-7-O-glucoside (Prunin)	柚皮素-7-O-葡萄糖苷 (樱桃苷)	Flavonoids	黄酮	Dihydroflavone	二氢黄酮	529-55-5	B	2917.9	3491.8	2876	2042.1	5154.8	5758.6	16594	10801	7301.7	4769.9	6791.7	9470.7	5654.8	5060.5	7628.7	5995.7	4323.4	5083.9	C09099	ko00941
HJN090	433.11	271.06	434.121	C21H22O10	[M-H]-	Butin-7-O-glucoside	紫铆素-7-O-葡萄糖苷	Flavonoids	黄酮	Flavonoid	黄酮	-	B	7194.8	10678	8538.5	1508.2	3758.2	3659.8	14711	10886	9283.5	2517.3	3869	6391.8	4384.4	3113.5	5199.5	4383.9	4274.6	4764.6	--	--
HJN055	435.13	273.08	436.136	C21H24O10	[M-H]-	Dihydrocharcone-4'-O-glucoside	二氢查尔酮-4'-O-葡萄糖苷	Flavonoids	黄酮	Chalcones	查耳酮	-	B	42025	44542	49016	11047	15864	14445	41133	36672	25060	13594	16105	18163	16936	11474	15833	18491	19250	17784	--	--
mws2118	435.13	166.7	436.137	C21H24O10	[M-H]-	Phloretin-2'-O-glucoside (Phlorizin)	根皮苷	Flavonoids	黄酮	Chalcones	查耳酮	60-81-1	B	23039	19258	24472	4370.7	4351.5	9026.7	19200	18377	13361	6297.2	10629	9909.7	9479.1	5499.6	9317.7	8820.4	11850	12286	C01604	ko00941,ko01110
Lmhp008440	438.26	297.24	437.254	C20H40NO7P	[M+H]+	LysoPE 15:1	溶血磷脂酰乙醇胺 15:1	Lipids	脂质	LPE	溶血磷脂酰乙醇胺	-	B	6399.5	6823.7	3275.9	2961.4	4282.8	4062.4	5555.8	3905	4027.7	3457.2	4600.2	3625.7	5978	4671.6	7173.8	5695	4706	5196.4	--	--
Lmhp008885	440.28	299.26	439.27	C20H42NO7P	[M+H]+	LysoPE 15:0(2n isomer)	溶血磷脂酰乙醇胺 15:0(2n异构)	Lipids	脂质	LPE	溶血磷脂酰乙醇胺	-	A	11458	11624	8048.6	5514.9	5858.4	6286.7	5629	8398.8	4945.9	9656.3	6782.2	7110.4	9451.1	5138.7	6736.3	8632.1	7125.9	6660.8	--	--
Lmhp009187	440.28	299.26	439.27	C20H42NO7P	[M+H]+	LysoPE 15:0	溶血磷脂酰乙醇胺 15:0	Lipids	脂质	LPE	溶血磷脂酰乙醇胺	-	A	50507	59687	48508	31943	35996	30560	30078	34230	32603	43309	37428	38447	47155	49054	33589	38198	38232	39799	--	--
Lmhn004960	441.08	289.07	442.09	C22H18O10	[M-H]-	7-O-Galloyltricetiflavan	7-O-没食子酰基特利色黄烷	Flavonoids	黄酮	Flavanols	黄烷醇类	-	B	13732	9	3079.3	18862	17161	3619.8	3350.2	22346	16772	4643	3570	5273.7	11665	48641	14344	9012.2	13205	11578	--	--
mws1397	441.08	169	442.09	C22H18O10	[M-H]-	Epicatechin gallate*	表儿茶素没食子酸酯*	Flavonoids	黄酮	Flavanols	黄烷醇类	1257-08-5	A	8784.2	3815.8	5350.4	31433	25507	5405.4	7422.5	30365	25064	8044.4	2305.3	11798	19796	49292	19959	12051	15066	10092	--	--
mws0355	441.08	169.02	442.09	C22H18O10	[M-H]-	Catechin gallate*	儿茶素没食子酸酯*	Flavonoids	黄酮	Flavanols	黄烷醇类	130405-40-2	A	18684	3554.9	5072.3	22694	19952	4332	6862.9	20566	29856	4643.5	1516.5	9156.3	17120	56443	18250	18288	19015	17445	--	--
mws0052	447.09	271.07	446.085	C21H18O11	[M+H]+	Baicalin	黄芩苷	Flavonoids	黄酮	Flavonoid	黄酮	21967-41-9	A	6346.3	5165.2	7549.3	7559.2	7183.3	5290.5	11917	7779.9	9840.6	8149.3	6924.6	9298.8	5962	7140.4	8656.1	8652.7	8542.4	5804.3	C10025	--
pmb1283	448.1	163.5	447.215	C18H33N5O6S	[M+H]+	L-Glutaminyl-L-valyl-L-valyl-L-cysteine	L-谷酰胺基-L-缬氨酰-L-缬氨酰-L-半胱氨酸	Amino acids and derivatives	氨基酸及其衍生物	Amino acids and derivatives	氨基酸及其衍生物	-	B	49006	51534	47354	44877	48166	45433	54422	61358	50574	51861	56380	47206	53880	40876	42682	45574	46877	38744	--	--
Xmyp005654	449.11	287.06	448.101	C21H20O11	[M+H]+	Kaempferol-4'-O-glucoside	山奈酚-4'-O-葡萄糖苷	Flavonoids	黄酮	Flavonoid	黄酮	-	A	402480	344300	466190	61393	109240	137000	430390	349750	316080	167460	166530	152230	255630	366810	427120	198120	229270	279740	--	--
Lmlp003531	449.11	287.06	448.101	C21H20O11	[M+H]+	Luteolin-3'-O-glucoside	木犀草素-3'-O-葡萄糖苷	Flavonoids	黄酮	Flavonoid	黄酮	5154-41-6	A	11877	18532	23071	13900	15559	13075	88742	62467	53367	17186	18700	23815	29051	37882	30459	24006	27152	27596	--	--
pme2459	449.11	287.2	448.101	C21H20O11	[M+H]+	Luteolin-7-O-glucoside (Cynaroside)	木犀草素-7-O-葡萄糖苷 (木犀草苷)	Flavonoids	黄酮	Flavonoid	黄酮	5373-11-5	A	323280	231240	362400	69025	83122	89883	358100	141370	235950	91304	87064	118660	251910	438670	195860	175410	212710	122960	C03951	ko00944
Lmlp005236	451.12	289.08	450.116	C21H22O11	[M+H]+	Dihydrokaempferol-3-O-glucoside	二氢山奈酚-3-O-葡萄糖苷	Flavonoids	黄酮	Dihydroflavonol	二氢黄酮醇	1049-08-8	A	70316	77173	79753	21912	17584	31482	144560	101390	78213	42092	39722	88091	46244	56148	56339	50328	48674	55950	--	--
mws0057	451.12	289	450.116	C21H22O11	[M+H]+	Eriodictyol-7-O-glucoside	圣草酚-7-O-葡萄糖苷	Flavonoids	黄酮	Dihydroflavone	二氢黄酮	38965-51-4	A	20305	19776	24126	10487	3381.6	7573.6	38124	24360	14013	15096	15722	15722	19510	13374	10857	16783	19494	14415	--	--
mws1361	449.11	151	450.116	C21H22O11	[M-H]-	Taxifolin-3-O-rhamnoside (Astilbin)	落新妇苷	Flavonoids	黄酮	Dihydroflavonol	二氢黄酮醇	29838-67-3	B	19256	28073	26006	8008.8	8551.4	11878	40402	24816	24122	14925	15869	24424	14377	19061	17184	15707	13348	19372	C17449	--
pmb3023	449.11	287	450.116	C21H22O11	[M-H]-	Eriodictyol-8-C-glucoside	圣草酚-8-C-葡萄糖苷	Flavonoids	黄酮	Dihydroflavone	二氢黄酮	1023271-51-3	B	15874	15825	16652	1549.2	8212.1	3001.8	10384	5855.5	8583	5433.3	3007.6	6047.2	7298.6	4745.3	10112	6046.1	6216.9	6035.9	--	--
Lmmn004625	449.11	287.06	450.116	C21H22O11	[M-H]-	Dihydrokaempferol-7-O-glucoside	二氢山奈酚-7-O-葡萄糖苷	Flavonoids	黄酮	Flavonols	黄酮醇	-	B	15459	17552	28023	9092.3	7838.2	4635.8	59620	52822	38311	15715	19852	27238	19438	16902	22816	14102	17397	19179	--	--
HJN086	449.11	287.06	450.116	C21H22O11	[M-H]-	Eriodictyol-3'-O-glucoside	圣草酚-3'-O-葡萄糖苷	Flavonoids	黄酮	Dihydroflavone	二氢黄酮	-	B	49823	41699	57141	42500	37015	46288	110540	78761	55054	46452	62453	103260	37830	30323	31350	31756	36166	49659	--	--
Lmtn002796	449.1	287.05	450.116	C21H22O11	[M-H]-	Aromadendrin-7-O-glucoside	香橙素-7-O-葡萄糖苷	Flavonoids	黄酮	Flavonoid	黄酮	28189-90-4	B	16669	14640	16620	4283.1	16252	5287.7	5181	9187.7	5960.8	5243.4	5110.3	3897.2	3916	12765	10701	5042.5	6785.9	8241.5	--	--
Cmxp003975	451.12	289.07	450.116	C21H22O11	[M+H]+	Okanin-4'-O-glucoside(Marein)	奥卡宁-4'-O-葡萄糖苷;马里苷	Flavonoids	黄酮	Chalcones	查耳酮	535-96-6	A	58285	67868	66255	23023	17954	28175	137240	97579	75671	45934	45277	66261	34668	46809	38117	43901	59034	44380	--	--
Lmhp008763	452.28	311.26	451.27	C21H42NO7P	[M+H]+	LysoPE 16:1(2n isomer)	溶血磷脂酰乙醇胺 16:1(2n异构)	Lipids	脂质	LPE	溶血磷脂酰乙醇胺	-	B	30888	43915	26182	17117	23091	25651	28045	22084	28408	18224	14967	17638	20330	19203	29794	24542	19196	25224	--	--
Li512113	451.09	391.04	452.095	C20H20O12	[M-H]-	Maleoyl-caffeoylquinic acid	顺丁烯二酰基-咖啡酰奎宁酸	Phenolic acids	酚酸类	Phenolic acids	酚酸类	-	B	89716	103540	78130	95663	103150	86100	132210	124740	122190	107630	93501	116760	101230	108690	112010	77309	116820	97437	--	--
pmp000308	453.18	291.13	452.168	C22H28O10	[M+H]+	4'-O-Glucosyl-5-O-methylvisamminol	4'-O-葡萄糖基-5-O-甲基阿米醇	Others	其它类	Others	其它	84272-85-5	B	21628	25950	18489	20344	22976	24217	20840	30893	32476	24811	26497	21289	16464	21117	16276	19330	14813	23814	--	--
pmd0160	454.29	313.27	453.286	C21H44NO7P	[M+H]+	LysoPE 16:0(2n isomer)	溶血磷脂酰乙醇胺 16:0(2n异构)	Lipids	脂质	LPE	溶血磷脂酰乙醇胺	-	A	1439000	1575800	1169300	902260	906310	850460	820510	835140	703670	1144200	1049900	968510	1381900	1293100	1079100	1146000	1163400	1218500	--	--
pmb0876	454.29	313.27	453.286	C21H44NO7P	[M+H]+	LysoPE 16:0	溶血磷脂酰乙醇胺 16:0	Lipids	脂质	LPE	溶血磷脂酰乙醇胺	53862-35-4	A	6979100	7480100	5949500	4487600	4800600	4256400	4297400	4566700	3991900	5520200	5299800	4895800	7220100	6749400	5691500	5818700	5808400	5664400	--	--
pmn001700	455.35	455.35	456.36	C30H48O3	[M-H]-	24,30-Dihydroxy-12(13)-enolupinol	24,30-二羟基-12(13)烯羽扇豆醇	Terpenoids	萜类	Triterpene	三萜	-	B	13250	12600	11451	13645	11836	13945	13791	10225	15538	14286	14448	16514	12778	15125	14149	6490.8	13770	9097.5	--	--
HJN110	455.36	455.36	456.36	C30H48O3	[M-H]-	Betulinic acid	白桦脂酸	Terpenoids	萜类	Triterpene	三萜	472-15-1	B	6923.1	9260.2	7268.3	8109.6	7917.8	9223.6	7866.7	8363.4	7574.6	9840.4	10727	10389	8750.9	10651	9316.2	3312.4	7190.4	5698.2	C08619	--
pmb0464	458.1	116.3	457.143	C16H27NO14	[M+H]+	L-Aspartic acid-O-diglucoside	L-天冬氨酸-O-二葡萄糖苷	Amino acids and derivatives	氨基酸及其衍生物	Amino acids and derivatives	氨基酸及其衍生物	-	B	2256500	2034300	1957300	2162400	1708000	1959300	667460	831840	867160	716670	873590	501530	918000	956340	903930	1506600	1439400	1566000	--	--
mws0034	457.08	169.01	458.085	C22H18O11	[M-H]-	Epigallocatechin-3-gallate*	表没食子儿茶素没食子酸酯*	Flavonoids	黄酮	Flavanols	黄烷醇类	989-51-5	A	62657	19623	22721	143000	95319	15577	33442	103660	102260	31839	15186	55959	72914	186920	84121	51851	62784	68087	C09731	--
mws2220	457.08	169.02	458.085	C22H18O11	[M-H]-	Gallocatechin 3-O-gallate*	没食子儿茶素没食子酸酯*	Flavonoids	黄酮	Flavanols	黄烷醇类	5127-64-0	A	88532	19811	30136	148260	120170	24368	33386	115400	115900	39527	13351	63784	97452	202050	88546	62552	46843	56486	--	--
pmb2654	460.1	117.9	461.153	C19H27NO12	[M-H]-	Anthranilate-1-O-Sophoroside	邻氨基苯甲酸-1-O-槐糖苷	Phenolic acids	酚酸类	Phenolic acids	酚酸类	-	B	686960	703540	641920	527160	616980	561660	304130	290800	286470	242600	379700	287060	303770	378600	445400	287600	384570	396570	--	--
Lmhn002321	461.07	167.04	462.08	C21H18O12	[M-H]-	Vnilloylcaffeoyltartaric acid	香草酰咖啡酰酒石酸	Phenolic acids	酚酸类	Phenolic acids	酚酸类	-	B	9888.4	7327.2	17896	2000.6	5994	5604.9	12059	16338	8784.2	11643	10254	24471	17859	25554	9955.9	11806	12735	15541	--	--
mws0061	463.09	300	464.095	C21H20O12	[M-H]-	Quercetin-3-O-galactoside (Hyperin)*	槲皮素-3-O-半乳糖苷 (金丝桃苷)*	Flavonoids	黄酮	Flavonols	黄酮醇	482-36-0	A	341280	366780	421760	131770	200120	190000	1675700	1267500	860270	213230	337900	409100	331700	309940	341200	332460	498060	331750	C10073	--
mws0091	463.09	300.03	464.095	C21H20O12	[M-H]-	Quercetin-3-O-glucoside (Isoquercitrin)*	槲皮素-3-O-葡萄糖苷(异槲皮苷)*	Flavonoids	黄酮	Flavonols	黄酮醇	482-35-9	A	240980	269990	298540	98563	119620	124990	1159800	865980	600940	147570	184220	245670	204040	224200	228380	241120	288470	236970	C05623	ko00944,ko01100,ko01110
mws1329	463.09	300.7	464.095	C21H20O12	[M-H]-	Quercetin-7-O-glucoside*	槲皮素-7-O-葡萄糖苷*	Flavonoids	黄酮	Flavonols	黄酮醇	491-50-9	A	180970	164980	258140	68492	111970	102920	955610	702010	496030	124150	151780	216860	177680	183690	196680	186490	213560	186730	C12639	--
pmp001309	465.1	303.1	464.095	C21H20O12	[M+H]+	6-Hydroxykaempferol-7-O-glucoside	6-羟基山奈酚-7-O-葡萄糖苷	Flavonoids	黄酮	Flavonols	黄酮醇	-	A	5321200	5644400	5115400	1187600	1597500	1340300	7882000	3831400	3657500	1363300	2417700	3564800	2463200	1887700	4632900	2391600	4020400	2112800	--	--
mws0856	463.09	301	464.095	C21H20O12	[M-H]-	Quercetin-4'-O-glucoside (Spiraeoside)*	槲皮素-4'-O-葡萄糖苷 (绣线菊苷)*	Flavonoids	黄酮	Flavonols	黄酮醇	20229-56-5	A	220930	143530	231920	68096	109010	89083	824640	668280	437150	123310	141560	186320	199550	162220	173550	184420	205140	160880	--	--
pme1598	463.12	301	464.132	C22H24O11	[M-H]-	Hesperetin-5-O-glucoside	橙皮素-5-O-葡萄糖苷	Flavonoids	黄酮	Dihydroflavonol	二氢黄酮醇	69651-80-5	B	211450	169230	224580	79915	110520	103150	903720	662360	463700	148670	157110	185960	175790	195460	203930	205900	226130	194690	--	--
Lmhp009769	466.29	325.27	465.286	C22H44NO7P	[M+H]+	LysoPE 17:1	溶血磷脂酰乙醇胺 17:1	Lipids	脂质	LPE	溶血磷脂酰乙醇胺	-	B	8067.2	10199	5908	3982.7	3174	5077.3	3568.3	4207.5	3993.6	3875.9	3828.2	4667.6	4317	3727.4	5469.6	4729.9	4905.9	5283.8	--	--
pmd0130	468.31	184.07	467.301	C22H46NO7P	[M+H]+	LysoPC 14:0	溶血磷脂酰胆碱 14:0	Lipids	脂质	LPC	溶血磷脂酰胆碱	20559-16-4	A	20275	23422	16694	9870.1	11616	10198	17952	16284	14557	12006	10319	12840	17452	20271	19896	14760	14510	12634	--	--
Lmhp010162	468.31	327.29	467.301	C22H46NO7P	[M+H]+	LysoPE 17:0	溶血磷脂酰乙醇胺 17:0	Lipids	脂质	LPE	溶血磷脂酰乙醇胺	-	B	4575.7	3830.8	3760.5	2424.5	2914.3	2440.7	2068.8	4067.8	3572.8	4639	2227.2	4390.6	3376.4	4734.3	4090.3	4144.9	3704.7	3883.5	--	--
Hmmp002121	469.12	317.08	468.113	C23H16O11	[M+H]+	Isorhamnetin-3-O-gallate	异鼠李素-3-O-没食子酸酯	Flavonoids	黄酮	Flavonols	黄酮醇	-	B	106210	160770	135890	108170	122610	136460	113740	118040	104240	75271	74284	49498	98261	50296	114250	80233	95010	86508	--	--
pmb1912	474.17	327	473.166	C20H23N7O7	[M+H]+	10-Formyltetrahydrofuran	10-甲酰四氢呋喃	Alkaloids	生物碱	Alkaloids	生物碱	2800-34-2	A	1380700	1565500	1716200	1419000	1722100	1546000	1532800	1779100	1884200	1569700	1702200	1716800	1744300	1587700	1600000	1575600	1425000	1390100	C00234	ko00670,ko00970,ko01100,ko01200
Lmmp002914	474.26	222.12	473.253	C25H35N3O6	[M+H]+	Bis(Dihydrocaffeoyl)spermidine	双(二氢咖啡酰)亚精胺	Alkaloids	生物碱	Phenolamine	酚胺	-	A	135630	118430	20816	42574	13881	5071.2	57298	4212	25320	18679	103520	7621.3	82834	28787	729640	69053	75057	81192	--	--
Lmhp008233	474.26	333.24	473.254	C23H40NO7P	[M+H]+	LysoPE 18:4	溶血磷脂酰乙醇胺 18:4	Lipids	脂质	LPE	溶血磷脂酰乙醇胺	-	B	4280	5831.8	5270.4	2580.7	4648.5	3302	5970.2	5364.9	6883.6	5348.5	5137.4	7080.6	14351	7232.2	20025	6632.2	5275	5887.7	--	--
pmn001727	474.18	312.12	475.184	C24H29NO9	[M-H]-	N-(4-O-(Glucosyl)-E-feruloyl)-tyramine	N-(4-O-(葡萄糖基)-E-阿魏酰)-酪胺	Alkaloids	生物碱	Phenolamine	酚胺	-	B	9	9	9	9	9	9	9	9	9	36526	44582	30523	197600	225650	215130	33553	32677	27516	--	--
Lmhp008589	476.28	335.26	475.27	C23H42NO7P	[M+H]+	LysoPE 18:3(2n isomer)	溶血磷脂酰乙醇胺 18:3(2n异构)	Lipids	脂质	LPE	溶血磷脂酰乙醇胺	-	A	3453000	5203100	3187100	2201300	2595100	2736200	3193400	1986000	2539800	2004100	1784500	2437900	4169200	2397700	6264800	2812400	2671100	2443400	--	--
Lmhp008801	476.28	335.26	475.27	C23H42NO7P	[M+H]+	LysoPE 18:3	溶血磷脂酰乙醇胺 18:3	Lipids	脂质	LPE	溶血磷脂酰乙醇胺	-	A	1511100	2082300	1370300	827030	1010800	1072600	1002300	650050	860530	783460	677460	842340	1482900	870790	2421500	1065000	1076300	1106400	--	--
pmb0874	478.29	337.27	477.286	C23H44NO7P	[M+H]+	LysoPE 18:2(2n isomer)	溶血磷脂酰乙醇胺 18:2(2n异构)	Lipids	脂质	LPE	溶血磷脂酰乙醇胺	-	A	17241000	22423000	17225000	12996000	12788000	14157000	17351000	12025000	14705000	9554400	10254000	12644000	21962000	16069000	25355000	15736000	14505000	13922000	--	--
pmb0881	478.29	337.27	477.286	C23H44NO7P	[M+H]+	LysoPE 18:2	溶血磷脂酰乙醇胺 18:2	Lipids	脂质	LPE	溶血磷脂酰乙醇胺	-	A	6395100	7894600	5937900	4172800	4349200	4667900	4799800	3447400	3917100	3232500	3027000	3794000	7186400	4684700	8495300	4831700	4989000	4999200	--	--
Zmhn004909	477.06	169.01	478.075	C21H18O13	[M-H]-	3,4-Digalloylshikimic acid	3,4-二没食子酰莽草酸	Phenolic acids	酚酸类	Phenolic acids	酚酸类	-	A	2552.3	2511.1	2018.9	9437.6	8183.1	2805.7	2548.2	8426	12211	9	1020.8	1558.8	4699.3	9862.8	8361.2	4567	1913.3	4344.9	--	--
Hmcp002207	479.12	317.06	478.111	C22H22O12	[M+H]+	Isorhamnetin-7-O-glucoside (Brassicin)	异鼠李素-7-O-葡萄糖苷 (蔓菁苷)	Flavonoids	黄酮	Flavonols	黄酮醇	6743-96-0	B	28017	21403	33294	9	15952	9251.3	49117	32209	24105	10323	21074	14342	17565	19186	22409	15267	19228	17848	--	--
pmb2260	480.31	184.07	479.301	C23H46NO7P	[M+H]+	LysoPC 15:1	溶血磷脂酰胆碱 15:1	Lipids	脂质	LPC	溶血磷脂酰胆碱	-	B	27600	26984	20027	15513	17116	16897	14998	19504	16998	13642	13590	14128	28166	22534	32708	21835	19712	17187	--	--
mws0289	480.31	339.29	479.301	C23H46NO7P	[M+H]+	LysoPE 18:1	溶血磷脂酰乙醇胺 18:1	Lipids	脂质	LPE	溶血磷脂酰乙醇胺	89576-29-4	A	225870	224470	195020	122810	134850	120330	111760	134220	112890	139610	127010	155360	242400	186520	246160	161440	149430	155920	--	--
pmb0856	480.31	339.29	479.301	C23H46NO7P	[M+H]+	LysoPE 18:1(2n isomer)	溶血磷脂酰乙醇胺 18:1(2n异构)	Lipids	脂质	LPE	溶血磷脂酰乙醇胺	-	A	169030	197680	170800	97029	110630	116850	136180	131750	108010	107480	105200	131540	185400	155030	178070	138010	143480	136230	--	--
Lmhp009129	482.32	184.07	481.317	C23H48NO7P	[M+H]+	LysoPC 15:0(2n isomer)	溶血磷脂酰胆碱 15:0(2n异构)	Lipids	脂质	LPC	溶血磷脂酰胆碱	-	B	23930	26315	20751	14159	13751	14759	14679	15482	14083	14819	17350	15034	19347	17876	17875	17487	13574	16336	--	--
pmb0883	482.32	341.31	481.317	C23H48NO7P	[M+H]+	LysoPE 18:0	溶血磷脂酰乙醇胺 18:0	Lipids	脂质	LPE	溶血磷脂酰乙醇胺	69747-55-3	B	453910	453560	440950	340100	388270	298440	401560	371730	367990	507560	497620	404620	711980	621250	547350	552280	544570	523530	--	--
Hmbp002498	487.14	193.05	486.137	C21H26O13	[M+H]+	Scopoletin-7-O-xylosyl(1→6)glucoside	东莨菪内酯-7-O-木糖基(1→6)葡糖苷	Lignans and Coumarins	木脂素和香豆素	Coumarins	香豆素	-	B	154550	186560	103710	103710	101820	129220	172800	76009	85627	62597	83607	52878	54893	38417	69397	76370	74872	81658	--	--
Lmmn000214	487.17	341.11	488.174	C18H32O15	[M-H]-	Solatriose	茄三糖	Others	其它类	Saccharides and Alcohols	糖及醇类	528-40-5	B	705080	710040	692490	560930	652340	625020	595960	685820	520850	348340	464010	527530	258470	385670	373790	350570	489080	442520	--	--
pmb0863	492.31	184.07	491.301	C24H46NO7P	[M+H]+	LysoPC 16:2(2n isomer)	溶血磷脂酰胆碱 16:2(2n异构)	Lipids	脂质	LPC	溶血磷脂酰胆碱	-	A	33948	40564	26434	18977	24411	28381	34303	33801	29238	22296	19823	26193	59192	33694	83507	27145	30313	30742	--	--
pmp001270	494.32	184.07	493.317	C24H48NO7P	[M+H]+	LysoPC 16:1	溶血磷脂酰胆碱 16:1	Lipids	脂质	LPC	溶血磷脂酰胆碱	76790-27-7	A	59469	67028	46518	31723	41476	43437	31129	34505	23229	31537	27035	33747	36006	31276	56895	31059	33367	28339	--	--
Lmhp008833	494.32	184.07	493.317	C24H48NO7P	[M+H]+	LysoPC 16:1(2n isomer)	溶血磷脂酰胆碱 16:1(2n异构)	Lipids	脂质	LPC	溶血磷脂酰胆碱	-	A	124830	151420	101530	75089	71135	80610	103780	86724	90943	49073	44019	64289	113750	79865	151410	90476	70000	83625	--	--
pmb0855	496.34	184.07	495.332	C24H50NO7P	[M+H]+	LysoPC 16:0	溶血磷脂酰胆碱 16:0	Lipids	脂质	LPC	溶血磷脂酰胆碱	17364-16-8	A	16257000	18687000	13951000	10104000	10519000	9649900	9387400	10666000	9768900	11650000	11362000	11230000	15678000	14911000	12727000	12791000	12785000	12632000	--	--
pmd0132	496.34	184.07	495.332	C24H50NO7P	[M+H]+	LysoPC 16:0(2n isomer)	溶血磷脂酰胆碱 16:0(2n异构)	Lipids	脂质	LPC	溶血磷脂酰胆碱	-	A	2017400	2130100	1634800	1176700	1204000	1126900	1040400	1174700	1074300	1356100	1352400	1259000	1851600	1681900	1555300	1485800	1581600	1618400	--	--
Lmhp009802	504.31	363.29	503.301	C25H46NO7P	[M+H]+	LysoPE 20:3(2n isomer)	溶血磷脂酰乙醇胺 20:3(2n异构)	Lipids	脂质	LPE	溶血磷脂酰乙醇胺	-	B	5785.7	7946.1	5077.6	4604.3	5517.4	3505.7	5996.8	4317.8	5658.8	4184.2	3446.1	3591.9	7536.3	4551.1	7695.6	6058.8	4793	4083.8	--	--
pme0500	503.16	323	504.169	C18H32O16	[M-H]-	D-Melezitose	D-松三糖	Others	其它类	Saccharides and Alcohols	糖及醇类	597-12-6	A	13900	14820	12907	11927	19124	9021.5	6615.8	7982.4	6168.5	9	3547.2	3020	8116.1	10590	4520.2	6242.3	10291	7288.4	C08243	--
Lmhp008718	506.32	184.07	505.317	C25H48NO7P	[M+H]+	LysoPC 17:2	溶血磷脂酰胆碱 17:2	Lipids	脂质	LPC	溶血磷脂酰胆碱	-	B	28149	31294	20961	14599	19535	19505	21900	21223	19031	14648	11526	19115	33478	18473	55391	24799	21689	20231	--	--
Lmhp010514	506.32	365.31	505.317	C25H48NO7P	[M+H]+	LysoPE 20:2(2n isomer)	溶血磷脂酰乙醇胺 20:2(2n异构)	Lipids	脂质	LPE	溶血磷脂酰乙醇胺	-	B	15668	19693	15600	15568	14527	13766	16419	12661	13488	9848.3	12301	13037	21033	17538	21803	15218	15506	12323	--	--
Hmln002199	505.1	300.03	506.107	C23H22O13	[M-H]-	Quercetin-3-O-(6''-acetyl)galactoside	槲皮素-3-O-(6''-乙酰)半乳糖苷	Flavonoids	黄酮	Flavonols	黄酮醇	-	B	4965.6	9794.6	4445.1	4622.2	5215.6	1965.8	25351	34573	14519	2235.1	3659.5	3447.9	7408.3	8418.3	8093.9	4700.2	5226	5768.8	--	--
Lmhp009590	508.34	184.07	507.332	C25H50NO7P	[M+H]+	LysoPC 17:1	溶血磷脂酰胆碱 17:1	Lipids	脂质	LPC	溶血磷脂酰胆碱	-	B	14385	18997	17664	10075	9600.8	10269	11006	8438.3	10464	5909.7	6695.5	6829.8	9444.1	8461.3	12978	10447	10914	6575.2	--	--
pmb2406	510.36	184.07	509.348	C25H52NO7P	[M+H]+	LysoPC 17:0	溶血磷脂酰胆碱 17:0	Lipids	脂质	LPC	溶血磷脂酰胆碱	50930-23-9	A	40749	45779	28399	30533	27318	23312	22693	41562	34405	39438	31902	39350	37768	39191	29945	29292	30565	32066	--	--
Lmhp009773	515.32	261.22	514.314	C27H46O9	[M+H]+	1-α-Linolenoyl-glycerol-3-O-glucoside*	1-α-亚麻酸甘油酯-3-O-葡萄糖苷*	Lipids	脂质	Glycerol ester	甘油酯	-	B	13095	15322	11063	8082.9	7840.5	9842.8	11106	10367	9302.2	8600.7	6904.8	12552	14748	7926.3	18756	7026.3	10769	11102	--	--
Lmhp009526	515.32	261.22	514.314	C27H46O9	[M+H]+	2-α-Linolenoyl-glycerol-1-O-glucoside*	2-α-亚麻酸甘油酯-1-O-葡萄糖苷*	Lipids	脂质	Glycerol ester	甘油酯	-	B	9085.1	9327.2	8825.4	6956.4	8195.3	6687.3	10943	8626.1	7475.8	7242.5	7424.3	11294	8645	7471.9	13673	8322	8341	7721.3	--	--
Hmqp006235	516.3	184.07	515.297	C26H46NO7P	[M+H]+	LysoPC 18:4	溶血磷脂酰胆碱 18:4	Lipids	脂质	LPC	溶血磷脂酰胆碱	-	A	14677	19135	11773	8936.7	11645	15366	23039	15878	15257	19055	16708	16512	50654	17175	98919	19550	21444	19468	--	--
Li512115	515.12	353.09	516.127	C25H24O12	[M-H]-	Isochlorogenic acid B*	异绿原酸 B*	Phenolic acids	酚酸类	Phenolic acids	酚酸类	14534-61-3	B	6601.2	3493.7	5745.2	2252.7	4561.2	2275.3	9556.9	3281.1	3256	2265.1	9	8128.3	6073.8	5654.5	10336	3289.4	3060.1	3497.7	C10468	--
pmn001384	515.12	353.09	516.127	C25H24O12	[M-H]-	Isochlorogenic acid C*	异绿原酸 C*	Phenolic acids	酚酸类	Phenolic acids	酚酸类	57378-72-0	B	5604.8	6719.1	3008.2	1652.9	5288.8	2507.8	6341.6	7189.5	3621.1	5067	9	10780	3983.1	6317.1	12701	6487.1	6181.1	4880.8	--	--
Zmhn000785	515.16	341.11	516.169	C19H32O16	[M-H]-	Di-O-Glucosylquinic acid	二-O-葡萄糖基奎宁酸	Phenolic acids	酚酸类	Phenolic acids	酚酸类	-	B	360460	398020	382850	286810	275270	316790	192430	192200	157770	156630	176350	158580	203730	210410	254320	200160	173580	218220	--	--
Lmhp010334	517.34	263.24	516.33	C27H48O9	[M+H]+	2-Linoleoylglycerol-1-O-glucoside*	2-亚油酰甘油酯-1-O-葡萄糖苷*	Lipids	脂质	Glycerol ester	甘油酯	-	B	2769.3	4826.6	3828.1	3522	3811.7	3277.4	2787.2	2456.2	3990.3	2589.6	1505.1	1469.1	1720.3	9	1737.9	3280.9	2143.5	2753.9	--	--
Lmhp010573	517.34	263.24	516.33	C27H48O9	[M+H]+	1-Linoleoylglycerol-3-O-glucoside*	1-亚油酰甘油酯-3-O-葡萄糖苷*	Lipids	脂质	Glycerol ester	甘油酯	-	B	7104.1	7115.1	5421	5981.8	6689.5	6792.1	3947.6	5363	5436.1	3146.6	1955.2	2997.8	1469	9	1917.8	5122.8	4077.3	3924.9	--	--
pmb0865	518.32	184.07	517.317	C26H48NO7P	[M+H]+	LysoPC 18:3(2n isomer)	溶血磷脂酰胆碱 18:3(2n异构)	Lipids	脂质	LPC	溶血磷脂酰胆碱	-	A	10889000	14591000	9186700	6623700	7391400	7934600	8423000	6522800	7128800	5479500	4772400	6177700	11739000	6675300	20303000	8021200	7946300	7570700	--	--
pmb0854	518.32	184.07	517.317	C26H48NO7P	[M+H]+	LysoPC 18:3	溶血磷脂酰胆碱 18:3	Lipids	脂质	LPC	溶血磷脂酰胆碱	-	A	4434200	4825400	3262400	2265500	2785100	2888300	2748100	1956000	2173400	2102600	1793000	2314200	4113400	2264200	7153200	2740700	2843600	3032800	--	--
pmp001273	520.34	184.07	519.332	C26H50NO7P	[M+H]+	LysoPC 18:2	溶血磷脂酰胆碱 18:2	Lipids	脂质	LPC	溶血磷脂酰胆碱	-	A	12238000	13888000	10107000	6982900	7429900	7855900	7113800	6056300	6723700	5455900	5144700	6114500	13017000	8208200	17417000	8060100	8201100	8453500	--	--
pmp001251	520.34	184.07	519.332	C26H50NO7P	[M+H]+	LysoPC 18:2(2n isomer)	溶血磷脂酰胆碱 18:2(2n异构)	Lipids	脂质	LPC	溶血磷脂酰胆碱	-	A	24786000	30109000	23496000	17741000	17766000	19716000	21092000	16886000	19026000	12485000	12558000	15679000	33202000	22284000	42722000	20158000	20312000	19343000	--	--
Lmhp010190	522.36	184.07	521.348	C26H52NO7P	[M+H]+	LysoPC 18:1(2n isomer)	溶血磷脂酰胆碱 18:1(2n异构)	Lipids	脂质	LPC	溶血磷脂酰胆碱	-	A	857500	691590	644410	301460	379490	355670	552370	601040	518720	583770	529330	772060	1936200	1228700	2227800	707940	708700	664710	--	--
pmp001281	522.36	184.07	521.348	C26H52NO7P	[M+H]+	LysoPC 18:1	溶血磷脂酰胆碱 18:1	Lipids	脂质	LPC	溶血磷脂酰胆碱	-	A	667210	620920	468940	283480	321610	306450	291450	368570	307520	397600	371650	462380	871700	639070	1005900	429780	441810	457080	--	--
pmb3041	521.09	329.2	522.101	C23H22O14	[M-H]-	Tricin-7-O-saccharic acid	苜蓿素-7-O-葡萄糖二酸苷	Flavonoids	黄酮	Flavonoid	黄酮	-	B	163700	184800	146030	94216	122820	135970	173770	58831	124320	141170	83053	31853	56265	49018	75299	93226	79578	83137	--	--
mws0126	524.37	184.07	523.364	C26H54NO7P	[M+H]+	LysoPC 18:0	溶血磷脂酰胆碱 18:0	Lipids	脂质	LPC	溶血磷脂酰胆碱	19420-57-6	A	2555600	2725200	2333900	1671000	1783500	1496000	1755100	1704400	1596000	2339300	2251200	2066400	3519700	3162300	2702400	2447600	2538000	2470700	--	--
pmd0136	524.37	184.07	523.364	C26H54NO7P	[M+H]+	LysoPC 18:0(2n isomer)	溶血磷脂酰胆碱 18:0(2n异构)	Lipids	脂质	LPC	溶血磷脂酰胆碱	-	A	467830	483740	433480	290180	308680	270090	334780	285740	272280	433030	443540	357480	623790	579200	502440	471960	482150	489050	--	--
Lmhp007598	534.36	184.07	533.348	C27H52NO7P	[M+H]+	LysoPC 19:2(2n isomer)	溶血磷脂酰胆碱 19:2(2n异构)	Lipids	脂质	LPC	溶血磷脂酰胆碱	-	B	64980	104300	70576	69452	56198	82625	91450	61578	62886	34642	35594	47467	80828	61935	91059	61336	66913	60656	--	--
Lmhp010908	536.37	184.07	535.364	C27H54NO7P	[M+H]+	LysoPC 19:1	溶血磷脂酰胆碱 19:1	Lipids	脂质	LPC	溶血磷脂酰胆碱	-	B	6268	7213.3	5274.8	4843.2	3853.8	3856.2	7709.6	5919.2	5807.2	6292.9	6039.6	7941	10623	8784	9584.3	6082	5906.9	6212.5	--	--
pmp001282	544.34	485.27	543.333	C28H50NO7P	[M+H]+	Propyl 2-(trimethylammonio)ethyl phosphate	磷酸丙二(三甲铵)乙酯	Others	其它类	Others	其它	-	B	59629	63445	50141	26623	32673	30914	26657	34881	26940	41259	38023	42892	83391	65583	95373	45376	43105	44223	--	--
Lmhp009890	546.36	184.07	545.348	C28H52NO7P	[M+H]+	LysoPC 20:3	溶血磷脂酰胆碱 20:3	Lipids	脂质	LPC	溶血磷脂酰胆碱	1199257-41-4	B	15066	16852	11713	8553.1	8045.8	10111	13135	11004	12567	10149	10588	9561.9	24989	16141	31566	12895	12861	11614	--	--
pmd0146	548.37	184.07	547.364	C28H54NO7P	[M+H]+	LysoPC 20:2(2n isomer)	溶血磷脂酰胆碱 20:2(2n异构)	Lipids	脂质	LPC	溶血磷脂酰胆碱	-	B	35503	36145	24708	28001	24973	28603	29288	23464	27054	19171	19939	22752	52139	39208	55304	27274	30202	29121	--	--
pmn001672	547.17	223.1	548.174	C23H32O15	[M-H]-	Furanofructosyl-α-D-(3-mustard acyl)glucoside	呋喃果糖基-α-D-(3-芥子酰基)葡萄糖苷	Phenolic acids	酚酸类	Phenolic acids	酚酸类	-	B	13050	20351	9935.9	11799	12770	9704	4692.7	3651.2	7686.3	5819.5	4685	5431.7	3837.9	4820.4	4025.6	4174.1	5190.9	6504.6	--	--
pmn001671	547.17	223.1	548.174	C23H32O15	[M-H]-	Furanofructosyl-α-D-(6-mustard acyl)glucoside	呋喃果糖基-α-D-(6-芥子酰基)葡萄糖苷	Phenolic acids	酚酸类	Phenolic acids	酚酸类	-	B	24962	27033	16929	11502	15590	10152	4774.7	3986.1	3267.2	5824.5	6967.8	3426.4	7771.2	15106	8640.2	11575	16315	12784	--	--
Lmsn003628	547.17	223.06	548.174	C23H32O15	[M-H]-	6′-O-Sinapoylsucrose	6'-O-芥子酰蔗糖	Phenolic acids	酚酸类	Phenolic acids	酚酸类	-	B	12860	13086	8059.1	10764	11687	9545.8	7603	7575.9	7775.7	7087.5	4771	10218	4780.7	2168	5748.9	7876.5	4187.9	5929.8	--	--
Lmhp011549	550.39	184.07	549.379	C28H56NO7P	[M+H]+	LysoPC 20:1	溶血磷脂酰胆碱 20:1	Lipids	脂质	LPC	溶血磷脂酰胆碱	-	B	11001	15789	10644	7059.3	7576.8	7715.1	9253.9	9778.4	9863.8	8907.3	9517.7	9929.3	21506	16763	20532	11397	11641	11876	--	--
Hmln002189	549.09	505.11	550.096	C24H22O15	[M-H]-	Quercetin-3-O-(6''-malonyl)galactoside	槲皮素-3-O-(6''-丙二酰)半乳糖苷	Flavonoids	黄酮	Flavonols	黄酮醇	-	B	26458	32781	18061	19738	13137	14865	131620	155300	83169	16178	31553	25799	47479	38775	46923	37877	38913	37457	--	--
pmp000589	551.1	303.05	550.096	C24H22O15	[M+H]+	Quercetin-7-O-(6''-malonyl)glucoside	槲皮素-7-O-(6''-丙二酰)葡萄糖苷	Flavonoids	黄酮	Flavonols	黄酮醇	-	B	56169	90937	47602	33279	51710	37552	283770	389550	171390	41554	54731	51680	104470	92324	93991	84954	87384	85695	--	--
Hmmp002761	560.39	560.39	559.387	C33H53NO6	[M+H]+	γ-Solanine	γ-茄碱	Alkaloids	生物碱	Alkaloids	生物碱	511-37-5	A	1738500	1591000	1276600	1624200	2467500	1697300	3417400	4060500	3329400	1365700	1220900	1175700	5885700	5320700	5370700	2751100	2629000	2514600	--	--
pmb2922	565.05	323.1	566.055	C15H24N2O17P2	[M-H]-	Uridine 5'-diphospho-D-glucose	尿苷 5'-二磷酸-D-葡萄糖	Nucleotides and derivatives	核苷酸及其衍生物	Nucleotides and derivatives	核苷酸及其衍生物	133-89-1	A	294420	298380	304930	404270	336530	319370	402500	469010	358350	455360	526680	491890	1021400	1041700	1265000	528790	424410	471810	C00029	ko00040,ko00052,ko00053,ko00240,ko00500,ko00520,ko00561,ko00908,ko01100,ko01110
Hmdp003400	577.37	271.21	576.357	C33H52O8	[M+H]+	Trillin (Diosgenin-3-O-glucoside)	延龄草苷 (薯蓣皂苷元-3-O-葡萄糖苷)	Terpenoids	萜类	Triterpene Saponin	三萜皂苷	14144-06-0	A	114760	87339	95386	91511	116530	85613	132970	170440	172520	107050	98614	90313	915760	763980	670130	249970	244910	263120	C20709	--
pmb0492	584.28	325	583.268	C34H37N3O6	[M+H]+	N',N'',N'''-p-Coumaroyl-cinnamoyl-caffeoyl spermidine	N',N'',N'''-对香豆酰肉桂酰咖啡酰亚精胺	Alkaloids	生物碱	Phenolamine	酚胺	-	B	60845	92237	74848	50072	53548	62458	49980	56516	54287	94468	83239	80839	93040	97020	50991	67150	69431	72288	--	--
Lmsp004670	595.17	287.06	594.158	C27H30O15	[M+H]+	Kaempferol-3-O-glucoside-7-O-rhamnoside*	山奈酚-3-O-葡萄糖苷-7-O-鼠李糖苷*	Flavonoids	黄酮	Flavonols	黄酮醇	-	A	3267200	3279500	4381100	638580	1026000	977850	3752700	2706300	2326400	1182900	1332300	1333000	2855600	3687400	3309900	2161200	1981200	1998200	--	--
Lmsn002815	593.15	285.04	594.158	C27H30O15	[M-H]-	Kaempferol-3-O-rutinoside(Nicotiflorin)	山奈酚-3-O-芸香糖苷(烟花苷)	Flavonoids	黄酮	Flavonoid	黄酮	17650-84-9	A	399720	319300	512610	67185	94219	81266	364580	280880	246080	126750	157920	146930	334310	392250	336030	203710	235020	169970	C21833	ko00944,ko01110
pmp001079	595.17	449.1	594.158	C27H30O15	[M+H]+	Luteolin-7-O-neohesperidoside (Lonicerin)	木犀草素-7-O-新橘皮糖苷 (忍冬苷)	Flavonoids	黄酮	Flavonoid	黄酮	25694-72-8	B	107800	92739	91543	17947	27495	29895	101250	65826	70721	37162	34637	34659	84813	86556	96176	49978	53165	62317	C12630	ko00944
Lmjp002867	595.17	287.05	594.158	C27H30O15	[M+H]+	Kaempferol-3-O-neohesperidoside*	山奈酚-3-O-新橙皮糖苷*	Flavonoids	黄酮	Flavonols	黄酮醇	32602-81-6	A	3867400	3214800	4546000	571400	920990	991940	3669500	2563600	2571400	1241000	1312700	1283000	2771400	3610600	3098900	1830900	2097600	1867700	--	--
pmb3002	607.17	299	608.174	C28H32O15	[M-H]-	Chrysoeriol-7-O-rutinoside	金圣草黄素-7-O-芸香糖苷	Flavonoids	黄酮	Flavonoid	黄酮	-	B	73069	69780	75404	14989	18702	21547	97762	81708	67607	28827	26919	42448	40545	37343	39812	35675	52643	43788	--	--
Lmmp000897	611.14	287.05	610.132	C30H26O14	[M+H]+	Gallocatechin-(4α→8)-gallocatechin	没食子儿茶素-(4α→8)-没食子儿茶素	Flavonoids	黄酮	Flavanols	黄烷醇类	-	B	11557	14432	18102	3662.5	4932.6	6049.7	11306	10953	10002	6390.1	7118.5	6061.7	7366.7	10944	14108	8769.9	6414	9137	--	--
pmn001583	609.15	300	610.153	C27H30O16	[M-H]-	Quercetin-3-O-robinobioside*	槲皮素-3-O-洋槐糖苷*	Flavonoids	黄酮	Flavonols	黄酮醇	52525-35-6	A	13595000	12138000	14440000	2536200	3684200	4240700	18873000	16127000	11298000	5119400	5107600	7060600	7258500	6680300	8241900	7478900	8508600	7968900	--	--
pmb0665	611.16	465.1	610.153	C27H30O16	[M+H]+	Orientin-7-O-glucoside	荭草素-7-O-葡萄糖苷	Flavonoids	黄酮	Flavonoid carbonoside	黄酮碳糖苷	-	B	1721300	1572600	1836100	356640	449320	578840	2270600	1983800	1299900	587250	656580	792570	839680	837520	923900	1043000	994350	973880	--	--
Lmsp004166	611.16	303.05	610.153	C27H30O16	[M+H]+	Quercetin-3-O-glucoside-7-O-rhamnoside*	槲皮素-3-O-葡萄糖苷-7-O-鼠李糖苷*	Flavonoids	黄酮	Flavonols	黄酮醇	-	A	1020200	1001100	1096400	205610	285270	335750	1497100	1151900	942000	483970	399800	519880	530010	543340	618020	591070	589910	593220	--	--
Lmbp002592	611.16	287.05	610.153	C27H30O16	[M+H]+	Kaempferol-3,7-di-O-glucoside	山奈酚-3,7-二-O-葡萄糖苷	Flavonoids	黄酮	Flavonoid	黄酮	-	B	12452	14818	17995	2118.3	5954.6	9	14366	13127	9161.3	8642.5	7359.8	5723.4	14312	12535	14382	7841.8	11020	11031	--	--
Lmjp002461	611.16	303.05	610.153	C27H30O16	[M+H]+	Quercetin-3-O-neohesperidoside*	槲皮素 3-O-新橘皮糖苷*	Flavonoids	黄酮	Flavonols	黄酮醇	117611-67-3	A	929840	860900	961590	195840	247230	280170	1352600	947400	818770	326060	387820	429040	441480	497510	476060	530970	496060	495890	--	--
mws0059	609.15	301	610.153	C27H30O16	[M-H]-	Quercetin-3-O-rutinoside (Rutin)*	槲皮素-3-O-芸香糖苷 (芦丁)*	Flavonoids	黄酮	Flavonols	黄酮醇	153-18-4	A	11863000	8938800	12361000	1797800	3226600	3360800	13371000	12582000	9590000	4164800	4277000	5668300	6263700	5610800	6091400	6953500	6596500	6163800	C05625	ko00944,ko01100,ko01110
mws0036	609.18	301.09	610.19	C28H34O15	[M-H]-	Hesperetin-7-O-rutinoside (Hesperidin)	橙皮素-7-O-芸香糖苷 (橙皮苷)	Flavonoids	黄酮	Dihydroflavone	二氢黄酮	520-26-3	B	4761.9	5583.9	4830.8	3063	3339.2	10529	13111	9	6595.7	2644.9	8106.6	8849.9	3076.6	3837.9	9	5113	5401.2	9252.1	C09755	--
pme0001	609.18	301	610.19	C28H34O15	[M-H]-	Hesperetin-7-O-neohesperidoside(Neohesperidin)	橙皮素-7-O-新橙皮糖苷 (新橙皮苷)	Flavonoids	黄酮	Dihydroflavone	二氢黄酮	13241-33-3	A	45070	50476	36271	11717	11545	26604	39811	9	22878	11563	15214	14043	20018	15955	15844	19237	16199	31970	C09806	ko00941
mws4134	611.14	306.08	612.152	C20H32N6O12S2	[M-H]-	Oxiglutatione	氧化谷胱甘肽	Amino acids and derivatives	氨基酸及其衍生物	Amino acids and derivatives	氨基酸及其衍生物	27025-41-8	A	657650	765420	629040	564920	611590	553100	312160	390110	421830	324800	372190	271850	281040	284630	248930	423130	447150	428920	C00127	ko00480,ko01100
Hmjp002999	625.18	317.06	624.162	C28H32O16	[M+H]+	Isorhamnetin-3-O-rutinoside (Narcissin)	异鼠李素-3-O-芸香糖苷 (水仙苷)	Flavonoids	黄酮	Flavonoid	黄酮	604-80-8	B	243510	261720	273870	66408	121070	65355	364200	263310	287860	177770	175900	177140	190470	174960	195450	172700	178160	173050	--	--
HJN051	623.16	315.05	624.168	C28H32O16	[M-H]-	Tamarixetin-3-O-rutinoside	柽柳黄素-3-O-芸香糖苷	Flavonoids	黄酮	Flavonoid	黄酮	-	B	19022	25135	24847	5068.8	9520.5	6514.3	35927	24482	22067	18593	16119	16851	15869	11812	15440	13317	14776	14984	--	--
Lmsp004721	625.18	317.07	624.169	C28H32O16	[M+H]+	Tamarixetin-3-O-glucoside-7-O-rhamnoside	柽柳黄素-3-O-葡萄糖苷-7-O-鼠李糖苷	Flavonoids	黄酮	Flavonoid	黄酮	-	A	249930	259790	263150	55950	130880	85939	410290	275440	309660	194080	185470	224710	185230	161420	198460	167770	172010	179490	--	--
Lmmp002463	625.18	317.07	624.169	C28H32O16	[M+H]+	Sexangularetin-3-O-glucoside-7-O-rhamnoside	3,5,7,4'-四羟基-8-甲氧基黄酮-3-O-葡萄糖苷-7-O-鼠李糖苷	Flavonoids	黄酮	Flavonols	黄酮醇	-	A	273200	240730	323650	53298	108400	76593	418840	269720	316100	183080	166910	213900	201570	160820	201460	179430	174390	185820	--	--
Lmhp003217	625.17	317.06	624.169	C28H32O16	[M+H]+	2'-Hydoxy,5-methoxyGenistein-O-rhamnosyl-glucoside	2'-羟基-5-甲氧基染料木素-O-鼠李糖-葡萄糖	Flavonoids	黄酮	Isoflavones	异黄酮	-	A	247110	265960	291200	58992	119000	78224	430530	265220	291950	169780	188560	199010	194170	168940	194770	169050	155910	191020	--	--
pmp001253	625.25	488.17	624.247	C36H36N2O8	[M+H]+	Cannabisin F	大麻酰胺 F	Alkaloids	生物碱	Phenolamine	酚胺	163136-19-4	A	30846	15631	3233.2	7840.7	887.94	2976.5	38020	8017.3	10654	19128	23821	17272	52997	50133	109160	29318	32025	29329	C17910	--
pmp001254	625.25	488.17	624.247	C36H36N2O8	[M+H]+	Grossamide	大海米酰胺	Alkaloids	生物碱	Alkaloids	生物碱	80510-06-1	B	93124	43679	7325.2	23354	2334.5	4082.7	127500	20588	21425	55546	78783	64075	198700	169760	495290	97627	115970	115680	--	--
HJN016	623.24	460.18	624.247	C36H36N2O8	[M-H]-	Cannabisin D	大麻酰胺 D	Others	其它类	Others	其它	-	B	9182.6	6859.9	977.04	2413.7	9	807.9	19226	2898.6	5501.8	8527.5	8171.9	8500	29316	28761	52150	14325	14879	12195	C17908	--
pmp001187	625.25	460.2	624.247	C36H36N2O8	[M+H]+	1-(Dihydroxyphenyl)-N2,N3-bis(4-hydroxyphenethyl)-(5-8)-dimethoxy-1,2dihydronaphthalene-2,3-dicarboxamide	1-(二羟基苯基)-N 2,N 3-双(4-羟基苯乙基)-(5-8)-二甲氧基-1,2-二氢萘-2,3-二甲酰胺	Alkaloids	生物碱	Alkaloids	生物碱	-	B	13768	7634	9	4004.4	9	9	20891	3425.3	4092.6	11283	14331	10602	24683	21204	71973	13671	15025	14746	--	--
Lmmp002796	627.16	319.05	626.148	C27H30O17	[M+H]+	Gossypetin-3-O-rutinoside	棉黄素-3-O-芸香糖苷	Flavonoids	黄酮	Flavonols	黄酮醇	-	B	12216	14829	7387.7	9	9	3873.2	17698	9620	9315.5	9	7370.1	9	2907.9	8701.5	3550.5	4511.7	5780	4971.7	--	--
pmp001311	627.16	303.1	626.148	C27H30O17	[M+H]+	6-Hydroxykaempferol-7,6-O-Diglucoside	6-羟基山奈酚-7,6-O-二葡萄糖苷	Flavonoids	黄酮	Flavonols	黄酮醇	-	B	103680	88333	116790	17080	20618	24050	110060	69706	60495	29983	39886	43524	44750	46959	48544	43778	59365	47127	--	--
pmb0618	627.19	465.1	626.185	C28H34O16	[M+H]+	Hesperetin-8-C-glucoside-3'-O-glucoside	橙皮素-8-C-葡萄糖苷-3'-O-葡萄糖苷	Flavonoids	黄酮	Flavonoid carbonoside	黄酮碳糖苷	-	B	31636	43123	54212	7315.6	8442.8	12345	43991	34129	29118	13047	18225	17206	22595	20202	19769	20896	22114	21914	--	--
pmb2970	625.18	565.3	626.185	C28H34O16	[M-H]-	Hesperetin-5,7-di-O-glucoside	橙皮素-5,7-二-O-葡萄糖苷	Flavonoids	黄酮	Dihydroflavonol	二氢黄酮醇	-	B	10089	11864	10410	16690	17855	15212	26769	22637	22817	26736	30783	22753	24626	19072	21619	19904	16837	17528	--	--
Hmln005776	643.34	643.33	644.341	C32H52O13	[M-H]-	Capsianoside IV	辣椒萜苷 IV	Terpenoids	萜类	Ditepenoids	二萜	-	B	23220	18460	23285	33999	35952	33472	74885	76159	69396	108020	110590	81529	102710	92235	111640	64666	69886	63913	--	--
pmb2653	649.1	145	650.227	C24H42O20	[M-H]-	D(+)-Melezitose O-rhamnoside	松三糖 O-鼠李糖苷	Others	其它类	Saccharides and Alcohols	糖及醇类	-	B	12229	18335	14004	16212	19444	12747	12639	13949	14177	16773	15440	18418	13330	15612	14388	11923	20047	14360	--	--
pmp001190	655.27	518.2	654.258	C37H38N2O9	[M+H]+	(5-8)-Hydroxy-1-(hydroxylmethoxyphenyl)-N2,N3-bis(4-hydroxyphenethyl)-(5-8)-dimethoxy-1,2-dihydronaphthalene-2,3-dicarboxamide	(5-8)-羟基-1-(羟基甲氧基苯基)-N2,N3-双(4-羟基苯乙基)-(5-8)-二甲氧基-1,2-二氢萘-2,3-二甲酰胺	Alkaloids	生物碱	Alkaloids	生物碱	-	B	2667	1256.9	9	324.92	9	9	1962.6	1273.7	595.71	1011	1598.4	476.51	2587.7	2130.6	10060	1313.5	1837.3	2037.3	--	--
Hmln004940	659.33	659.32	660.336	C32H52O14	[M-H]-	Capsianoside I	辣椒萜苷 I	Terpenoids	萜类	Ditepenoids	二萜	121924-04-7	B	10462	17174	17569	18826	23433	17976	28630	22475	27364	18955	27978	20093	21521	21091	27824	18419	18101	15440	--	--
pmb0530	664.12	136.2	663.109	C21H27N7O14P2	[M+H]+	Nicotinic acid adenine dinucleotide	烟酸腺嘌呤二核苷酸	Nucleotides and derivatives	核苷酸及其衍生物	Nucleotides and derivatives	核苷酸及其衍生物	53-84-9	B	93674	102220	117100	147310	130240	128990	84188	97151	94219	95260	99598	98161	130820	85532	162080	71981	89366	100610	C00003	ko00190,ko00730,ko00760,ko01100
pmp001276	677.37	677.37	676.367	C33H56O14	[M+H]+	1-Linolenoyl-rac-glycerol-diglucoside	1-亚麻酰单甘油酯-二葡萄糖苷	Lipids	脂质	Free fatty acids	游离脂肪酸	-	A	915520	928520	930600	941900	987190	910660	755250	1011100	812790	1037600	968980	803280	749720	969350	355240	912670	927650	868190	--	--
Lmhp008513	677.37	261.22	676.367	C33H56O14	[M+H]+	2-α-Linolenoyl-glycerol-1,3-di-O-glucoside*	2-α-亚麻酸甘油酯-1,3-二-O-葡萄糖苷*	Lipids	脂质	Glycerol ester	甘油酯	-	A	22115	26395	19038	19615	14472	18447	22657	21014	27758	18124	13152	19036	27483	13742	25373	22547	15443	16628	--	--
Lmhp008744	677.37	261.22	676.367	C33H56O14	[M+H]+	1-α-Linolenoyl-glycerol-2,3-di-O-glucoside*	1-α-亚麻酸甘油酯-2,3-二-O-葡萄糖苷*	Lipids	脂质	Glycerol ester	甘油酯	-	A	32342	23256	23024	21902	16346	15703	10531	27365	15882	10924	16813	11467	18515	14179	16389	18048	17355	18928	--	--
Lmhp009384	679.39	263.24	678.383	C33H58O14	[M+H]+	1-Linoleoylglycerol-2,3-di-O-glucoside*	1-亚油酰甘油酯-2,3-二-O-葡萄糖苷*	Lipids	脂质	Glycerol ester	甘油酯	-	A	17827	26372	24580	29813	31206	27646	19977	24566	24263	17324	14794	15268	9732.7	10680	7269.7	16077	17245	15015	--	--
pmp001271	679.39	263.24	678.383	C33H58O14	[M+H]+	1-Linoleoyl-sn-glycerol-diglucoside*	1-亚油酸单甘油酯-二葡萄糖苷*	Lipids	脂质	Free fatty acids	游离脂肪酸	-	A	24473	19201	25179	29005	40718	24824	22419	24883	20710	19951	13530	15000	7757.9	7952.4	7970.2	20712	19509	17514	--	--
Lmhp009190	679.39	263.24	678.383	C33H58O14	[M+H]+	2-Linoleoylglycerol-1,3-di-O-glucoside*	2-亚油酰甘油酯-1,3-二-O-葡萄糖苷*	Lipids	脂质	Glycerol ester	甘油酯	-	A	21446	22287	22321	31168	23961	25679	23275	27146	16811	24726	16355	9916.4	15719	11575	8568.7	24212	16271	14704	--	--
Lmgn002253	695.2	353.09	696.19	C31H36O18	[M-H]-	Syringoylcaffeoylquinic acid-D-glucose	丁香酰咖啡酰奎宁酸葡萄糖	Phenolic acids	酚酸类	Phenolic acids	酚酸类	-	A	45972	45010	39439	16411	38800	30317	57612	44652	38897	40498	29475	35977	90406	78102	67240	37979	35957	35786	--	--
pmp000399	697.21	535.15	696.205	C35H36O15	[M+H]+	Licorice glycoside D2	甘草苷 D2	Flavonoids	黄酮	Dihydroisoflavone	二氢异黄酮	-	B	5080.1	7097.8	4962.5	4260.9	7512.8	6224.2	3577.1	3593.3	4864.8	4815.2	4427	3669.2	3990	2739.7	3914.8	4593.2	3810.5	5079.4	--	--
Lmmp004965	706.45	706.45	705.445	C39H63NO10	[M+H]+	β1-Solanine	β1-茄碱	Alkaloids	生物碱	Steroid alkaloids	甾体类生物碱	142287-76-1	B	19611000	16903000	14926000	18493000	27180000	20937000	38984000	38604000	34633000	17182000	17244000	16170000	53747000	50197000	46304000	29429000	29254000	26251000	--	--
Lmtp004688	706.45	706.45	705.445	C39H63O10N	[M+H]+	β-Chaconine	β-卡茄碱	Alkaloids	生物碱	Alkaloids	生物碱	472-51-5	A	19750000	17711000	16062000	19518000	27280000	21415000	40018000	36978000	36847000	16631000	15631000	15846000	52652000	45729000	47502000	28880000	29759000	26196000	--	--
Hmmp002701	722.44	722.44	721.44	C39H63NO11	[M+H]+	β2-Solanine	β2-茄碱	Alkaloids	生物碱	Alkaloids	生物碱	61877-94-9	A	1071100	1037000	918160	923510	1353900	1064100	1986900	1863300	1534700	590010	725420	517830	3901400	3822800	2778500	1525900	1690800	1445400	--	--
Lmmp004831	722.45	722.45	721.44	C39H63NO11	[M+H]+	Khasianine	客西茄碱	Alkaloids	生物碱	Steroid alkaloids	甾体类生物碱	32449-98-2	B	1585300	1512100	1357700	1387700	1987800	1418500	3705600	3221800	3152100	1705700	1381500	1731200	6304300	6014900	5857200	2395800	2436100	2414300	--	--
Xmyp004678	727.21	287.05	726.201	C32H38O19	[M+H]+	Kaempferol-3-O-(2-O-Xylosyl-6-O-Rhamnosyl)Glucoside	山奈酚-3-O-(2''-O-木糖基-6''-O-鼠李糖基)葡萄糖苷	Flavonoids	黄酮	Flavonoid	黄酮	-	B	27523	27223	31728	5676.3	10452	8577.8	7199.6	9134.3	6928.9	5372.3	3166.6	3474.8	9263.5	8903.2	15489	9555.2	6943.1	8212.3	--	--
HJAP061	743.2	303.05	742.195	C32H38O20	[M+H]+	Quercetin-3-O-(2''-O-arabinosyl)rutinoside	槲皮素-3-O-(2''-O-阿拉伯糖基)芸香糖苷	Flavonoids	黄酮	Flavonols	黄酮醇	-	A	336220	305910	325830	64831	95192	96582	157770	117570	107780	91020	76746	68135	60311	76732	100610	111830	101310	125230	--	--
pme2651	742.1	620.1	743.075	C21H28N7O17P3	[M-H]-	NADP (Nicotinamide adenine dinucleotide phosphate)	烟酰胺腺嘌呤二核苷酸磷酸	Nucleotides and derivatives	核苷酸及其衍生物	Nucleotides and derivatives	核苷酸及其衍生物	53-59-8	B	25910	24625	20251	25258	24572	27285	13613	11405	13248	26171	24576	24744	55783	38396	66034	19210	34597	20518	C00006	ko00195,ko00480,ko00760,ko01100
Lmsp002982	773.21	303.05	772.206	C33H40O21	[M+H]+	Quercetin-3-O-sophoroside-7-O-rhamnoside	槲皮素-3-O-槐糖苷-7-O-鼠李糖苷	Flavonoids	黄酮	Flavonols	黄酮醇	-	B	113170	113970	136790	17081	30509	29831	92608	60667	60031	32654	31696	37376	46881	42125	42080	53233	53134	47027	--	--
Lmmp002334	773.21	303.05	772.206	C33H40O21	[M+H]+	Quercetin-3-O-rutinoside-7-O-glucoside	槲皮素-3-O-芸香糖苷-7-O-葡萄糖苷	Flavonoids	黄酮	Flavonols	黄酮醇	-	B	105480	113040	115110	18619	23799	36481	82570	63487	46749	38854	35495	39477	50919	50465	45507	49402	50382	52233	--	--
Hmmp002767	852.51	852.51	851.503	C45H73NO14	[M+H]+	α-Chaconine	α-查茄碱	Alkaloids	生物碱	Alkaloids	生物碱	20562-03-2	A	10989000	9040000	7969900	10731000	14358000	10536000	19305000	20478000	19756000	8833400	8130100	8164100	30143000	28764000	28489000	15603000	15075000	14578000	C10796	--
Lmmp003887	868.51	868.51	867.498	C45H73NO15	[M+H]+	Solamargine	澳洲茄边碱	Alkaloids	生物碱	Steroid alkaloids	甾体类生物碱	20311-51-7	B	36124	34689	23401	20558	41126	20289	101250	97498	102400	30423	32348	32676	319030	363680	350680	105790	102450	106060	C10819	--
Lmmp003705	868.51	868.51	867.498	C45H73NO15	[M+H]+	Leptinine I	次勒帕茄碱 I	Alkaloids	生物碱	Steroid alkaloids	甾体类生物碱	-	B	26697	19901	11772	22719	41893	19358	107110	109700	86310	43927	64547	44715	348780	329300	225170	112820	86002	107260	--	--
Hmqp004681	868.5	868.5	867.498	C45H73NO15	[M+H]+	(22R,25R)-16β-H-22a-N-Spirosol-3β-ol-5-ene-3-O-rhamnosyl(1→2)[rhamnosyl(1→4)]glucoside	(22R,25R)-16β-H-22a-N-Spirosol-3β-ol-5-ene-3-O-rhamnosyl(1→2)[rhamnosyl(1→4)]glucoside	Alkaloids	生物碱	Alkaloids	生物碱	-	B	772240	477350	493200	492990	863720	625940	2136800	2376400	1828100	1290200	1534200	1753100	5183300	4858200	4504400	1585900	1611500	1622200	--	--
mws1307	866.49	866.49	867.498	C45H73NO15	[M-H]-	α-Solanine	α-茄碱	Alkaloids	生物碱	Steroid alkaloids	甾体类生物碱	20562-02-1	A	54378	42995	34016	59376	69769	94473	150800	102220	82111	48586	28460	37485	196730	226150	162030	78457	104620	79657	C10820	--
Lmmp004445	884.5	884.5	883.493	C45H73NO16	[M+H]+	Leptinine II	次勒帕茄碱 II	Alkaloids	生物碱	Steroid alkaloids	甾体类生物碱	100994-57-8	B	226380	156990	167160	103460	257420	167770	1123000	1219400	786350	434540	612380	734980	4061300	4202500	3759600	1088800	1007800	1003100	--	--
pmp001174	897.39	486.2	896.382	C44H52N10O11	[M+H]+	Lyciumin B	枸杞素 B	Alkaloids	生物碱	Alkaloids	生物碱	125756-66-3	B	9459.6	5926.6	5218.1	6272.1	10522	5823.1	20234	12775	20881	21793	20063	14633	22222	16680	26754	12653	12783	11353	--	--
Lmmp004809	902.51	902.51	901.503	C45H75NO17	[M+H]+	β1-Tomatine	β1-番茄碱	Alkaloids	生物碱	Steroid alkaloids	甾体类生物碱	17406-46-1	B	28261	36340	25335	50016	83976	45395	159230	195410	154280	71409	70263	69669	392100	311060	289290	106300	129850	125980	--	--
Cmlp005341	1031.54	869.48	1030.54	C51H82O21	[M+H]+	Pseudoprotodioscin	伪原薯蓣皂苷	Steroids	甾体	Steroidal saponins	甾体皂苷	102115-79-7	A	18401	16938	10323	12768	19386	18551	18434	27930	23166	12526	16987	12699	95397	70304	70757	17685	23421	37637	--	--
Lmfp004629	1046.55	1046.55	1045.55	C51H83NO21	[M+H]+	Dehydrocommersonine	去氢克默森茄碱	Alkaloids	生物碱	Steroid alkaloids	甾体类生物碱	65428-74-2	B	47012	45551	52096	39641	43833	41904	36241	46936	46145	40040	46659	39021	38449	46025	34190	28390	43225	44759	--	--
Hmqp005575	1047.52	415.32	1046.53	C51H82O22	[M+H]+	Aculeatiside A	刺茄苷 A	Steroids	甾体	Steroidal saponins	甾体皂苷	86848-73-9	B	3033.5	321.3	2796.4	9	9	3451	3606.3	4616.7	5021.1	4093.7	2599.6	2546.8	41189	36573	32971	5553.8	7160.9	10498	--	--
Hmfp003206	1048.56	1048.56	1047.56	C51H85NO21	[M+H]+	Tomatidine-3-O-glucosyl-(1→2)-[rhamnosyl-(1→3)]glucosyl-(1→4)glucoside	番茄次碱-3-O-葡萄糖基-(1→2)-[鼠李糖基-(1→3)]葡萄糖基-(1→4)葡萄糖苷	Alkaloids	生物碱	Alkaloids	生物碱	-	B	12933	12875	16463	10281	11164	11791	16732	20002	15635	11241	13367	8835.3	263940	224860	187510	38440	45507	42689	--	--
Lmfp004210	1050.55	1050.55	1049.54	C50H83NO22	[M+H]+	Lycoperoside H	Lycoperoside H	Alkaloids	生物碱	Steroid alkaloids	甾体类生物碱	-	B	95421	82913	73168	69183	78989	92738	162270	106890	124640	156140	145880	120530	139650	134150	123420	108890	106920	102960	--	--
Lmfp005243	1092.56	1092.56	1091.55	C52H85NO23	[M+H]+	Lycoperoside A	Lycoperoside A	Alkaloids	生物碱	Steroid alkaloids	甾体类生物碱	-	B	38118	39748	41303	39540	41781	46714	35470	40843	25191	25681	18329	35074	28428	36169	26456	37648	35222	31724	--	--
