# Supplementary material for: Combined Transcriptome and Metabolome Analysis Reveals Adaptive Defense Responses to DON Induction in Potato
Source: Int J Mol Sci. 2023 Apr 29;24(9):8054. doi: 10.3390/ijms24098054 (PMC10179060; doi:10.3390/ijms24098054)
Supplement: Supplementary file 1 [file ijms-24-08054-s001.zip › Table S7-S10.xlsx]

## Sheet: Table S7
Table S7. List of enriched GO terms of DEGs in DON0h relative to CK0h.
ID	Term_type	Description	GeneRatio	BgRatio	pvalue	p.adjust	qvalue	geneID	Count
GO:0006268	BP	DNA unwinding involved in DNA replication	13/420	19/20738	1.94971e-18	2.62431e-15	2.12006e-15	Soltu.Atl.03_2G021690.1/Soltu.Atl.S111810.1/Soltu.Atl.03_4G020420.1/Soltu.Atl.03_1G023550.1/Soltu.Atl.03_3G028170.1/Soltu.Atl.01_4G016510.1/Soltu.Atl.01_3G014650.1/Soltu.Atl.01_1G014320.1/Soltu.Atl.S039710.1/Soltu.Atl.02_4G011850.1/Soltu.Atl.07_0G000030.1/Soltu.Atl.02_3G012950.1/Soltu.Atl.07_3G000030.1	13
GO:0006260	BP	DNA replication	35/420	284/20738	1.06779e-17	7.18623e-15	5.80541e-15	Soltu.Atl.01_2G035760.1/Soltu.Atl.01_1G029970.1/Soltu.Atl.01_4G033780.1/Soltu.Atl.10_0G007020.1/Soltu.Atl.03_2G021690.1/Soltu.Atl.05_1G004530.1/Soltu.Atl.S111810.1/Soltu.Atl.03_4G020420.1/Soltu.Atl.03_1G023550.1/Soltu.Atl.10_0G018260.1/Soltu.Atl.03_3G028170.1/Soltu.Atl.01_4G016510.1/Soltu.Atl.01_3G014650.1/Soltu.Atl.02_2G032910.1/Soltu.Atl.02_4G024620.1/Soltu.Atl.01_1G014320.1/Soltu.Atl.S039710.1…	35
GO:0006261	BP	DNA-templated DNA replication	28/420	248/20738	1.97595e-13	8.86542e-11	7.16194e-11	Soltu.Atl.01_2G035760.1/Soltu.Atl.01_1G029970.1/Soltu.Atl.01_4G033780.1/Soltu.Atl.10_0G007020.1/Soltu.Atl.03_2G021690.1/Soltu.Atl.05_1G004530.1/Soltu.Atl.S111810.1/Soltu.Atl.03_4G020420.1/Soltu.Atl.03_1G023550.1/Soltu.Atl.10_0G018260.1/Soltu.Atl.03_3G028170.1/Soltu.Atl.01_4G016510.1/Soltu.Atl.01_3G014650.1/Soltu.Atl.01_1G014320.1/Soltu.Atl.S039710.1/Soltu.Atl.06_2G006820.1/Soltu.Atl.08_0G009100.1…	28
GO:0071103	BP	DNA conformation change	25/420	240/20738	2.36174e-11	7.94727e-09	6.42022e-09	Soltu.Atl.05_1G021080.1/Soltu.Atl.11_2G013660.1/Soltu.Atl.01_4G025140.1/Soltu.Atl.03_2G021690.1/Soltu.Atl.05_4G020180.1/Soltu.Atl.01_3G022670.1/Soltu.Atl.S111810.1/Soltu.Atl.03_4G020420.1/Soltu.Atl.11_3G020080.1/Soltu.Atl.03_1G023550.1/Soltu.Atl.11_1G017860.1/Soltu.Atl.01_0G015310.1/Soltu.Atl.04_3G005620.1/Soltu.Atl.03_3G028170.1/Soltu.Atl.01_4G016510.1/Soltu.Atl.01_3G014650.1/Soltu.Atl.01_1G0143…	25
GO:0009698	BP	phenylpropanoid metabolic process	23/420	214/20738	8.00546e-11	1.81888e-08	1.46939e-08	Soltu.Atl.10_4G006900.1/Soltu.Atl.02_2G022870.1/Soltu.Atl.03_1G016680.1/Soltu.Atl.02_1G015250.1/Soltu.Atl.02_3G017920.1/Soltu.Atl.06_1G015370.1/Soltu.Atl.07_2G002310.1/Soltu.Atl.09_2G015070.1/Soltu.Atl.12_1G008570.1/Soltu.Atl.S135870.1/Soltu.Atl.09_0G005300.1/Soltu.Atl.09_4G003370.1/Soltu.Atl.09_2G005100.1/Soltu.Atl.03_4G013030.1/Soltu.Atl.09_3G003630.1/Soltu.Atl.03_1G017100.1/Soltu.Atl.03_3G0209…	23
GO:0032508	BP	DNA duplex unwinding	17/420	110/20738	8.10795e-11	1.81888e-08	1.46939e-08	Soltu.Atl.01_4G025140.1/Soltu.Atl.03_2G021690.1/Soltu.Atl.01_3G022670.1/Soltu.Atl.S111810.1/Soltu.Atl.03_4G020420.1/Soltu.Atl.03_1G023550.1/Soltu.Atl.01_0G015310.1/Soltu.Atl.03_3G028170.1/Soltu.Atl.01_4G016510.1/Soltu.Atl.01_3G014650.1/Soltu.Atl.01_1G014320.1/Soltu.Atl.S039710.1/Soltu.Atl.02_4G011850.1/Soltu.Atl.07_0G000030.1/Soltu.Atl.02_4G006180.1/Soltu.Atl.02_3G012950.1/Soltu.Atl.07_3G000030.1	17
GO:0044550	BP	secondary metabolite biosynthetic process	29/420	348/20738	1.39221e-10	2.43975e-08	1.97096e-08	Soltu.Atl.10_4G006900.1/Soltu.Atl.02_2G022870.1/Soltu.Atl.03_1G016680.1/Soltu.Atl.02_1G015250.1/Soltu.Atl.04_3G009830.1/Soltu.Atl.02_3G017920.1/Soltu.Atl.06_1G015370.1/Soltu.Atl.07_2G002310.1/Soltu.Atl.03_4G020580.1/Soltu.Atl.09_2G015070.1/Soltu.Atl.03_1G023710.1/Soltu.Atl.S126540.1/Soltu.Atl.03_3G028360.1/Soltu.Atl.03_2G021810.1/Soltu.Atl.05_3G006470.1/Soltu.Atl.12_1G008570.1/Soltu.Atl.S135870.1…	29
GO:0032392	BP	DNA geometric change	17/420	114/20738	1.45007e-10	2.43975e-08	1.97096e-08	Soltu.Atl.01_4G025140.1/Soltu.Atl.03_2G021690.1/Soltu.Atl.01_3G022670.1/Soltu.Atl.S111810.1/Soltu.Atl.03_4G020420.1/Soltu.Atl.03_1G023550.1/Soltu.Atl.01_0G015310.1/Soltu.Atl.03_3G028170.1/Soltu.Atl.01_4G016510.1/Soltu.Atl.01_3G014650.1/Soltu.Atl.01_1G014320.1/Soltu.Atl.S039710.1/Soltu.Atl.02_4G011850.1/Soltu.Atl.07_0G000030.1/Soltu.Atl.02_4G006180.1/Soltu.Atl.02_3G012950.1/Soltu.Atl.07_3G000030.1	17
GO:0006270	BP	DNA replication initiation	11/420	41/20738	3.77744e-10	5.64937e-08	4.56385e-08	Soltu.Atl.01_2G035760.1/Soltu.Atl.01_1G029970.1/Soltu.Atl.01_4G033780.1/Soltu.Atl.05_1G004530.1/Soltu.Atl.S039710.1/Soltu.Atl.02_3G027700.1/Soltu.Atl.01_0G008440.1/Soltu.Atl.07_0G000030.1/Soltu.Atl.02_2G026660.1/Soltu.Atl.02_4G019340.1/Soltu.Atl.07_3G000030.1	11
GO:0009699	BP	phenylpropanoid biosynthetic process	19/420	180/20738	4.87432e-09	6.56084e-07	5.30018e-07	Soltu.Atl.10_4G006900.1/Soltu.Atl.02_2G022870.1/Soltu.Atl.03_1G016680.1/Soltu.Atl.02_1G015250.1/Soltu.Atl.02_3G017920.1/Soltu.Atl.06_1G015370.1/Soltu.Atl.07_2G002310.1/Soltu.Atl.09_2G015070.1/Soltu.Atl.12_1G008570.1/Soltu.Atl.S135870.1/Soltu.Atl.09_0G005300.1/Soltu.Atl.09_4G003370.1/Soltu.Atl.09_2G005100.1/Soltu.Atl.09_3G003630.1/Soltu.Atl.09_0G005310.1/Soltu.Atl.09_1G008910.1/Soltu.Atl.10_3G0120…	19
GO:0000724	BP	double-strand break repair via homologous recombination	16/420	132/20738	1.11241e-08	1.24775e-06	1.008e-06	Soltu.Atl.01_4G025140.1/Soltu.Atl.03_2G021690.1/Soltu.Atl.01_3G022670.1/Soltu.Atl.03_4G020420.1/Soltu.Atl.07_0G012760.1/Soltu.Atl.07_0G012680.1/Soltu.Atl.03_1G023550.1/Soltu.Atl.07_3G020810.1/Soltu.Atl.01_0G015310.1/Soltu.Atl.03_3G028170.1/Soltu.Atl.07_0G012520.1/Soltu.Atl.07_0G012600.1/Soltu.Atl.S012200.1/Soltu.Atl.09_2G015930.1/Soltu.Atl.08_4G003560.1/Soltu.Atl.S012230.1	16
GO:0000725	BP	recombinational repair	16/420	132/20738	1.11241e-08	1.24775e-06	1.008e-06	Soltu.Atl.01_4G025140.1/Soltu.Atl.03_2G021690.1/Soltu.Atl.01_3G022670.1/Soltu.Atl.03_4G020420.1/Soltu.Atl.07_0G012760.1/Soltu.Atl.07_0G012680.1/Soltu.Atl.03_1G023550.1/Soltu.Atl.07_3G020810.1/Soltu.Atl.01_0G015310.1/Soltu.Atl.03_3G028170.1/Soltu.Atl.07_0G012520.1/Soltu.Atl.07_0G012600.1/Soltu.Atl.S012200.1/Soltu.Atl.09_2G015930.1/Soltu.Atl.08_4G003560.1/Soltu.Atl.S012230.1	16
GO:0010876	BP	lipid localization	19/420	191/20738	1.30113e-08	1.34717e-06	1.08831e-06	Soltu.Atl.10_3G005770.1/Soltu.Atl.10_0G007490.1/Soltu.Atl.S076870.1/Soltu.Atl.S076840.1/Soltu.Atl.01_2G025360.1/Soltu.Atl.02_4G013680.1/Soltu.Atl.12_2G024490.1/Soltu.Atl.01_2G025270.1/Soltu.Atl.12_4G014250.1/Soltu.Atl.05_4G019200.1/Soltu.Atl.02_2G015460.1/Soltu.Atl.12_3G023410.1/Soltu.Atl.05_2G019730.1/Soltu.Atl.10_0G007420.1/Soltu.Atl.02_4G013670.1/Soltu.Atl.05_1G020010.1/Soltu.Atl.02_2G015420.1…	19
GO:0006302	BP	double-strand break repair	20/420	219/20738	2.3158e-08	2.22648e-06	1.79866e-06	Soltu.Atl.01_4G025140.1/Soltu.Atl.03_2G021690.1/Soltu.Atl.01_3G022670.1/Soltu.Atl.03_4G020420.1/Soltu.Atl.07_0G012760.1/Soltu.Atl.07_0G012680.1/Soltu.Atl.03_1G023550.1/Soltu.Atl.07_3G020810.1/Soltu.Atl.01_0G015310.1/Soltu.Atl.03_3G028170.1/Soltu.Atl.07_0G012520.1/Soltu.Atl.07_0G012600.1/Soltu.Atl.S012200.1/Soltu.Atl.09_2G015930.1/Soltu.Atl.08_4G003560.1/Soltu.Atl.S012230.1/Soltu.Atl.08_0G009100.1…	20
GO:0019915	BP	lipid storage	9/420	42/20738	1.29837e-07	1.16507e-05	9.41207e-06	Soltu.Atl.02_4G013680.1/Soltu.Atl.12_2G024490.1/Soltu.Atl.12_4G014250.1/Soltu.Atl.02_2G015460.1/Soltu.Atl.12_3G023410.1/Soltu.Atl.02_4G013670.1/Soltu.Atl.02_2G015420.1/Soltu.Atl.02_2G015480.1/Soltu.Atl.02_1G012520.1	9
GO:0034214	BP	protein hexamerization	6/420	14/20738	1.74289e-07	1.46621e-05	1.18448e-05	Soltu.Atl.12_0G006770.1/Soltu.Atl.S078630.1/Soltu.Atl.12_0G006790.1/Soltu.Atl.12_0G006820.1/Soltu.Atl.12_0G006760.1/Soltu.Atl.12_3G022390.1	6
GO:0009411	BP	response to UV	20/420	251/20738	2.20084e-07	1.74255e-05	1.40772e-05	Soltu.Atl.03_2G021690.1/Soltu.Atl.02_2G031910.1/Soltu.Atl.03_4G020420.1/Soltu.Atl.03_1G023550.1/Soltu.Atl.10_0G018260.1/Soltu.Atl.02_4G023770.1/Soltu.Atl.03_3G028170.1/Soltu.Atl.12_4G006260.1/Soltu.Atl.09_3G009980.1/Soltu.Atl.09_4G008310.1/Soltu.Atl.12_1G004190.1/Soltu.Atl.12_3G009050.1/Soltu.Atl.12_2G010830.1/Soltu.Atl.09_3G018940.1/Soltu.Atl.08_0G009880.1/Soltu.Atl.09_0G013730.1/Soltu.Atl.09_3G…	20
GO:0006949	BP	syncytium formation	6/420	15/20738	2.85523e-07	2.0227e-05	1.63405e-05	Soltu.Atl.02_1G027090.1/Soltu.Atl.02_2G030230.1/Soltu.Atl.02_0G004130.1/Soltu.Atl.02_4G022190.1/Soltu.Atl.05_0G001760.1/Soltu.Atl.05_4G004590.1	6
GO:0051026	BP	chiasma assembly	6/420	15/20738	2.85523e-07	2.0227e-05	1.63405e-05	Soltu.Atl.07_0G012760.1/Soltu.Atl.07_0G012680.1/Soltu.Atl.07_3G020810.1/Soltu.Atl.07_0G012520.1/Soltu.Atl.07_0G012600.1/Soltu.Atl.09_2G015930.1	6
GO:0010117	BP	photoprotection	6/420	16/20738	4.4904e-07	3.02204e-05	2.44136e-05	Soltu.Atl.11_2G009480.1/Soltu.Atl.09_3G018940.1/Soltu.Atl.09_0G013730.1/Soltu.Atl.09_3G018840.1/Soltu.Atl.09_2G015810.1/Soltu.Atl.09_4G016410.1	6
GO:0007064	BP	mitotic sister chromatid cohesion	6/420	18/20738	1.00575e-06	6.44636e-05	5.2077e-05	Soltu.Atl.09_3G010350.1/Soltu.Atl.03_2G021690.1/Soltu.Atl.03_4G020420.1/Soltu.Atl.03_1G023550.1/Soltu.Atl.03_3G028170.1/Soltu.Atl.S056620.1	6
GO:0098813	BP	nuclear chromosome segregation	16/420	187/20738	1.41458e-06	8.65466e-05	6.99168e-05	Soltu.Atl.09_3G010350.1/Soltu.Atl.03_2G021690.1/Soltu.Atl.03_4G020420.1/Soltu.Atl.07_0G012760.1/Soltu.Atl.07_0G012680.1/Soltu.Atl.03_1G023550.1/Soltu.Atl.07_3G020810.1/Soltu.Atl.03_3G028170.1/Soltu.Atl.07_0G012520.1/Soltu.Atl.07_0G012600.1/Soltu.Atl.S056620.1/Soltu.Atl.09_2G015930.1/Soltu.Atl.06_2G006820.1/Soltu.Atl.06_4G004670.1/Soltu.Atl.06_0G005120.1/Soltu.Atl.09_2G018120.1	16
GO:0007129	BP	homologous chromosome pairing at meiosis	7/420	30/20738	1.80945e-06	0.000105892	8.55451e-05	Soltu.Atl.07_0G012760.1/Soltu.Atl.07_0G012680.1/Soltu.Atl.07_3G020810.1/Soltu.Atl.07_0G012520.1/Soltu.Atl.07_0G012600.1/Soltu.Atl.09_2G015930.1/Soltu.Atl.09_2G018120.1	7
GO:0009845	BP	seed germination	22/420	341/20738	2.00702e-06	0.00011256	9.0932e-05	Soltu.Atl.10_4G006900.1/Soltu.Atl.02_2G022870.1/Soltu.Atl.02_4G013680.1/Soltu.Atl.12_2G024490.1/Soltu.Atl.12_4G014250.1/Soltu.Atl.02_2G015460.1/Soltu.Atl.12_3G023410.1/Soltu.Atl.02_4G013670.1/Soltu.Atl.02_2G015420.1/Soltu.Atl.02_2G015480.1/Soltu.Atl.02_1G012520.1/Soltu.Atl.S068180.1/Soltu.Atl.05_3G006470.1/Soltu.Atl.05_4G006370.1/Soltu.Atl.04_2G010860.1/Soltu.Atl.09_3G018940.1/Soltu.Atl.09_0G0137…	22
GO:0046462	BP	monoacylglycerol metabolic process	6/420	21/20738	2.79211e-06	0.000139733	0.000112884	Soltu.Atl.02_4G013680.1/Soltu.Atl.02_2G015460.1/Soltu.Atl.02_4G013670.1/Soltu.Atl.02_2G015420.1/Soltu.Atl.02_2G015480.1/Soltu.Atl.02_1G012520.1	6
GO:0052651	BP	monoacylglycerol catabolic process	6/420	21/20738	2.79211e-06	0.000139733	0.000112884	Soltu.Atl.02_4G013680.1/Soltu.Atl.02_2G015460.1/Soltu.Atl.02_4G013670.1/Soltu.Atl.02_2G015420.1/Soltu.Atl.02_2G015480.1/Soltu.Atl.02_1G012520.1	6
GO:0080167	BP	response to karrikin	16/420	197/20738	2.80297e-06	0.000139733	0.000112884	Soltu.Atl.07_4G018400.1/Soltu.Atl.07_2G013530.1/Soltu.Atl.10_3G001080.1/Soltu.Atl.10_4G001130.1/Soltu.Atl.06_0G005610.1/Soltu.Atl.07_1G015230.1/Soltu.Atl.S091200.1/Soltu.Atl.06_2G008560.1/Soltu.Atl.05_2G003950.1/Soltu.Atl.05_3G004470.1/Soltu.Atl.S101050.1/Soltu.Atl.09_3G018940.1/Soltu.Atl.09_0G013730.1/Soltu.Atl.09_3G018840.1/Soltu.Atl.09_2G015810.1/Soltu.Atl.09_4G016410.1	16
GO:0010029	BP	regulation of seed germination	15/420	178/20738	3.63824e-06	0.000173828	0.000140427	Soltu.Atl.02_4G013680.1/Soltu.Atl.02_2G015460.1/Soltu.Atl.02_4G013670.1/Soltu.Atl.02_2G015420.1/Soltu.Atl.02_2G015480.1/Soltu.Atl.02_1G012520.1/Soltu.Atl.05_3G006470.1/Soltu.Atl.05_4G006370.1/Soltu.Atl.09_3G018940.1/Soltu.Atl.09_0G013730.1/Soltu.Atl.09_3G018840.1/Soltu.Atl.06_1G015000.1/Soltu.Atl.09_2G015810.1/Soltu.Atl.04_0G004450.1/Soltu.Atl.09_4G016410.1	15
GO:0042138	BP	meiotic DNA double-strand break formation	5/420	13/20738	3.74518e-06	0.000173828	0.000140427	Soltu.Atl.07_0G012760.1/Soltu.Atl.07_0G012680.1/Soltu.Atl.07_3G020810.1/Soltu.Atl.07_0G012520.1/Soltu.Atl.07_0G012600.1	5
GO:0007062	BP	sister chromatid cohesion	9/420	64/20738	5.41072e-06	0.000242761	0.000196115	Soltu.Atl.09_3G010350.1/Soltu.Atl.03_2G021690.1/Soltu.Atl.03_4G020420.1/Soltu.Atl.03_1G023550.1/Soltu.Atl.03_3G028170.1/Soltu.Atl.S056620.1/Soltu.Atl.06_2G006820.1/Soltu.Atl.06_4G004670.1/Soltu.Atl.06_0G005120.1	9
GO:0071168	BP	protein localization to chromatin	5/420	14/20738	5.72901e-06	0.00024875	0.000200953	Soltu.Atl.03_2G021690.1/Soltu.Atl.03_4G020420.1/Soltu.Atl.03_1G023550.1/Soltu.Atl.03_3G028170.1/Soltu.Atl.01_0G008440.1	5
GO:0007059	BP	chromosome segregation	16/420	210/20738	6.38322e-06	0.000268494	0.000216903	Soltu.Atl.09_3G010350.1/Soltu.Atl.03_2G021690.1/Soltu.Atl.03_4G020420.1/Soltu.Atl.07_0G012760.1/Soltu.Atl.07_0G012680.1/Soltu.Atl.03_1G023550.1/Soltu.Atl.07_3G020810.1/Soltu.Atl.03_3G028170.1/Soltu.Atl.07_0G012520.1/Soltu.Atl.07_0G012600.1/Soltu.Atl.S056620.1/Soltu.Atl.09_2G015930.1/Soltu.Atl.06_2G006820.1/Soltu.Atl.06_4G004670.1/Soltu.Atl.06_0G005120.1/Soltu.Atl.09_2G018120.1	16
GO:0010030	BP	positive regulation of seed germination	8/420	51/20738	7.86656e-06	0.00032086	0.000259207	Soltu.Atl.05_3G006470.1/Soltu.Atl.05_4G006370.1/Soltu.Atl.09_3G018940.1/Soltu.Atl.09_0G013730.1/Soltu.Atl.09_3G018840.1/Soltu.Atl.06_1G015000.1/Soltu.Atl.09_2G015810.1/Soltu.Atl.09_4G016410.1	8
GO:1900140	BP	regulation of seedling development	15/420	192/20738	9.16704e-06	0.000362907	0.000293175	Soltu.Atl.02_4G013680.1/Soltu.Atl.02_2G015460.1/Soltu.Atl.02_4G013670.1/Soltu.Atl.02_2G015420.1/Soltu.Atl.02_2G015480.1/Soltu.Atl.02_1G012520.1/Soltu.Atl.05_3G006470.1/Soltu.Atl.05_4G006370.1/Soltu.Atl.09_3G018940.1/Soltu.Atl.09_0G013730.1/Soltu.Atl.09_3G018840.1/Soltu.Atl.06_1G015000.1/Soltu.Atl.09_2G015810.1/Soltu.Atl.04_0G004450.1/Soltu.Atl.09_4G016410.1	15
GO:0010224	BP	response to UV-B	13/420	147/20738	9.58081e-06	0.00036845	0.000297653	Soltu.Atl.03_2G021690.1/Soltu.Atl.03_4G020420.1/Soltu.Atl.03_1G023550.1/Soltu.Atl.10_0G018260.1/Soltu.Atl.03_3G028170.1/Soltu.Atl.09_3G009980.1/Soltu.Atl.09_4G008310.1/Soltu.Atl.09_3G018940.1/Soltu.Atl.09_0G013730.1/Soltu.Atl.09_3G018840.1/Soltu.Atl.09_0G009020.1/Soltu.Atl.09_2G015810.1/Soltu.Atl.09_4G016410.1	13
GO:0000729	BP	DNA double-strand break processing	5/420	16/20738	1.20879e-05	0.000439738	0.000355243	Soltu.Atl.07_0G012760.1/Soltu.Atl.07_0G012680.1/Soltu.Atl.07_3G020810.1/Soltu.Atl.07_0G012520.1/Soltu.Atl.07_0G012600.1	5
GO:0071486	BP	cellular response to high light intensity	5/420	16/20738	1.20879e-05	0.000439738	0.000355243	Soltu.Atl.09_3G018940.1/Soltu.Atl.09_0G013730.1/Soltu.Atl.09_3G018840.1/Soltu.Atl.09_2G015810.1/Soltu.Atl.09_4G016410.1	5
GO:0090351	BP	seedling development	22/420	385/20738	1.38964e-05	0.000491775	0.000397281	Soltu.Atl.10_4G006900.1/Soltu.Atl.02_2G022870.1/Soltu.Atl.02_4G013680.1/Soltu.Atl.12_2G024490.1/Soltu.Atl.12_4G014250.1/Soltu.Atl.02_2G015460.1/Soltu.Atl.12_3G023410.1/Soltu.Atl.02_4G013670.1/Soltu.Atl.02_2G015420.1/Soltu.Atl.02_2G015480.1/Soltu.Atl.02_1G012520.1/Soltu.Atl.S068180.1/Soltu.Atl.05_3G006470.1/Soltu.Atl.05_4G006370.1/Soltu.Atl.04_2G010860.1/Soltu.Atl.09_3G018940.1/Soltu.Atl.09_0G0137…	22
GO:0010150	BP	leaf senescence	19/420	302/20738	1.42491e-05	0.000491775	0.000397281	Soltu.Atl.03_2G012500.1/Soltu.Atl.12_0G006770.1/Soltu.Atl.S078630.1/Soltu.Atl.S022530.1/Soltu.Atl.12_0G006790.1/Soltu.Atl.12_0G006820.1/Soltu.Atl.12_0G006760.1/Soltu.Atl.03_4G009770.1/Soltu.Atl.01_0G010830.1/Soltu.Atl.08_3G005920.1/Soltu.Atl.10_2G003120.1/Soltu.Atl.08_2G008560.1/Soltu.Atl.03_1G014130.1/Soltu.Atl.08_4G007740.1/Soltu.Atl.08_1G004530.1/Soltu.Atl.12_3G022390.1/Soltu.Atl.S105670.1/Sol…	19
GO:0090693	BP	plant organ senescence	19/420	305/20738	1.63609e-05	0.000550544	0.000444758	Soltu.Atl.03_2G012500.1/Soltu.Atl.12_0G006770.1/Soltu.Atl.S078630.1/Soltu.Atl.S022530.1/Soltu.Atl.12_0G006790.1/Soltu.Atl.12_0G006820.1/Soltu.Atl.12_0G006760.1/Soltu.Atl.03_4G009770.1/Soltu.Atl.01_0G010830.1/Soltu.Atl.08_3G005920.1/Soltu.Atl.10_2G003120.1/Soltu.Atl.08_2G008560.1/Soltu.Atl.03_1G014130.1/Soltu.Atl.08_4G007740.1/Soltu.Atl.08_1G004530.1/Soltu.Atl.12_3G022390.1/Soltu.Atl.S105670.1/Sol…	19
GO:2001252	BP	positive regulation of chromosome organization	10/420	94/20738	2.0725e-05	0.000674736	0.000545087	Soltu.Atl.03_2G021690.1/Soltu.Atl.03_4G020420.1/Soltu.Atl.03_1G023550.1/Soltu.Atl.03_3G028170.1/Soltu.Atl.S012200.1/Soltu.Atl.08_4G003560.1/Soltu.Atl.S012230.1/Soltu.Atl.02_4G006180.1/Soltu.Atl.05_4G008940.1/Soltu.Atl.05_3G011180.1	10
GO:0010564	BP	regulation of cell cycle process	16/420	231/20738	2.10542e-05	0.000674736	0.000545087	Soltu.Atl.04_2G020440.1/Soltu.Atl.10_0G007020.1/Soltu.Atl.03_2G021690.1/Soltu.Atl.02_2G031910.1/Soltu.Atl.03_4G020420.1/Soltu.Atl.03_1G023550.1/Soltu.Atl.10_0G018260.1/Soltu.Atl.02_4G023770.1/Soltu.Atl.03_3G028170.1/Soltu.Atl.S012200.1/Soltu.Atl.08_4G003560.1/Soltu.Atl.S012230.1/Soltu.Atl.10_1G005950.1/Soltu.Atl.01_0G008440.1/Soltu.Atl.04_1G018350.1/Soltu.Atl.09_2G018120.1	16
GO:0045143	BP	homologous chromosome segregation	7/420	45/20738	3.10449e-05	0.000945779	0.000764049	Soltu.Atl.07_0G012760.1/Soltu.Atl.07_0G012680.1/Soltu.Atl.07_3G020810.1/Soltu.Atl.07_0G012520.1/Soltu.Atl.07_0G012600.1/Soltu.Atl.09_2G015930.1/Soltu.Atl.09_2G018120.1	7
GO:0007568	BP	aging	18/420	292/20738	3.12813e-05	0.000945779	0.000764049	Soltu.Atl.03_2G012500.1/Soltu.Atl.12_0G006770.1/Soltu.Atl.S078630.1/Soltu.Atl.S022530.1/Soltu.Atl.12_0G006790.1/Soltu.Atl.12_0G006820.1/Soltu.Atl.12_0G006760.1/Soltu.Atl.03_4G009770.1/Soltu.Atl.01_0G010830.1/Soltu.Atl.08_3G005920.1/Soltu.Atl.08_2G008560.1/Soltu.Atl.03_1G014130.1/Soltu.Atl.08_4G007740.1/Soltu.Atl.08_1G004530.1/Soltu.Atl.12_3G022390.1/Soltu.Atl.S105670.1/Soltu.Atl.06_2G006460.1/Sol…	18
GO:0006527	BP	arginine catabolic process	4/420	10/20738	3.16197e-05	0.000945779	0.000764049	Soltu.Atl.01_3G017740.1/Soltu.Atl.01_1G019180.1/Soltu.Atl.01_2G022320.1/Soltu.Atl.01_4G020500.1	4
GO:0006310	BP	DNA recombination	16/420	241/20738	3.53056e-05	0.000982064	0.000793362	Soltu.Atl.01_4G025140.1/Soltu.Atl.03_2G021690.1/Soltu.Atl.01_3G022670.1/Soltu.Atl.03_4G020420.1/Soltu.Atl.07_0G012760.1/Soltu.Atl.07_0G012680.1/Soltu.Atl.03_1G023550.1/Soltu.Atl.07_3G020810.1/Soltu.Atl.01_0G015310.1/Soltu.Atl.03_3G028170.1/Soltu.Atl.07_0G012520.1/Soltu.Atl.07_0G012600.1/Soltu.Atl.S012200.1/Soltu.Atl.09_2G015930.1/Soltu.Atl.08_4G003560.1/Soltu.Atl.S012230.1	16
GO:0018973	BP	trinitrotoluene metabolic process	5/420	20/20738	4.01289e-05	0.000982064	0.000793362	Soltu.Atl.07_4G018400.1/Soltu.Atl.07_2G013530.1/Soltu.Atl.10_3G001080.1/Soltu.Atl.10_4G001130.1/Soltu.Atl.07_1G015230.1	5
GO:0018974	BP	2,4,6-trinitrotoluene metabolic process	5/420	20/20738	4.01289e-05	0.000982064	0.000793362	Soltu.Atl.07_4G018400.1/Soltu.Atl.07_2G013530.1/Soltu.Atl.10_3G001080.1/Soltu.Atl.10_4G001130.1/Soltu.Atl.07_1G015230.1	5
GO:0019326	BP	nitrotoluene metabolic process	5/420	20/20738	4.01289e-05	0.000982064	0.000793362	Soltu.Atl.07_4G018400.1/Soltu.Atl.07_2G013530.1/Soltu.Atl.10_3G001080.1/Soltu.Atl.10_4G001130.1/Soltu.Atl.07_1G015230.1	5
GO:0046256	BP	2,4,6-trinitrotoluene catabolic process	5/420	20/20738	4.01289e-05	0.000982064	0.000793362	Soltu.Atl.07_4G018400.1/Soltu.Atl.07_2G013530.1/Soltu.Atl.10_3G001080.1/Soltu.Atl.10_4G001130.1/Soltu.Atl.07_1G015230.1	5
GO:0046260	BP	trinitrotoluene catabolic process	5/420	20/20738	4.01289e-05	0.000982064	0.000793362	Soltu.Atl.07_4G018400.1/Soltu.Atl.07_2G013530.1/Soltu.Atl.10_3G001080.1/Soltu.Atl.10_4G001130.1/Soltu.Atl.07_1G015230.1	5
GO:0046263	BP	nitrotoluene catabolic process	5/420	20/20738	4.01289e-05	0.000982064	0.000793362	Soltu.Atl.07_4G018400.1/Soltu.Atl.07_2G013530.1/Soltu.Atl.10_3G001080.1/Soltu.Atl.10_4G001130.1/Soltu.Atl.07_1G015230.1	5
GO:0071491	BP	cellular response to red light	5/420	20/20738	4.01289e-05	0.000982064	0.000793362	Soltu.Atl.09_3G018940.1/Soltu.Atl.09_0G013730.1/Soltu.Atl.09_3G018840.1/Soltu.Atl.09_2G015810.1/Soltu.Atl.09_4G016410.1	5
GO:0072490	BP	toluene-containing compound metabolic process	5/420	20/20738	4.01289e-05	0.000982064	0.000793362	Soltu.Atl.07_4G018400.1/Soltu.Atl.07_2G013530.1/Soltu.Atl.10_3G001080.1/Soltu.Atl.10_4G001130.1/Soltu.Atl.07_1G015230.1	5
GO:0072491	BP	toluene-containing compound catabolic process	5/420	20/20738	4.01289e-05	0.000982064	0.000793362	Soltu.Atl.07_4G018400.1/Soltu.Atl.07_2G013530.1/Soltu.Atl.10_3G001080.1/Soltu.Atl.10_4G001130.1/Soltu.Atl.07_1G015230.1	5
GO:0046898	BP	response to cycloheximide	9/420	83/20738	4.6027e-05	0.00110629	0.00089372	Soltu.Atl.04_4G004930.1/Soltu.Atl.04_3G004960.1/Soltu.Atl.09_0G005300.1/Soltu.Atl.09_4G003370.1/Soltu.Atl.09_2G005100.1/Soltu.Atl.09_3G003630.1/Soltu.Atl.09_0G005310.1/Soltu.Atl.09_4G003380.1/Soltu.Atl.09_2G005120.1	9
GO:0009445	BP	putrescine metabolic process	5/420	21/20738	5.17967e-05	0.00120204	0.00097107	Soltu.Atl.01_3G017740.1/Soltu.Atl.01_1G019180.1/Soltu.Atl.04_4G020890.1/Soltu.Atl.01_2G022320.1/Soltu.Atl.01_4G020500.1	5
GO:0009446	BP	putrescine biosynthetic process	5/420	21/20738	5.17967e-05	0.00120204	0.00097107	Soltu.Atl.01_3G017740.1/Soltu.Atl.01_1G019180.1/Soltu.Atl.04_4G020890.1/Soltu.Atl.01_2G022320.1/Soltu.Atl.01_4G020500.1	5
GO:0046340	BP	diacylglycerol catabolic process	6/420	34/20738	5.53768e-05	0.00124819	0.00100835	Soltu.Atl.02_4G013680.1/Soltu.Atl.02_2G015460.1/Soltu.Atl.02_4G013670.1/Soltu.Atl.02_2G015420.1/Soltu.Atl.02_2G015480.1/Soltu.Atl.02_1G012520.1	6
GO:0060992	BP	response to fungicide	9/420	85/20738	5.56398e-05	0.00124819	0.00100835	Soltu.Atl.04_4G004930.1/Soltu.Atl.04_3G004960.1/Soltu.Atl.09_0G005300.1/Soltu.Atl.09_4G003370.1/Soltu.Atl.09_2G005100.1/Soltu.Atl.09_3G003630.1/Soltu.Atl.09_0G005310.1/Soltu.Atl.09_4G003380.1/Soltu.Atl.09_2G005120.1	9
GO:0010143	BP	cutin biosynthetic process	4/420	12/20738	7.21685e-05	0.00156676	0.00126571	Soltu.Atl.06_4G016500.1/Soltu.Atl.01_3G019440.1/Soltu.Atl.01_2G023840.1/Soltu.Atl.01_2G023770.1	4
GO:0071921	BP	cohesin loading	4/420	12/20738	7.21685e-05	0.00156676	0.00126571	Soltu.Atl.03_2G021690.1/Soltu.Atl.03_4G020420.1/Soltu.Atl.03_1G023550.1/Soltu.Atl.03_3G028170.1	4
GO:0016125	BP	sterol metabolic process	12/420	156/20738	8.29438e-05	0.0017721	0.00143159	Soltu.Atl.01_2G035370.1/Soltu.Atl.01_1G029580.1/Soltu.Atl.01_1G029560.1/Soltu.Atl.01_2G035350.1/Soltu.Atl.05_4G011910.1/Soltu.Atl.S085740.1/Soltu.Atl.07_2G008090.1/Soltu.Atl.S039040.1/Soltu.Atl.04_2G017330.1/Soltu.Atl.10_3G001400.1/Soltu.Atl.04_3G018310.1/Soltu.Atl.01_4G033410.1	12
GO:1903046	BP	meiotic cell cycle process	14/420	211/20738	0.000108373	0.00227921	0.00184127	Soltu.Atl.03_2G021690.1/Soltu.Atl.07_0G006960.1/Soltu.Atl.03_4G020420.1/Soltu.Atl.07_0G012760.1/Soltu.Atl.07_0G012680.1/Soltu.Atl.03_1G023550.1/Soltu.Atl.10_0G018260.1/Soltu.Atl.07_3G020810.1/Soltu.Atl.03_3G028170.1/Soltu.Atl.07_0G012520.1/Soltu.Atl.07_0G012600.1/Soltu.Atl.08_3G003460.1/Soltu.Atl.09_2G015930.1/Soltu.Atl.09_2G018120.1	14
GO:0070192	BP	chromosome organization involved in meiotic cell cycle	7/420	56/20738	0.000131038	0.0027135	0.0021921	Soltu.Atl.07_0G012760.1/Soltu.Atl.07_0G012680.1/Soltu.Atl.07_3G020810.1/Soltu.Atl.07_0G012520.1/Soltu.Atl.07_0G012600.1/Soltu.Atl.09_2G015930.1/Soltu.Atl.09_2G018120.1	7
GO:0034085	BP	establishment of sister chromatid cohesion	4/420	14/20738	0.000141319	0.00281115	0.00227099	Soltu.Atl.03_2G021690.1/Soltu.Atl.03_4G020420.1/Soltu.Atl.03_1G023550.1/Soltu.Atl.03_3G028170.1	4
GO:0046461	BP	neutral lipid catabolic process	6/420	40/20738	0.000142649	0.00281115	0.00227099	Soltu.Atl.02_4G013680.1/Soltu.Atl.02_2G015460.1/Soltu.Atl.02_4G013670.1/Soltu.Atl.02_2G015420.1/Soltu.Atl.02_2G015480.1/Soltu.Atl.02_1G012520.1	6
GO:0046464	BP	acylglycerol catabolic process	6/420	40/20738	0.000142649	0.00281115	0.00227099	Soltu.Atl.02_4G013680.1/Soltu.Atl.02_2G015460.1/Soltu.Atl.02_4G013670.1/Soltu.Atl.02_2G015420.1/Soltu.Atl.02_2G015480.1/Soltu.Atl.02_1G012520.1	6
GO:2001251	BP	negative regulation of chromosome organization	9/420	96/20738	0.000144108	0.00281115	0.00227099	Soltu.Atl.03_2G021690.1/Soltu.Atl.03_4G020420.1/Soltu.Atl.03_1G023550.1/Soltu.Atl.03_3G028170.1/Soltu.Atl.S012200.1/Soltu.Atl.08_4G003560.1/Soltu.Atl.S012230.1/Soltu.Atl.04_3G021580.1/Soltu.Atl.02_4G006180.1	9
GO:0035067	BP	negative regulation of histone acetylation	5/420	26/20738	0.000154039	0.00283846	0.00229306	Soltu.Atl.S012200.1/Soltu.Atl.08_4G003560.1/Soltu.Atl.S012230.1/Soltu.Atl.04_3G021580.1/Soltu.Atl.02_4G006180.1	5
GO:0071484	BP	cellular response to light intensity	5/420	26/20738	0.000154039	0.00283846	0.00229306	Soltu.Atl.09_3G018940.1/Soltu.Atl.09_0G013730.1/Soltu.Atl.09_3G018840.1/Soltu.Atl.09_2G015810.1/Soltu.Atl.09_4G016410.1	5
GO:1901984	BP	negative regulation of protein acetylation	5/420	26/20738	0.000154039	0.00283846	0.00229306	Soltu.Atl.S012200.1/Soltu.Atl.08_4G003560.1/Soltu.Atl.S012230.1/Soltu.Atl.04_3G021580.1/Soltu.Atl.02_4G006180.1	5
GO:2000757	BP	negative regulation of peptidyl-lysine acetylation	5/420	26/20738	0.000154039	0.00283846	0.00229306	Soltu.Atl.S012200.1/Soltu.Atl.08_4G003560.1/Soltu.Atl.S012230.1/Soltu.Atl.04_3G021580.1/Soltu.Atl.02_4G006180.1	5
GO:1901654	BP	response to ketone	9/420	97/20738	0.000156052	0.00283846	0.00229306	Soltu.Atl.04_4G004930.1/Soltu.Atl.04_3G004960.1/Soltu.Atl.09_0G005300.1/Soltu.Atl.09_4G003370.1/Soltu.Atl.09_2G005100.1/Soltu.Atl.09_3G003630.1/Soltu.Atl.09_0G005310.1/Soltu.Atl.09_4G003380.1/Soltu.Atl.09_2G005120.1	9
GO:0016598	BP	protein arginylation	7/420	59/20738	0.000182979	0.00323099	0.00261016	Soltu.Atl.09_0G005300.1/Soltu.Atl.09_4G003370.1/Soltu.Atl.09_2G005100.1/Soltu.Atl.09_3G003630.1/Soltu.Atl.09_0G005310.1/Soltu.Atl.09_4G003380.1/Soltu.Atl.09_2G005120.1	7
GO:0071483	BP	cellular response to blue light	6/420	42/20738	0.000188414	0.00323099	0.00261016	Soltu.Atl.06_2G016540.1/Soltu.Atl.09_3G018940.1/Soltu.Atl.09_0G013730.1/Soltu.Atl.09_3G018840.1/Soltu.Atl.09_2G015810.1/Soltu.Atl.09_4G016410.1	6
GO:0007063	BP	regulation of sister chromatid cohesion	4/420	15/20738	0.000189635	0.00323099	0.00261016	Soltu.Atl.03_2G021690.1/Soltu.Atl.03_4G020420.1/Soltu.Atl.03_1G023550.1/Soltu.Atl.03_3G028170.1	4
GO:0032212	BP	positive regulation of telomere maintenance via telomerase	4/420	15/20738	0.000189635	0.00323099	0.00261016	Soltu.Atl.03_2G021690.1/Soltu.Atl.03_4G020420.1/Soltu.Atl.03_1G023550.1/Soltu.Atl.03_3G028170.1	4
GO:1904358	BP	positive regulation of telomere maintenance via telomere lengthening	4/420	15/20738	0.000189635	0.00323099	0.00261016	Soltu.Atl.03_2G021690.1/Soltu.Atl.03_4G020420.1/Soltu.Atl.03_1G023550.1/Soltu.Atl.03_3G028170.1	4
GO:0046339	BP	diacylglycerol metabolic process	6/420	43/20738	0.000215266	0.00362185	0.00292592	Soltu.Atl.02_4G013680.1/Soltu.Atl.02_2G015460.1/Soltu.Atl.02_4G013670.1/Soltu.Atl.02_2G015420.1/Soltu.Atl.02_2G015480.1/Soltu.Atl.02_1G012520.1	6
GO:0009739	BP	response to gibberellin	15/420	256/20738	0.000245267	0.00407567	0.00329254	Soltu.Atl.08_1G014230.1/Soltu.Atl.02_1G022310.1/Soltu.Atl.02_3G025050.1/Soltu.Atl.02_4G018020.1/Soltu.Atl.02_2G023940.1/Soltu.Atl.01_4G021140.1/Soltu.Atl.09_0G005300.1/Soltu.Atl.09_4G003370.1/Soltu.Atl.09_2G005100.1/Soltu.Atl.09_3G003630.1/Soltu.Atl.10_2G010480.1/Soltu.Atl.09_0G005310.1/Soltu.Atl.06_1G015000.1/Soltu.Atl.09_4G003380.1/Soltu.Atl.09_2G005120.1	15
GO:1902969	BP	mitotic DNA replication	4/420	16/20738	0.000248817	0.00408424	0.00329946	Soltu.Atl.03_2G021690.1/Soltu.Atl.03_4G020420.1/Soltu.Atl.03_1G023550.1/Soltu.Atl.03_3G028170.1	4
GO:0071490	BP	cellular response to far red light	5/420	30/20738	0.000312216	0.00503569	0.00406809	Soltu.Atl.09_3G018940.1/Soltu.Atl.09_0G013730.1/Soltu.Atl.09_3G018840.1/Soltu.Atl.09_2G015810.1/Soltu.Atl.09_4G016410.1	5
GO:0046503	BP	glycerolipid catabolic process	6/420	46/20738	0.000314263	0.00503569	0.00406809	Soltu.Atl.02_4G013680.1/Soltu.Atl.02_2G015460.1/Soltu.Atl.02_4G013670.1/Soltu.Atl.02_2G015420.1/Soltu.Atl.02_2G015480.1/Soltu.Atl.02_1G012520.1	6
GO:0006638	BP	neutral lipid metabolic process	8/420	85/20738	0.000326738	0.00511383	0.00413122	Soltu.Atl.01_2G025360.1/Soltu.Atl.02_4G013680.1/Soltu.Atl.01_2G025270.1/Soltu.Atl.02_2G015460.1/Soltu.Atl.02_4G013670.1/Soltu.Atl.02_2G015420.1/Soltu.Atl.02_2G015480.1/Soltu.Atl.02_1G012520.1	8
GO:0006639	BP	acylglycerol metabolic process	8/420	85/20738	0.000326738	0.00511383	0.00413122	Soltu.Atl.01_2G025360.1/Soltu.Atl.02_4G013680.1/Soltu.Atl.01_2G025270.1/Soltu.Atl.02_2G015460.1/Soltu.Atl.02_4G013670.1/Soltu.Atl.02_2G015420.1/Soltu.Atl.02_2G015480.1/Soltu.Atl.02_1G012520.1	8
GO:0006591	BP	ornithine metabolic process	5/420	31/20738	0.00036612	0.00553706	0.00447312	Soltu.Atl.01_3G017740.1/Soltu.Atl.01_1G019180.1/Soltu.Atl.04_4G020890.1/Soltu.Atl.01_2G022320.1/Soltu.Atl.01_4G020500.1	5
GO:0031057	BP	negative regulation of histone modification	5/420	31/20738	0.00036612	0.00553706	0.00447312	Soltu.Atl.S012200.1/Soltu.Atl.08_4G003560.1/Soltu.Atl.S012230.1/Soltu.Atl.04_3G021580.1/Soltu.Atl.02_4G006180.1	5
GO:0034502	BP	protein localization to chromosome	5/420	31/20738	0.00036612	0.00553706	0.00447312	Soltu.Atl.03_2G021690.1/Soltu.Atl.03_4G020420.1/Soltu.Atl.03_1G023550.1/Soltu.Atl.03_3G028170.1/Soltu.Atl.01_0G008440.1	5
GO:0051101	BP	regulation of DNA binding	4/420	18/20738	0.000405127	0.00605572	0.00489212	Soltu.Atl.03_2G021690.1/Soltu.Atl.03_4G020420.1/Soltu.Atl.03_1G023550.1/Soltu.Atl.03_3G028170.1	4
GO:0051321	BP	meiotic cell cycle	14/420	240/20738	0.000409413	0.00605572	0.00489212	Soltu.Atl.03_2G021690.1/Soltu.Atl.07_0G006960.1/Soltu.Atl.03_4G020420.1/Soltu.Atl.07_0G012760.1/Soltu.Atl.07_0G012680.1/Soltu.Atl.03_1G023550.1/Soltu.Atl.10_0G018260.1/Soltu.Atl.07_3G020810.1/Soltu.Atl.03_3G028170.1/Soltu.Atl.07_0G012520.1/Soltu.Atl.07_0G012600.1/Soltu.Atl.08_3G003460.1/Soltu.Atl.09_2G015930.1/Soltu.Atl.09_2G018120.1	14
GO:0033260	BP	nuclear DNA replication	5/420	32/20738	0.00042677	0.00623783	0.00503924	Soltu.Atl.03_2G021690.1/Soltu.Atl.03_4G020420.1/Soltu.Atl.03_1G023550.1/Soltu.Atl.03_3G028170.1/Soltu.Atl.01_0G008440.1	5
GO:0048582	BP	positive regulation of post-embryonic development	11/420	160/20738	0.000430994	0.00623783	0.00503924	Soltu.Atl.01_4G021140.1/Soltu.Atl.05_3G006470.1/Soltu.Atl.05_4G006370.1/Soltu.Atl.09_3G018940.1/Soltu.Atl.09_0G013730.1/Soltu.Atl.09_3G018840.1/Soltu.Atl.06_1G015000.1/Soltu.Atl.09_2G015810.1/Soltu.Atl.02_3G026040.1/Soltu.Atl.09_4G016410.1/Soltu.Atl.02_2G025040.1	11
GO:0045132	BP	meiotic chromosome segregation	7/420	68/20738	0.000444913	0.00637078	0.00514665	Soltu.Atl.07_0G012760.1/Soltu.Atl.07_0G012680.1/Soltu.Atl.07_3G020810.1/Soltu.Atl.07_0G012520.1/Soltu.Atl.07_0G012600.1/Soltu.Atl.09_2G015930.1/Soltu.Atl.09_2G018120.1	7
GO:0051726	BP	regulation of cell cycle	21/420	458/20738	0.000467379	0.00662202	0.00534961	Soltu.Atl.04_2G020440.1/Soltu.Atl.10_0G007020.1/Soltu.Atl.03_2G021690.1/Soltu.Atl.02_2G031910.1/Soltu.Atl.03_4G020420.1/Soltu.Atl.03_1G023550.1/Soltu.Atl.10_0G018260.1/Soltu.Atl.02_4G023770.1/Soltu.Atl.11_0G009950.1/Soltu.Atl.03_3G028170.1/Soltu.Atl.02_2G032910.1/Soltu.Atl.S012200.1/Soltu.Atl.02_4G024620.1/Soltu.Atl.08_4G003560.1/Soltu.Atl.02_3G031970.1/Soltu.Atl.S012230.1/Soltu.Atl.02_1G029720.1…	21
GO:0051235	BP	maintenance of location	9/420	114/20738	0.000523739	0.00734326	0.00593226	Soltu.Atl.02_4G013680.1/Soltu.Atl.12_2G024490.1/Soltu.Atl.12_4G014250.1/Soltu.Atl.02_2G015460.1/Soltu.Atl.12_3G023410.1/Soltu.Atl.02_4G013670.1/Soltu.Atl.02_2G015420.1/Soltu.Atl.02_2G015480.1/Soltu.Atl.02_1G012520.1	9
GO:0042631	BP	cellular response to water deprivation	7/420	70/20738	0.00053146	0.00737469	0.00595765	Soltu.Atl.07_4G018400.1/Soltu.Atl.07_2G013530.1/Soltu.Atl.10_3G001080.1/Soltu.Atl.01_4G025140.1/Soltu.Atl.10_4G001130.1/Soltu.Atl.01_3G022670.1/Soltu.Atl.07_1G015230.1	7
GO:0010187	BP	negative regulation of seed germination	6/420	52/20738	0.00061678	0.00836158	0.00675492	Soltu.Atl.02_4G013680.1/Soltu.Atl.02_2G015460.1/Soltu.Atl.02_4G013670.1/Soltu.Atl.02_2G015420.1/Soltu.Atl.02_2G015480.1/Soltu.Atl.02_1G012520.1	6
GO:0030174	BP	regulation of DNA-templated DNA replication initiation	4/420	20/20738	0.000621217	0.00836158	0.00675492	Soltu.Atl.S039710.1/Soltu.Atl.01_0G008440.1/Soltu.Atl.07_0G000030.1/Soltu.Atl.07_3G000030.1	4
GO:2000033	BP	regulation of seed dormancy process	4/420	20/20738	0.000621217	0.00836158	0.00675492	Soltu.Atl.02_3G016560.1/Soltu.Atl.02_4G014310.1/Soltu.Atl.02_1G013160.1/Soltu.Atl.06_1G015000.1	4
GO:0008202	BP	steroid metabolic process	12/420	196/20738	0.000682122	0.00905063	0.00731157	Soltu.Atl.01_2G035370.1/Soltu.Atl.01_1G029580.1/Soltu.Atl.01_1G029560.1/Soltu.Atl.01_2G035350.1/Soltu.Atl.05_4G011910.1/Soltu.Atl.S085740.1/Soltu.Atl.07_2G008090.1/Soltu.Atl.S039040.1/Soltu.Atl.04_2G017330.1/Soltu.Atl.10_3G001400.1/Soltu.Atl.04_3G018310.1/Soltu.Atl.01_4G033410.1	12
GO:0071462	BP	cellular response to water stimulus	7/420	73/20738	0.000685858	0.00905063	0.00731157	Soltu.Atl.07_4G018400.1/Soltu.Atl.07_2G013530.1/Soltu.Atl.10_3G001080.1/Soltu.Atl.01_4G025140.1/Soltu.Atl.10_4G001130.1/Soltu.Atl.01_3G022670.1/Soltu.Atl.07_1G015230.1	7
GO:0006273	BP	lagging strand elongation	4/420	21/20738	0.000755198	0.0098689	0.00797261	Soltu.Atl.08_0G009100.1/Soltu.Atl.02_3G027700.1/Soltu.Atl.02_2G026660.1/Soltu.Atl.02_4G019340.1	4
GO:0042537	BP	benzene-containing compound metabolic process	8/420	97/20738	0.000795266	0.0102926	0.00831488	Soltu.Atl.03_1G016680.1/Soltu.Atl.07_4G018400.1/Soltu.Atl.07_2G013530.1/Soltu.Atl.10_3G001080.1/Soltu.Atl.10_4G001130.1/Soltu.Atl.07_1G015230.1/Soltu.Atl.05_3G006470.1/Soltu.Atl.05_4G006370.1	8
GO:0006596	BP	polyamine biosynthetic process	5/420	37/20738	0.000850246	0.0108993	0.00880505	Soltu.Atl.01_3G017740.1/Soltu.Atl.01_1G019180.1/Soltu.Atl.04_4G020890.1/Soltu.Atl.01_2G022320.1/Soltu.Atl.01_4G020500.1	5
GO:0016045	BP	detection of bacterium	3/420	10/20738	0.000890262	0.0110953	0.00896336	Soltu.Atl.02_2G012850.1/Soltu.Atl.03_2G013730.1/Soltu.Atl.02_3G013100.1	3
GO:0045922	BP	negative regulation of fatty acid metabolic process	3/420	10/20738	0.000890262	0.0110953	0.00896336	Soltu.Atl.S012200.1/Soltu.Atl.08_4G003560.1/Soltu.Atl.S012230.1	3
GO:0098543	BP	detection of other organism	3/420	10/20738	0.000890262	0.0110953	0.00896336	Soltu.Atl.02_2G012850.1/Soltu.Atl.03_2G013730.1/Soltu.Atl.02_3G013100.1	3
GO:1905269	BP	positive regulation of chromatin organization	6/420	56/20738	0.000919091	0.0113495	0.00916872	Soltu.Atl.S012200.1/Soltu.Atl.08_4G003560.1/Soltu.Atl.S012230.1/Soltu.Atl.02_4G006180.1/Soltu.Atl.05_4G008940.1/Soltu.Atl.05_3G011180.1	6
GO:0006869	BP	lipid transport	10/420	149/20738	0.000936396	0.0114581	0.00925643	Soltu.Atl.10_3G005770.1/Soltu.Atl.10_0G007490.1/Soltu.Atl.S076870.1/Soltu.Atl.S076840.1/Soltu.Atl.01_2G025360.1/Soltu.Atl.01_2G025270.1/Soltu.Atl.05_4G019200.1/Soltu.Atl.05_2G019730.1/Soltu.Atl.10_0G007420.1/Soltu.Atl.05_1G020010.1	10
GO:0035065	BP	regulation of histone acetylation	5/420	38/20738	0.000962986	0.0114706	0.00926655	Soltu.Atl.S012200.1/Soltu.Atl.08_4G003560.1/Soltu.Atl.S012230.1/Soltu.Atl.04_3G021580.1/Soltu.Atl.02_4G006180.1	5
GO:1901983	BP	regulation of protein acetylation	5/420	38/20738	0.000962986	0.0114706	0.00926655	Soltu.Atl.S012200.1/Soltu.Atl.08_4G003560.1/Soltu.Atl.S012230.1/Soltu.Atl.04_3G021580.1/Soltu.Atl.02_4G006180.1	5
GO:2000756	BP	regulation of peptidyl-lysine acetylation	5/420	38/20738	0.000962986	0.0114706	0.00926655	Soltu.Atl.S012200.1/Soltu.Atl.08_4G003560.1/Soltu.Atl.S012230.1/Soltu.Atl.04_3G021580.1/Soltu.Atl.02_4G006180.1	5
GO:0071214	BP	cellular response to abiotic stimulus	18/420	388/20738	0.00102124	0.011953	0.00965625	Soltu.Atl.07_4G018400.1/Soltu.Atl.07_2G013530.1/Soltu.Atl.10_3G001080.1/Soltu.Atl.01_4G025140.1/Soltu.Atl.10_4G001130.1/Soltu.Atl.06_2G016540.1/Soltu.Atl.01_3G022670.1/Soltu.Atl.S012200.1/Soltu.Atl.08_4G003560.1/Soltu.Atl.S012230.1/Soltu.Atl.10_1G005950.1/Soltu.Atl.12_3G005550.1/Soltu.Atl.07_1G015230.1/Soltu.Atl.09_3G018940.1/Soltu.Atl.09_0G013730.1/Soltu.Atl.09_3G018840.1/Soltu.Atl.09_2G015810.1…	18
GO:0104004	BP	cellular response to environmental stimulus	18/420	388/20738	0.00102124	0.011953	0.00965625	Soltu.Atl.07_4G018400.1/Soltu.Atl.07_2G013530.1/Soltu.Atl.10_3G001080.1/Soltu.Atl.01_4G025140.1/Soltu.Atl.10_4G001130.1/Soltu.Atl.06_2G016540.1/Soltu.Atl.01_3G022670.1/Soltu.Atl.S012200.1/Soltu.Atl.08_4G003560.1/Soltu.Atl.S012230.1/Soltu.Atl.10_1G005950.1/Soltu.Atl.12_3G005550.1/Soltu.Atl.07_1G015230.1/Soltu.Atl.09_3G018940.1/Soltu.Atl.09_0G013730.1/Soltu.Atl.09_3G018840.1/Soltu.Atl.09_2G015810.1…	18
GO:0009407	BP	toxin catabolic process	5/420	39/20738	0.00108646	0.012499	0.0100973	Soltu.Atl.07_4G018400.1/Soltu.Atl.07_2G013530.1/Soltu.Atl.10_3G001080.1/Soltu.Atl.10_4G001130.1/Soltu.Atl.07_1G015230.1	5
GO:0051098	BP	regulation of binding	5/420	39/20738	0.00108646	0.012499	0.0100973	Soltu.Atl.03_2G021690.1/Soltu.Atl.03_4G020420.1/Soltu.Atl.03_1G023550.1/Soltu.Atl.03_3G028170.1/Soltu.Atl.01_0G008440.1	5
GO:0009609	BP	response to symbiotic bacterium	3/420	11/20738	0.00120578	0.013754	0.0111112	Soltu.Atl.03_2G012500.1/Soltu.Atl.03_4G009770.1/Soltu.Atl.03_1G014130.1	3
GO:0044786	BP	cell cycle DNA replication	8/420	104/20738	0.00125427	0.0141343	0.0114184	Soltu.Atl.10_0G007020.1/Soltu.Atl.03_2G021690.1/Soltu.Atl.03_4G020420.1/Soltu.Atl.03_1G023550.1/Soltu.Atl.10_0G018260.1/Soltu.Atl.03_3G028170.1/Soltu.Atl.01_0G008440.1/Soltu.Atl.09_2G018120.1	8
GO:0000280	BP	nuclear division	15/420	300/20738	0.00126376	0.0141343	0.0114184	Soltu.Atl.09_3G010350.1/Soltu.Atl.03_2G021690.1/Soltu.Atl.07_0G006960.1/Soltu.Atl.03_4G020420.1/Soltu.Atl.07_0G012760.1/Soltu.Atl.07_0G012680.1/Soltu.Atl.03_1G023550.1/Soltu.Atl.10_0G018260.1/Soltu.Atl.07_3G020810.1/Soltu.Atl.03_3G028170.1/Soltu.Atl.07_0G012520.1/Soltu.Atl.07_0G012600.1/Soltu.Atl.S056620.1/Soltu.Atl.09_2G015930.1/Soltu.Atl.09_2G018120.1	15
GO:0071897	BP	DNA biosynthetic process	9/420	129/20738	0.00127062	0.0141343	0.0114184	Soltu.Atl.03_2G021690.1/Soltu.Atl.02_2G031910.1/Soltu.Atl.03_4G020420.1/Soltu.Atl.03_1G023550.1/Soltu.Atl.02_4G023770.1/Soltu.Atl.03_3G028170.1/Soltu.Atl.02_3G027700.1/Soltu.Atl.02_2G026660.1/Soltu.Atl.02_4G019340.1	9
GO:0006271	BP	DNA strand elongation involved in DNA replication	4/420	25/20738	0.00149735	0.0162198	0.0131032	Soltu.Atl.08_0G009100.1/Soltu.Atl.02_3G027700.1/Soltu.Atl.02_2G026660.1/Soltu.Atl.02_4G019340.1	4
GO:0022616	BP	DNA strand elongation	4/420	25/20738	0.00149735	0.0162198	0.0131032	Soltu.Atl.08_0G009100.1/Soltu.Atl.02_3G027700.1/Soltu.Atl.02_2G026660.1/Soltu.Atl.02_4G019340.1	4
GO:2000034	BP	regulation of seed maturation	4/420	25/20738	0.00149735	0.0162198	0.0131032	Soltu.Atl.02_3G016560.1/Soltu.Atl.02_4G014310.1/Soltu.Atl.02_1G013160.1/Soltu.Atl.06_1G015000.1	4
GO:0007127	BP	meiosis I	8/420	107/20738	0.00150629	0.0162198	0.0131032	Soltu.Atl.07_0G012760.1/Soltu.Atl.07_0G012680.1/Soltu.Atl.10_0G018260.1/Soltu.Atl.07_3G020810.1/Soltu.Atl.07_0G012520.1/Soltu.Atl.07_0G012600.1/Soltu.Atl.09_2G015930.1/Soltu.Atl.09_2G018120.1	8
GO:1902749	BP	regulation of cell cycle G2/M phase transition	5/420	42/20738	0.00152752	0.0163178	0.0131824	Soltu.Atl.04_2G020440.1/Soltu.Atl.10_0G007020.1/Soltu.Atl.02_2G031910.1/Soltu.Atl.02_4G023770.1/Soltu.Atl.04_1G018350.1	5
GO:0010638	BP	positive regulation of organelle organization	11/420	187/20738	0.00155567	0.0164877	0.0133196	Soltu.Atl.03_2G021690.1/Soltu.Atl.03_4G020420.1/Soltu.Atl.03_1G023550.1/Soltu.Atl.03_3G028170.1/Soltu.Atl.S012200.1/Soltu.Atl.08_4G003560.1/Soltu.Atl.S012230.1/Soltu.Atl.10_2G003120.1/Soltu.Atl.02_4G006180.1/Soltu.Atl.05_4G008940.1/Soltu.Atl.05_3G011180.1	11
GO:0009263	BP	deoxyribonucleotide biosynthetic process	3/420	12/20738	0.00158364	0.0165239	0.0133489	Soltu.Atl.04_1G007260.1/Soltu.Atl.04_3G006550.1/Soltu.Atl.04_2G004980.1	3
GO:0010345	BP	suberin biosynthetic process	3/420	12/20738	0.00158364	0.0165239	0.0133489	Soltu.Atl.03_1G016680.1/Soltu.Atl.06_1G015370.1/Soltu.Atl.S135870.1	3
GO:0006301	BP	postreplication repair	5/420	43/20738	0.00170018	0.0176034	0.014221	Soltu.Atl.02_2G031910.1/Soltu.Atl.02_4G023770.1/Soltu.Atl.06_2G006820.1/Soltu.Atl.06_4G004670.1/Soltu.Atl.06_0G005120.1	5
GO:0009065	BP	glutamine family amino acid catabolic process	4/420	26/20738	0.00174159	0.0178945	0.0144561	Soltu.Atl.01_3G017740.1/Soltu.Atl.01_1G019180.1/Soltu.Atl.01_2G022320.1/Soltu.Atl.01_4G020500.1	4
GO:0061982	BP	meiosis I cell cycle process	8/420	111/20738	0.00190302	0.019405	0.0156764	Soltu.Atl.07_0G012760.1/Soltu.Atl.07_0G012680.1/Soltu.Atl.10_0G018260.1/Soltu.Atl.07_3G020810.1/Soltu.Atl.07_0G012520.1/Soltu.Atl.07_0G012600.1/Soltu.Atl.09_2G015930.1/Soltu.Atl.09_2G018120.1	8
GO:0000819	BP	sister chromatid segregation	9/420	137/20738	0.00192935	0.0195256	0.0157738	Soltu.Atl.09_3G010350.1/Soltu.Atl.03_2G021690.1/Soltu.Atl.03_4G020420.1/Soltu.Atl.03_1G023550.1/Soltu.Atl.03_3G028170.1/Soltu.Atl.S056620.1/Soltu.Atl.06_2G006820.1/Soltu.Atl.06_4G004670.1/Soltu.Atl.06_0G005120.1	9
GO:0071479	BP	cellular response to ionizing radiation	4/420	27/20738	0.00201215	0.0200806	0.0162221	Soltu.Atl.S012200.1/Soltu.Atl.08_4G003560.1/Soltu.Atl.S012230.1/Soltu.Atl.10_1G005950.1	4
GO:0010948	BP	negative regulation of cell cycle process	8/420	112/20738	0.00201402	0.0200806	0.0162221	Soltu.Atl.03_2G021690.1/Soltu.Atl.02_2G031910.1/Soltu.Atl.03_4G020420.1/Soltu.Atl.03_1G023550.1/Soltu.Atl.02_4G023770.1/Soltu.Atl.03_3G028170.1/Soltu.Atl.10_1G005950.1/Soltu.Atl.01_0G008440.1	8
GO:1905268	BP	negative regulation of chromatin organization	5/420	45/20738	0.00208784	0.0206635	0.016693	Soltu.Atl.S012200.1/Soltu.Atl.08_4G003560.1/Soltu.Atl.S012230.1/Soltu.Atl.04_3G021580.1/Soltu.Atl.02_4G006180.1	5
GO:0032210	BP	regulation of telomere maintenance via telomerase	4/420	28/20738	0.0023104	0.0226993	0.0183376	Soltu.Atl.03_2G021690.1/Soltu.Atl.03_4G020420.1/Soltu.Atl.03_1G023550.1/Soltu.Atl.03_3G028170.1	4
GO:0006595	BP	polyamine metabolic process	5/420	47/20738	0.00253626	0.0246202	0.0198895	Soltu.Atl.01_3G017740.1/Soltu.Atl.01_1G019180.1/Soltu.Atl.04_4G020890.1/Soltu.Atl.01_2G022320.1/Soltu.Atl.01_4G020500.1	5
GO:0015692	BP	lead ion transport	3/420	14/20738	0.0025425	0.0246202	0.0198895	Soltu.Atl.05_4G019200.1/Soltu.Atl.05_2G019730.1/Soltu.Atl.05_1G020010.1	3
GO:1904356	BP	regulation of telomere maintenance via telomere lengthening	4/420	29/20738	0.00263774	0.02536	0.0204871	Soltu.Atl.03_2G021690.1/Soltu.Atl.03_4G020420.1/Soltu.Atl.03_1G023550.1/Soltu.Atl.03_3G028170.1	4
GO:0009635	BP	response to herbicide	5/420	48/20738	0.00278491	0.026585	0.0214767	Soltu.Atl.07_4G018400.1/Soltu.Atl.07_2G013530.1/Soltu.Atl.10_3G001080.1/Soltu.Atl.10_4G001130.1/Soltu.Atl.07_1G015230.1	5
GO:0031497	BP	chromatin assembly	11/420	203/20738	0.00295515	0.0278156	0.0224709	Soltu.Atl.05_1G021080.1/Soltu.Atl.11_2G013660.1/Soltu.Atl.05_4G020180.1/Soltu.Atl.11_3G020080.1/Soltu.Atl.11_1G017860.1/Soltu.Atl.04_3G005620.1/Soltu.Atl.S015010.1/Soltu.Atl.02_4G006180.1/Soltu.Atl.05_4G008940.1/Soltu.Atl.09_2G018120.1/Soltu.Atl.05_3G011180.1	11
GO:0065004	BP	protein-DNA complex assembly	11/420	203/20738	0.00295515	0.0278156	0.0224709	Soltu.Atl.05_1G021080.1/Soltu.Atl.11_2G013660.1/Soltu.Atl.05_4G020180.1/Soltu.Atl.11_3G020080.1/Soltu.Atl.11_1G017860.1/Soltu.Atl.04_3G005620.1/Soltu.Atl.09_2G015930.1/Soltu.Atl.04_3G021580.1/Soltu.Atl.01_0G008440.1/Soltu.Atl.05_4G008940.1/Soltu.Atl.05_3G011180.1	11
GO:0009200	BP	deoxyribonucleoside triphosphate metabolic process	3/420	15/20738	0.00313072	0.0286663	0.0231581	Soltu.Atl.04_1G007260.1/Soltu.Atl.04_3G006550.1/Soltu.Atl.04_2G004980.1	3
GO:0032776	BP	DNA methylation on cytosine	3/420	15/20738	0.00313072	0.0286663	0.0231581	Soltu.Atl.S015010.1/Soltu.Atl.05_4G008940.1/Soltu.Atl.05_3G011180.1	3
GO:0042304	BP	regulation of fatty acid biosynthetic process	3/420	15/20738	0.00313072	0.0286663	0.0231581	Soltu.Atl.S012200.1/Soltu.Atl.08_4G003560.1/Soltu.Atl.S012230.1	3
GO:0071480	BP	cellular response to gamma radiation	3/420	15/20738	0.00313072	0.0286663	0.0231581	Soltu.Atl.S012200.1/Soltu.Atl.08_4G003560.1/Soltu.Atl.S012230.1	3
GO:0032206	BP	positive regulation of telomere maintenance	4/420	31/20738	0.00338505	0.0307857	0.0248703	Soltu.Atl.03_2G021690.1/Soltu.Atl.03_4G020420.1/Soltu.Atl.03_1G023550.1/Soltu.Atl.03_3G028170.1	4
GO:0033048	BP	negative regulation of mitotic sister chromatid segregation	4/420	32/20738	0.00380766	0.0343395	0.0277413	Soltu.Atl.03_2G021690.1/Soltu.Atl.03_4G020420.1/Soltu.Atl.03_1G023550.1/Soltu.Atl.03_3G028170.1	4
GO:0051052	BP	regulation of DNA metabolic process	13/420	272/20738	0.00382684	0.0343395	0.0277413	Soltu.Atl.10_0G007020.1/Soltu.Atl.03_2G021690.1/Soltu.Atl.03_4G020420.1/Soltu.Atl.03_1G023550.1/Soltu.Atl.03_3G028170.1/Soltu.Atl.S039710.1/Soltu.Atl.01_0G008440.1/Soltu.Atl.07_0G000030.1/Soltu.Atl.02_4G006180.1/Soltu.Atl.05_4G008940.1/Soltu.Atl.09_2G018120.1/Soltu.Atl.05_3G011180.1/Soltu.Atl.07_3G000030.1	13
GO:0034644	BP	cellular response to UV	5/420	52/20738	0.00395769	0.0352785	0.0284998	Soltu.Atl.09_3G018940.1/Soltu.Atl.09_0G013730.1/Soltu.Atl.09_3G018840.1/Soltu.Atl.09_2G015810.1/Soltu.Atl.09_4G016410.1	5
GO:0009262	BP	deoxyribonucleotide metabolic process	3/420	17/20738	0.00454054	0.0386115	0.0311923	Soltu.Atl.04_1G007260.1/Soltu.Atl.04_3G006550.1/Soltu.Atl.04_2G004980.1	3
GO:0009595	BP	detection of biotic stimulus	3/420	17/20738	0.00454054	0.0386115	0.0311923	Soltu.Atl.02_2G012850.1/Soltu.Atl.03_2G013730.1/Soltu.Atl.02_3G013100.1	3
GO:0035066	BP	positive regulation of histone acetylation	3/420	17/20738	0.00454054	0.0386115	0.0311923	Soltu.Atl.S012200.1/Soltu.Atl.08_4G003560.1/Soltu.Atl.S012230.1	3
GO:0051055	BP	negative regulation of lipid biosynthetic process	3/420	17/20738	0.00454054	0.0386115	0.0311923	Soltu.Atl.S012200.1/Soltu.Atl.08_4G003560.1/Soltu.Atl.S012230.1	3
GO:0098581	BP	detection of external biotic stimulus	3/420	17/20738	0.00454054	0.0386115	0.0311923	Soltu.Atl.02_2G012850.1/Soltu.Atl.03_2G013730.1/Soltu.Atl.02_3G013100.1	3
GO:1901985	BP	positive regulation of protein acetylation	3/420	17/20738	0.00454054	0.0386115	0.0311923	Soltu.Atl.S012200.1/Soltu.Atl.08_4G003560.1/Soltu.Atl.S012230.1	3
GO:2000758	BP	positive regulation of peptidyl-lysine acetylation	3/420	17/20738	0.00454054	0.0386115	0.0311923	Soltu.Atl.S012200.1/Soltu.Atl.08_4G003560.1/Soltu.Atl.S012230.1	3
GO:0071824	BP	protein-DNA complex subunit organization	12/420	246/20738	0.00456109	0.0386115	0.0311923	Soltu.Atl.05_1G021080.1/Soltu.Atl.11_2G013660.1/Soltu.Atl.05_4G020180.1/Soltu.Atl.11_3G020080.1/Soltu.Atl.11_1G017860.1/Soltu.Atl.04_3G005620.1/Soltu.Atl.09_2G015930.1/Soltu.Atl.01_3G024210.1/Soltu.Atl.04_3G021580.1/Soltu.Atl.01_0G008440.1/Soltu.Atl.05_4G008940.1/Soltu.Atl.05_3G011180.1	12
GO:0009566	BP	fertilization	6/420	77/20738	0.00470754	0.0396022	0.0319927	Soltu.Atl.03_3G032780.1/Soltu.Atl.03_4G022720.1/Soltu.Atl.01_3G002640.1/Soltu.Atl.01_4G002800.1/Soltu.Atl.01_2G002640.1/Soltu.Atl.09_2G018120.1	6
GO:0006334	BP	nucleosome assembly	6/420	78/20738	0.00501482	0.0419251	0.0338693	Soltu.Atl.05_1G021080.1/Soltu.Atl.11_2G013660.1/Soltu.Atl.05_4G020180.1/Soltu.Atl.11_3G020080.1/Soltu.Atl.11_1G017860.1/Soltu.Atl.04_3G005620.1	6
GO:0140013	BP	meiotic nuclear division	9/420	159/20738	0.00520332	0.0432325	0.0349255	Soltu.Atl.07_0G006960.1/Soltu.Atl.07_0G012760.1/Soltu.Atl.07_0G012680.1/Soltu.Atl.10_0G018260.1/Soltu.Atl.07_3G020810.1/Soltu.Atl.07_0G012520.1/Soltu.Atl.07_0G012600.1/Soltu.Atl.09_2G015930.1/Soltu.Atl.09_2G018120.1	9
GO:0045786	BP	negative regulation of cell cycle	8/420	131/20738	0.00526775	0.0434993	0.035141	Soltu.Atl.03_2G021690.1/Soltu.Atl.02_2G031910.1/Soltu.Atl.03_4G020420.1/Soltu.Atl.03_1G023550.1/Soltu.Atl.02_4G023770.1/Soltu.Atl.03_3G028170.1/Soltu.Atl.10_1G005950.1/Soltu.Atl.01_0G008440.1	8
GO:0006269	BP	DNA replication, synthesis of RNA primer	3/420	18/20738	0.00536763	0.0437868	0.0353733	Soltu.Atl.02_3G027700.1/Soltu.Atl.02_2G026660.1/Soltu.Atl.02_4G019340.1	3
GO:0010555	BP	response to mannitol	3/420	18/20738	0.00536763	0.0437868	0.0353733	Soltu.Atl.03_2G012500.1/Soltu.Atl.03_4G009770.1/Soltu.Atl.03_1G014130.1	3
GO:0006560	BP	proline metabolic process	4/420	36/20738	0.00585392	0.046901	0.0378891	Soltu.Atl.01_3G017740.1/Soltu.Atl.01_1G019180.1/Soltu.Atl.01_2G022320.1/Soltu.Atl.01_4G020500.1	4
GO:0052482	BP	defense response by cell wall thickening	4/420	36/20738	0.00585392	0.046901	0.0378891	Soltu.Atl.02_2G012850.1/Soltu.Atl.05_3G006470.1/Soltu.Atl.05_4G006370.1/Soltu.Atl.02_3G013100.1	4
GO:0052544	BP	defense response by callose deposition in cell wall	4/420	36/20738	0.00585392	0.046901	0.0378891	Soltu.Atl.02_2G012850.1/Soltu.Atl.05_3G006470.1/Soltu.Atl.05_4G006370.1/Soltu.Atl.02_3G013100.1	4
GO:0007131	BP	reciprocal meiotic recombination	6/420	81/20738	0.00602503	0.047704	0.0385378	Soltu.Atl.07_0G012760.1/Soltu.Atl.07_0G012680.1/Soltu.Atl.07_3G020810.1/Soltu.Atl.07_0G012520.1/Soltu.Atl.07_0G012600.1/Soltu.Atl.09_2G015930.1	6
GO:0140527	BP	reciprocal homologous recombination	6/420	81/20738	0.00602503	0.047704	0.0385378	Soltu.Atl.07_0G012760.1/Soltu.Atl.07_0G012680.1/Soltu.Atl.07_3G020810.1/Soltu.Atl.07_0G012520.1/Soltu.Atl.07_0G012600.1/Soltu.Atl.09_2G015930.1	6

## Sheet: Table S8
Table S8. List of enriched GO terms of DEGs in DON4h relative to CK0h.
ID	Term_type	Description	GeneRatio	BgRatio	pvalue	p.adjust	qvalue	geneID	Count
GO:0044550	BP	secondary metabolite biosynthetic process	251/8013	393/21328	1.6321e-26	5.62911e-23	4.81727e-23	Soltu.Atl.10_2G005210.1/Soltu.Atl.S126540.1/Soltu.Atl.03_4G020580.1/Soltu.Atl.03_1G023710.1/Soltu.Atl.11_4G009460.1/Soltu.Atl.05_1G006130.1/Soltu.Atl.03_2G021810.1/Soltu.Atl.03_3G028360.1/Soltu.Atl.05_1G006140.1/Soltu.Atl.11_1G001280.1/Soltu.Atl.05_2G006520.1/Soltu.Atl.01_3G020070.1/Soltu.Atl.11_0G005740.1/Soltu.Atl.S015390.1/Soltu.Atl.05_2G017630.1/Soltu.Atl.02_0G001890.1/Soltu.Atl.02_1G014600.1…	251
GO:0009699	BP	phenylpropanoid biosynthetic process	143/8013	206/21328	1.32099e-20	2.27804e-17	1.9495e-17	Soltu.Atl.10_2G005210.1/Soltu.Atl.11_4G009460.1/Soltu.Atl.11_1G001280.1/Soltu.Atl.11_0G005740.1/Soltu.Atl.S015390.1/Soltu.Atl.05_2G017630.1/Soltu.Atl.02_0G001890.1/Soltu.Atl.02_1G014600.1/Soltu.Atl.03_4G010200.1/Soltu.Atl.S008640.1/Soltu.Atl.11_0G001920.1/Soltu.Atl.S015520.1/Soltu.Atl.05_2G021330.1/Soltu.Atl.11_3G001220.1/Soltu.Atl.07_1G002480.1/Soltu.Atl.S075080.1/Soltu.Atl.S075020.1/Soltu.Atl.S…	143
GO:0009698	BP	phenylpropanoid metabolic process	160/8013	240/21328	4.23518e-20	4.86905e-17	4.16682e-17	Soltu.Atl.10_2G005210.1/Soltu.Atl.11_4G009460.1/Soltu.Atl.11_1G001280.1/Soltu.Atl.11_0G005740.1/Soltu.Atl.S015390.1/Soltu.Atl.05_2G017630.1/Soltu.Atl.02_0G001890.1/Soltu.Atl.02_1G014600.1/Soltu.Atl.03_4G010200.1/Soltu.Atl.S008640.1/Soltu.Atl.11_0G001920.1/Soltu.Atl.S015520.1/Soltu.Atl.05_2G021330.1/Soltu.Atl.11_3G001220.1/Soltu.Atl.07_1G002480.1/Soltu.Atl.S075080.1/Soltu.Atl.S075020.1/Soltu.Atl.S…	160
GO:0042440	BP	pigment metabolic process	237/8013	404/21328	3.60315e-18	3.10682e-15	2.65875e-15	Soltu.Atl.S131450.1/Soltu.Atl.06_4G017040.1/Soltu.Atl.06_1G012500.1/Soltu.Atl.09_3G018760.1/Soltu.Atl.09_0G013650.1/Soltu.Atl.09_2G015730.1/Soltu.Atl.03_1G017650.1/Soltu.Atl.06_3G016890.1/Soltu.Atl.S117490.1/Soltu.Atl.03_2G015150.1/Soltu.Atl.04_4G003110.1/Soltu.Atl.09_4G016330.1/Soltu.Atl.04_3G003100.1/Soltu.Atl.S141860.1/Soltu.Atl.05_1G019490.1/Soltu.Atl.04_1G003780.1/Soltu.Atl.04_2G003070.1/Sol…	237
GO:0009808	BP	lignin metabolic process	84/8013	111/21328	2.91768e-16	2.01262e-13	1.72235e-13	Soltu.Atl.10_2G005210.1/Soltu.Atl.11_1G001280.1/Soltu.Atl.S015390.1/Soltu.Atl.02_0G001890.1/Soltu.Atl.02_1G014600.1/Soltu.Atl.03_4G010200.1/Soltu.Atl.S008640.1/Soltu.Atl.11_0G001920.1/Soltu.Atl.S015520.1/Soltu.Atl.11_3G001220.1/Soltu.Atl.07_1G002480.1/Soltu.Atl.S075080.1/Soltu.Atl.S075020.1/Soltu.Atl.S074960.1/Soltu.Atl.02_2G022870.1/Soltu.Atl.02_1G021270.1/Soltu.Atl.06_2G018990.1/Soltu.Atl.08_1G…	84
GO:0046148	BP	pigment biosynthetic process	202/8013	343/21328	6.17783e-16	3.55122e-13	3.03906e-13	Soltu.Atl.S131450.1/Soltu.Atl.06_4G017040.1/Soltu.Atl.06_1G012500.1/Soltu.Atl.03_1G017650.1/Soltu.Atl.06_3G016890.1/Soltu.Atl.S117490.1/Soltu.Atl.03_2G015150.1/Soltu.Atl.04_4G003110.1/Soltu.Atl.04_3G003100.1/Soltu.Atl.S141860.1/Soltu.Atl.05_1G019490.1/Soltu.Atl.04_1G003780.1/Soltu.Atl.04_2G003070.1/Soltu.Atl.09_2G015780.1/Soltu.Atl.07_4G000270.1/Soltu.Atl.01_0G017890.1/Soltu.Atl.01_0G017660.1/Sol…	202
GO:0009809	BP	lignin biosynthetic process	78/8013	104/21328	7.94943e-15	3.9168e-12	3.35191e-12	Soltu.Atl.10_2G005210.1/Soltu.Atl.11_1G001280.1/Soltu.Atl.S015390.1/Soltu.Atl.02_0G001890.1/Soltu.Atl.02_1G014600.1/Soltu.Atl.03_4G010200.1/Soltu.Atl.S008640.1/Soltu.Atl.11_0G001920.1/Soltu.Atl.S015520.1/Soltu.Atl.11_3G001220.1/Soltu.Atl.07_1G002480.1/Soltu.Atl.S075080.1/Soltu.Atl.S075020.1/Soltu.Atl.S074960.1/Soltu.Atl.02_2G022870.1/Soltu.Atl.02_1G021270.1/Soltu.Atl.06_2G018990.1/Soltu.Atl.08_1G…	78
GO:0019684	BP	photosynthesis, light reaction	145/8013	232/21328	9.65428e-15	4.1622e-12	3.56192e-12	Soltu.Atl.03_2G000790.1/Soltu.Atl.02_2G012940.1/Soltu.Atl.03_2G000720.1/Soltu.Atl.03_3G000950.1/Soltu.Atl.03_4G000830.1/Soltu.Atl.03_1G000700.1/Soltu.Atl.02_4G012080.1/Soltu.Atl.03_3G000960.1/Soltu.Atl.08_3G007550.1/Soltu.Atl.02_2G012950.1/Soltu.Atl.02_3G013150.1/Soltu.Atl.03_1G000800.1/Soltu.Atl.03_1G000710.1/Soltu.Atl.03_2G000730.1/Soltu.Atl.03_2G000820.1/Soltu.Atl.02_4G012060.1/Soltu.Atl.02_3G…	145
GO:0080167	BP	response to karrikin	137/8013	218/21328	2.79756e-14	1.07209e-11	9.17467e-12	Soltu.Atl.07_1G015220.1/Soltu.Atl.01_2G026350.1/Soltu.Atl.03_1G019590.1/Soltu.Atl.03_2G016760.1/Soltu.Atl.05_3G019280.1/Soltu.Atl.08_0G003250.1/Soltu.Atl.S055480.1/Soltu.Atl.03_3G013050.1/Soltu.Atl.S046980.1/Soltu.Atl.S046930.1/Soltu.Atl.S101050.1/Soltu.Atl.07_4G018350.1/Soltu.Atl.03_1G009770.1/Soltu.Atl.07_3G016590.1/Soltu.Atl.S146170.1/Soltu.Atl.06_0G005610.1/Soltu.Atl.07_2G013470.1/Soltu.Atl.0…	137
GO:0048439	BP	flower morphogenesis	72/8013	97/21328	2.10517e-13	7.26073e-11	6.21358e-11	Soltu.Atl.04_4G003110.1/Soltu.Atl.04_3G003100.1/Soltu.Atl.S141860.1/Soltu.Atl.05_1G019490.1/Soltu.Atl.04_1G003780.1/Soltu.Atl.04_2G003070.1/Soltu.Atl.07_4G000270.1/Soltu.Atl.04_4G003100.1/Soltu.Atl.07_3G001430.1/Soltu.Atl.07_2G001180.1/Soltu.Atl.04_4G003080.1/Soltu.Atl.04_4G003030.1/Soltu.Atl.04_1G003640.1/Soltu.Atl.S091190.1/Soltu.Atl.05_1G019760.1/Soltu.Atl.05_1G021240.1/Soltu.Atl.05_3G020090.1…	72
GO:0006855	BP	xenobiotic transmembrane transport	106/8013	166/21328	5.30806e-12	1.66432e-09	1.42429e-09	Soltu.Atl.08_3G014790.1/Soltu.Atl.08_1G015460.1/Soltu.Atl.S020960.1/Soltu.Atl.08_0G000170.1/Soltu.Atl.08_4G018110.1/Soltu.Atl.08_2G016920.1/Soltu.Atl.12_0G000070.1/Soltu.Atl.02_2G032600.1/Soltu.Atl.02_1G029430.1/Soltu.Atl.05_2G019720.1/Soltu.Atl.05_1G020000.1/Soltu.Atl.04_1G002410.1/Soltu.Atl.04_4G002000.1/Soltu.Atl.02_3G031710.1/Soltu.Atl.S066470.1/Soltu.Atl.05_4G019190.1/Soltu.Atl.02_4G024360.1…	106
GO:0009768	BP	photosynthesis, light harvesting in photosystem I	58/8013	76/21328	6.38707e-12	1.83575e-09	1.571e-09	Soltu.Atl.03_2G000790.1/Soltu.Atl.02_2G012940.1/Soltu.Atl.03_2G000720.1/Soltu.Atl.03_3G000950.1/Soltu.Atl.03_4G000830.1/Soltu.Atl.03_1G000700.1/Soltu.Atl.02_4G012080.1/Soltu.Atl.03_3G000960.1/Soltu.Atl.08_3G007550.1/Soltu.Atl.02_2G012950.1/Soltu.Atl.02_3G013150.1/Soltu.Atl.03_1G000800.1/Soltu.Atl.03_1G000710.1/Soltu.Atl.03_2G000730.1/Soltu.Atl.03_2G000820.1/Soltu.Atl.02_4G012060.1/Soltu.Atl.02_3G…	58
GO:0010087	BP	phloem or xylem histogenesis	105/8013	165/21328	9.11278e-12	2.41769e-09	2.06901e-09	Soltu.Atl.09_2G000690.1/Soltu.Atl.02_0G001890.1/Soltu.Atl.02_1G014600.1/Soltu.Atl.03_4G010200.1/Soltu.Atl.09_0G000420.1/Soltu.Atl.09_4G000420.1/Soltu.Atl.02_2G017550.1/Soltu.Atl.02_1G015260.1/Soltu.Atl.03_3G014710.1/Soltu.Atl.05_4G016990.1/Soltu.Atl.03_1G010930.1/Soltu.Atl.03_3G014700.1/Soltu.Atl.S130730.1/Soltu.Atl.S105310.1/Soltu.Atl.01_1G000140.1/Soltu.Atl.03_1G010940.1/Soltu.Atl.09_3G022600.1…	105
GO:0015979	BP	photosynthesis	181/8013	324/21328	1.31606e-11	3.2422e-09	2.77461e-09	Soltu.Atl.03_2G000790.1/Soltu.Atl.02_2G012940.1/Soltu.Atl.03_2G000720.1/Soltu.Atl.03_3G000950.1/Soltu.Atl.03_4G000830.1/Soltu.Atl.03_1G000700.1/Soltu.Atl.01_1G014350.1/Soltu.Atl.02_4G012080.1/Soltu.Atl.03_3G000960.1/Soltu.Atl.08_3G007550.1/Soltu.Atl.02_2G012950.1/Soltu.Atl.02_3G013150.1/Soltu.Atl.01_3G014700.1/Soltu.Atl.03_1G000800.1/Soltu.Atl.03_1G000710.1/Soltu.Atl.03_2G000730.1/Soltu.Atl.S1407…	181
GO:0042908	BP	xenobiotic transport	106/8013	168/21328	1.57047e-11	3.61103e-09	3.09024e-09	Soltu.Atl.08_3G014790.1/Soltu.Atl.08_1G015460.1/Soltu.Atl.S020960.1/Soltu.Atl.08_0G000170.1/Soltu.Atl.08_4G018110.1/Soltu.Atl.08_2G016920.1/Soltu.Atl.12_0G000070.1/Soltu.Atl.02_2G032600.1/Soltu.Atl.02_1G029430.1/Soltu.Atl.05_2G019720.1/Soltu.Atl.05_1G020000.1/Soltu.Atl.04_1G002410.1/Soltu.Atl.04_4G002000.1/Soltu.Atl.02_3G031710.1/Soltu.Atl.S066470.1/Soltu.Atl.05_4G019190.1/Soltu.Atl.02_4G024360.1…	106
GO:0015994	BP	chlorophyll metabolic process	136/8013	230/21328	2.2663e-11	4.8853e-09	4.18073e-09	Soltu.Atl.09_3G018760.1/Soltu.Atl.09_0G013650.1/Soltu.Atl.09_2G015730.1/Soltu.Atl.04_4G003110.1/Soltu.Atl.09_4G016330.1/Soltu.Atl.04_3G003100.1/Soltu.Atl.S141860.1/Soltu.Atl.05_1G019490.1/Soltu.Atl.04_1G003780.1/Soltu.Atl.04_2G003070.1/Soltu.Atl.07_4G000270.1/Soltu.Atl.04_4G003100.1/Soltu.Atl.07_3G001430.1/Soltu.Atl.07_2G001180.1/Soltu.Atl.04_4G003080.1/Soltu.Atl.04_4G003030.1/Soltu.Atl.04_1G0036…	136
GO:0042447	BP	hormone catabolic process	38/8013	44/21328	3.0692e-11	6.22687e-09	5.32882e-09	Soltu.Atl.07_3G017220.1/Soltu.Atl.07_1G015430.1/Soltu.Atl.S131450.1/Soltu.Atl.07_2G013770.1/Soltu.Atl.07_4G018630.1/Soltu.Atl.07_2G013760.1/Soltu.Atl.06_4G017040.1/Soltu.Atl.07_4G018640.1/Soltu.Atl.06_1G012500.1/Soltu.Atl.07_3G017210.1/Soltu.Atl.S131590.1/Soltu.Atl.07_4G018650.1/Soltu.Atl.07_2G013780.1/Soltu.Atl.07_1G015420.1/Soltu.Atl.07_1G015440.1/Soltu.Atl.03_1G017650.1/Soltu.Atl.06_3G016890.1…	38
GO:0098656	BP	anion transmembrane transport	229/8013	434/21328	5.90901e-11	1.13223e-08	9.6894e-09	Soltu.Atl.10_0G006640.1/Soltu.Atl.S032130.1/Soltu.Atl.10_0G006550.1/Soltu.Atl.S039650.1/Soltu.Atl.05_2G005610.1/Soltu.Atl.05_4G017310.1/Soltu.Atl.02_2G032600.1/Soltu.Atl.04_3G018080.1/Soltu.Atl.02_2G009530.1/Soltu.Atl.02_2G012840.1/Soltu.Atl.05_1G005110.1/Soltu.Atl.04_2G017100.1/Soltu.Atl.02_1G029430.1/Soltu.Atl.05_2G017370.1/Soltu.Atl.02_1G025810.1/Soltu.Atl.02_3G031710.1/Soltu.Atl.02_4G024360.1…	229
GO:0006778	BP	porphyrin-containing compound metabolic process	156/8013	275/21328	7.07791e-11	1.22059e-08	1.04455e-08	Soltu.Atl.09_3G018760.1/Soltu.Atl.09_0G013650.1/Soltu.Atl.09_2G015730.1/Soltu.Atl.04_4G003110.1/Soltu.Atl.09_4G016330.1/Soltu.Atl.04_3G003100.1/Soltu.Atl.S141860.1/Soltu.Atl.05_1G019490.1/Soltu.Atl.04_1G003780.1/Soltu.Atl.04_2G003070.1/Soltu.Atl.07_4G000270.1/Soltu.Atl.09_3G017500.1/Soltu.Atl.04_4G003100.1/Soltu.Atl.07_3G001430.1/Soltu.Atl.07_2G001180.1/Soltu.Atl.04_4G003080.1/Soltu.Atl.09_3G0173…	156
GO:0033013	BP	tetrapyrrole metabolic process	156/8013	275/21328	7.07791e-11	1.22059e-08	1.04455e-08	Soltu.Atl.09_3G018760.1/Soltu.Atl.09_0G013650.1/Soltu.Atl.09_2G015730.1/Soltu.Atl.04_4G003110.1/Soltu.Atl.09_4G016330.1/Soltu.Atl.04_3G003100.1/Soltu.Atl.S141860.1/Soltu.Atl.05_1G019490.1/Soltu.Atl.04_1G003780.1/Soltu.Atl.04_2G003070.1/Soltu.Atl.07_4G000270.1/Soltu.Atl.09_3G017500.1/Soltu.Atl.04_4G003100.1/Soltu.Atl.07_3G001430.1/Soltu.Atl.07_2G001180.1/Soltu.Atl.04_4G003080.1/Soltu.Atl.09_3G0173…	156
GO:0003333	BP	amino acid transmembrane transport	86/8013	132/21328	1.13264e-10	1.77567e-08	1.51958e-08	Soltu.Atl.10_0G006640.1/Soltu.Atl.S032130.1/Soltu.Atl.10_0G006550.1/Soltu.Atl.S039650.1/Soltu.Atl.02_2G032600.1/Soltu.Atl.04_3G018080.1/Soltu.Atl.04_2G017100.1/Soltu.Atl.02_1G029430.1/Soltu.Atl.02_1G025810.1/Soltu.Atl.02_3G031710.1/Soltu.Atl.02_4G024360.1/Soltu.Atl.08_1G000950.1/Soltu.Atl.11_2G009630.1/Soltu.Atl.11_3G015310.1/Soltu.Atl.06_2G013560.1/Soltu.Atl.05_2G003330.1/Soltu.Atl.11_4G015410.1…	86
GO:0006865	BP	amino acid transport	86/8013	132/21328	1.13264e-10	1.77567e-08	1.51958e-08	Soltu.Atl.10_0G006640.1/Soltu.Atl.S032130.1/Soltu.Atl.10_0G006550.1/Soltu.Atl.S039650.1/Soltu.Atl.02_2G032600.1/Soltu.Atl.04_3G018080.1/Soltu.Atl.04_2G017100.1/Soltu.Atl.02_1G029430.1/Soltu.Atl.02_1G025810.1/Soltu.Atl.02_3G031710.1/Soltu.Atl.02_4G024360.1/Soltu.Atl.08_1G000950.1/Soltu.Atl.11_2G009630.1/Soltu.Atl.11_3G015310.1/Soltu.Atl.06_2G013560.1/Soltu.Atl.05_2G003330.1/Soltu.Atl.11_4G015410.1…	86
GO:0015995	BP	chlorophyll biosynthetic process	108/8013	176/21328	1.18567e-10	1.778e-08	1.52157e-08	Soltu.Atl.04_4G003110.1/Soltu.Atl.04_3G003100.1/Soltu.Atl.S141860.1/Soltu.Atl.05_1G019490.1/Soltu.Atl.04_1G003780.1/Soltu.Atl.04_2G003070.1/Soltu.Atl.07_4G000270.1/Soltu.Atl.04_4G003100.1/Soltu.Atl.07_3G001430.1/Soltu.Atl.07_2G001180.1/Soltu.Atl.04_4G003080.1/Soltu.Atl.04_4G003030.1/Soltu.Atl.04_1G003640.1/Soltu.Atl.S091190.1/Soltu.Atl.05_1G019760.1/Soltu.Atl.05_1G021240.1/Soltu.Atl.05_3G020090.1…	108
GO:0010200	BP	response to chitin	167/8013	303/21328	3.29299e-10	4.59177e-08	3.92954e-08	Soltu.Atl.10_3G005500.1/Soltu.Atl.10_2G007110.1/Soltu.Atl.01_2G027680.1/Soltu.Atl.01_4G023200.1/Soltu.Atl.01_3G020360.1/Soltu.Atl.01_2G024580.1/Soltu.Atl.01_2G024290.1/Soltu.Atl.11_0G003350.1/Soltu.Atl.11_4G006700.1/Soltu.Atl.01_0G010830.1/Soltu.Atl.10_1G008830.1/Soltu.Atl.11_3G004870.1/Soltu.Atl.S105670.1/Soltu.Atl.08_3G001420.1/Soltu.Atl.08_0G010260.1/Soltu.Atl.11_1G005470.1/Soltu.Atl.07_2G0108…	167
GO:0072330	BP	monocarboxylic acid biosynthetic process	223/8013	427/21328	3.6106e-10	4.59177e-08	3.92954e-08	Soltu.Atl.01_3G022240.1/Soltu.Atl.S042400.1/Soltu.Atl.01_4G024740.1/Soltu.Atl.S079630.1/Soltu.Atl.01_2G024270.1/Soltu.Atl.01_1G020360.1/Soltu.Atl.12_2G003240.1/Soltu.Atl.08_2G008670.1/Soltu.Atl.S074140.1/Soltu.Atl.01_0G010810.1/Soltu.Atl.S072910.1/Soltu.Atl.12_4G001470.1/Soltu.Atl.12_1G001230.1/Soltu.Atl.S042390.1/Soltu.Atl.S079610.1/Soltu.Atl.02_3G030530.1/Soltu.Atl.S072900.1/Soltu.Atl.01_2G0291…	223
GO:0010083	BP	regulation of vegetative meristem growth	56/8013	77/21328	3.72774e-10	4.59177e-08	3.92954e-08	Soltu.Atl.04_4G003110.1/Soltu.Atl.04_3G003100.1/Soltu.Atl.S141860.1/Soltu.Atl.05_1G019490.1/Soltu.Atl.04_1G003780.1/Soltu.Atl.04_2G003070.1/Soltu.Atl.07_4G000270.1/Soltu.Atl.04_4G003100.1/Soltu.Atl.07_3G001430.1/Soltu.Atl.07_2G001180.1/Soltu.Atl.04_4G003080.1/Soltu.Atl.04_4G003030.1/Soltu.Atl.04_1G003640.1/Soltu.Atl.S091190.1/Soltu.Atl.05_1G019760.1/Soltu.Atl.05_1G021240.1/Soltu.Atl.05_3G020090.1…	56
GO:0010448	BP	vegetative meristem growth	56/8013	77/21328	3.72774e-10	4.59177e-08	3.92954e-08	Soltu.Atl.04_4G003110.1/Soltu.Atl.04_3G003100.1/Soltu.Atl.S141860.1/Soltu.Atl.05_1G019490.1/Soltu.Atl.04_1G003780.1/Soltu.Atl.04_2G003070.1/Soltu.Atl.07_4G000270.1/Soltu.Atl.04_4G003100.1/Soltu.Atl.07_3G001430.1/Soltu.Atl.07_2G001180.1/Soltu.Atl.04_4G003080.1/Soltu.Atl.04_4G003030.1/Soltu.Atl.04_1G003640.1/Soltu.Atl.S091190.1/Soltu.Atl.05_1G019760.1/Soltu.Atl.05_1G021240.1/Soltu.Atl.05_3G020090.1…	56
GO:1905613	BP	regulation of developmental vegetative growth	56/8013	77/21328	3.72774e-10	4.59177e-08	3.92954e-08	Soltu.Atl.04_4G003110.1/Soltu.Atl.04_3G003100.1/Soltu.Atl.S141860.1/Soltu.Atl.05_1G019490.1/Soltu.Atl.04_1G003780.1/Soltu.Atl.04_2G003070.1/Soltu.Atl.07_4G000270.1/Soltu.Atl.04_4G003100.1/Soltu.Atl.07_3G001430.1/Soltu.Atl.07_2G001180.1/Soltu.Atl.04_4G003080.1/Soltu.Atl.04_4G003030.1/Soltu.Atl.04_1G003640.1/Soltu.Atl.S091190.1/Soltu.Atl.05_1G019760.1/Soltu.Atl.05_1G021240.1/Soltu.Atl.05_3G020090.1…	56
GO:0009631	BP	cold acclimation	56/8013	78/21328	8.37736e-10	9.96328e-08	8.52635e-08	Soltu.Atl.10_4G006850.1/Soltu.Atl.09_3G005810.1/Soltu.Atl.09_4G005320.1/Soltu.Atl.09_2G006870.1/Soltu.Atl.10_1G003380.1/Soltu.Atl.10_4G002510.1/Soltu.Atl.03_4G008990.1/Soltu.Atl.09_1G001740.1/Soltu.Atl.10_0G009550.1/Soltu.Atl.S107420.1/Soltu.Atl.03_3G016810.1/Soltu.Atl.10_3G006080.1/Soltu.Atl.03_2G011650.1/Soltu.Atl.10_2G003880.1/Soltu.Atl.02_1G021300.1/Soltu.Atl.03_2G011640.1/Soltu.Atl.03_1G0132…	56
GO:0009694	BP	jasmonic acid metabolic process	52/8013	71/21328	1.04259e-09	1.19198e-07	1.02007e-07	Soltu.Atl.03_2G017480.1/Soltu.Atl.03_4G016010.1/Soltu.Atl.03_0G004210.1/Soltu.Atl.03_3G023970.1/Soltu.Atl.03_2G017470.1/Soltu.Atl.03_3G023960.1/Soltu.Atl.03_2G017490.1/Soltu.Atl.03_4G016000.1/Soltu.Atl.03_0G004200.1/Soltu.Atl.04_2G017330.1/Soltu.Atl.04_3G018310.1/Soltu.Atl.03_0G004220.1/Soltu.Atl.03_4G016020.1/Soltu.Atl.03_3G023980.1/Soltu.Atl.09_1G005090.1/Soltu.Atl.02_2G023780.1/Soltu.Atl.04_1G…	52
GO:1901401	BP	regulation of tetrapyrrole metabolic process	86/8013	136/21328	1.07136e-09	1.19198e-07	1.02007e-07	Soltu.Atl.04_4G003110.1/Soltu.Atl.04_3G003100.1/Soltu.Atl.S141860.1/Soltu.Atl.05_1G019490.1/Soltu.Atl.04_1G003780.1/Soltu.Atl.04_2G003070.1/Soltu.Atl.07_4G000270.1/Soltu.Atl.04_4G003100.1/Soltu.Atl.07_3G001430.1/Soltu.Atl.07_2G001180.1/Soltu.Atl.04_4G003080.1/Soltu.Atl.04_4G003030.1/Soltu.Atl.04_1G003640.1/Soltu.Atl.S091190.1/Soltu.Atl.05_1G019760.1/Soltu.Atl.05_1G021240.1/Soltu.Atl.05_3G020090.1…	86
GO:0000302	BP	response to reactive oxygen species	237/8013	464/21328	1.51262e-09	1.63032e-07	1.39519e-07	Soltu.Atl.11_4G009460.1/Soltu.Atl.12_0G000070.1/Soltu.Atl.07_1G009600.1/Soltu.Atl.07_3G007430.1/Soltu.Atl.11_0G005740.1/Soltu.Atl.07_4G012990.1/Soltu.Atl.01_1G003300.1/Soltu.Atl.07_3G011990.1/Soltu.Atl.05_2G019720.1/Soltu.Atl.05_1G020000.1/Soltu.Atl.12_3G003100.1/Soltu.Atl.05_4G019190.1/Soltu.Atl.03_3G022840.1/Soltu.Atl.08_0G003250.1/Soltu.Atl.S055480.1/Soltu.Atl.02_3G030530.1/Soltu.Atl.03_4G0149…	237
GO:0048638	BP	regulation of developmental growth	172/8013	319/21328	1.71488e-09	1.79231e-07	1.53382e-07	Soltu.Atl.04_4G003110.1/Soltu.Atl.04_3G003100.1/Soltu.Atl.03_2G004210.1/Soltu.Atl.11_0G001170.1/Soltu.Atl.11_2G000500.1/Soltu.Atl.11_0G001450.1/Soltu.Atl.S141860.1/Soltu.Atl.05_1G019490.1/Soltu.Atl.04_1G003780.1/Soltu.Atl.11_3G000730.1/Soltu.Atl.04_2G003070.1/Soltu.Atl.01_3G025840.1/Soltu.Atl.10_1G008830.1/Soltu.Atl.07_4G000270.1/Soltu.Atl.04_4G009990.1/Soltu.Atl.04_4G003100.1/Soltu.Atl.07_3G0014…	172
GO:1901463	BP	regulation of tetrapyrrole biosynthetic process	82/8013	129/21328	1.80375e-09	1.82975e-07	1.56586e-07	Soltu.Atl.04_4G003110.1/Soltu.Atl.04_3G003100.1/Soltu.Atl.S141860.1/Soltu.Atl.05_1G019490.1/Soltu.Atl.04_1G003780.1/Soltu.Atl.04_2G003070.1/Soltu.Atl.07_4G000270.1/Soltu.Atl.04_4G003100.1/Soltu.Atl.07_3G001430.1/Soltu.Atl.07_2G001180.1/Soltu.Atl.04_4G003080.1/Soltu.Atl.04_4G003030.1/Soltu.Atl.04_1G003640.1/Soltu.Atl.S091190.1/Soltu.Atl.05_1G019760.1/Soltu.Atl.05_1G021240.1/Soltu.Atl.05_3G020090.1…	82
GO:0010150	BP	leaf senescence	173/8013	322/21328	2.19708e-09	2.16506e-07	1.85281e-07	Soltu.Atl.S131450.1/Soltu.Atl.06_4G017040.1/Soltu.Atl.06_1G012500.1/Soltu.Atl.10_3G005500.1/Soltu.Atl.10_2G007110.1/Soltu.Atl.03_1G017650.1/Soltu.Atl.06_3G016890.1/Soltu.Atl.S117490.1/Soltu.Atl.03_2G015150.1/Soltu.Atl.05_0G001830.1/Soltu.Atl.01_2G024580.1/Soltu.Atl.01_2G024290.1/Soltu.Atl.01_0G010830.1/Soltu.Atl.S105670.1/Soltu.Atl.05_1G003890.1/Soltu.Atl.S026530.1/Soltu.Atl.12_0G006820.1/Soltu.A…	173
GO:0042542	BP	response to hydrogen peroxide	119/8013	206/21328	2.83008e-09	2.71137e-07	2.32033e-07	Soltu.Atl.11_4G009460.1/Soltu.Atl.11_0G005740.1/Soltu.Atl.12_3G003100.1/Soltu.Atl.03_3G022840.1/Soltu.Atl.08_0G003250.1/Soltu.Atl.S055480.1/Soltu.Atl.03_4G014990.1/Soltu.Atl.02_3G013270.1/Soltu.Atl.02_3G013290.1/Soltu.Atl.02_3G013260.1/Soltu.Atl.02_4G012170.1/Soltu.Atl.02_2G013060.1/Soltu.Atl.01_2G010630.1/Soltu.Atl.S052170.1/Soltu.Atl.08_0G004110.1/Soltu.Atl.04_1G011710.1/Soltu.Atl.02_4G018860.1…	119
GO:0009751	BP	response to salicylic acid	173/8013	323/21328	2.98549e-09	2.78296e-07	2.3816e-07	Soltu.Atl.S131450.1/Soltu.Atl.06_4G017040.1/Soltu.Atl.06_1G012500.1/Soltu.Atl.03_1G003160.1/Soltu.Atl.03_2G003160.1/Soltu.Atl.10_3G005500.1/Soltu.Atl.10_2G007110.1/Soltu.Atl.03_1G017650.1/Soltu.Atl.06_3G016890.1/Soltu.Atl.S117490.1/Soltu.Atl.12_0G000070.1/Soltu.Atl.03_2G015150.1/Soltu.Atl.03_4G001930.1/Soltu.Atl.03_3G005350.1/Soltu.Atl.07_2G011750.1/Soltu.Atl.05_2G019720.1/Soltu.Atl.03_1G003170.1…	173
GO:0033014	BP	tetrapyrrole biosynthetic process	124/8013	217/21328	3.32558e-09	3.0184e-07	2.58308e-07	Soltu.Atl.04_4G003110.1/Soltu.Atl.04_3G003100.1/Soltu.Atl.S141860.1/Soltu.Atl.05_1G019490.1/Soltu.Atl.04_1G003780.1/Soltu.Atl.04_2G003070.1/Soltu.Atl.07_4G000270.1/Soltu.Atl.04_4G003100.1/Soltu.Atl.07_3G001430.1/Soltu.Atl.07_2G001180.1/Soltu.Atl.04_4G003080.1/Soltu.Atl.04_4G003030.1/Soltu.Atl.04_1G003640.1/Soltu.Atl.S091190.1/Soltu.Atl.05_1G019760.1/Soltu.Atl.05_1G021240.1/Soltu.Atl.05_3G020090.1…	124
GO:0090698	BP	post-embryonic plant morphogenesis	189/8013	359/21328	3.44602e-09	3.04752e-07	2.608e-07	Soltu.Atl.02_4G006290.1/Soltu.Atl.02_3G006020.1/Soltu.Atl.02_1G004950.1/Soltu.Atl.02_2G006030.1/Soltu.Atl.02_2G020600.1/Soltu.Atl.05_4G017310.1/Soltu.Atl.04_4G003110.1/Soltu.Atl.09_2G000690.1/Soltu.Atl.05_2G017370.1/Soltu.Atl.08_4G000150.1/Soltu.Atl.05_1G018290.1/Soltu.Atl.04_3G003100.1/Soltu.Atl.05_4G017300.1/Soltu.Atl.S141860.1/Soltu.Atl.05_1G019490.1/Soltu.Atl.09_0G000420.1/Soltu.Atl.04_1G0037…	189
GO:0006779	BP	porphyrin-containing compound biosynthetic process	122/8013	213/21328	3.65715e-09	3.15338e-07	2.69859e-07	Soltu.Atl.04_4G003110.1/Soltu.Atl.04_3G003100.1/Soltu.Atl.S141860.1/Soltu.Atl.05_1G019490.1/Soltu.Atl.04_1G003780.1/Soltu.Atl.04_2G003070.1/Soltu.Atl.07_4G000270.1/Soltu.Atl.04_4G003100.1/Soltu.Atl.07_3G001430.1/Soltu.Atl.07_2G001180.1/Soltu.Atl.04_4G003080.1/Soltu.Atl.04_4G003030.1/Soltu.Atl.04_1G003640.1/Soltu.Atl.S091190.1/Soltu.Atl.05_1G019760.1/Soltu.Atl.05_1G021240.1/Soltu.Atl.05_3G020090.1…	122
GO:0090693	BP	plant organ senescence	173/8013	324/21328	4.04249e-09	3.40062e-07	2.91018e-07	Soltu.Atl.S131450.1/Soltu.Atl.06_4G017040.1/Soltu.Atl.06_1G012500.1/Soltu.Atl.10_3G005500.1/Soltu.Atl.10_2G007110.1/Soltu.Atl.03_1G017650.1/Soltu.Atl.06_3G016890.1/Soltu.Atl.S117490.1/Soltu.Atl.03_2G015150.1/Soltu.Atl.05_0G001830.1/Soltu.Atl.01_2G024580.1/Soltu.Atl.01_2G024290.1/Soltu.Atl.01_0G010830.1/Soltu.Atl.S105670.1/Soltu.Atl.05_1G003890.1/Soltu.Atl.S026530.1/Soltu.Atl.12_0G006820.1/Soltu.A…	173
GO:0042537	BP	benzene-containing compound metabolic process	78/8013	123/21328	5.22006e-09	4.28666e-07	3.66843e-07	Soltu.Atl.S131450.1/Soltu.Atl.06_4G017040.1/Soltu.Atl.06_1G012500.1/Soltu.Atl.07_1G015220.1/Soltu.Atl.01_3G022240.1/Soltu.Atl.01_4G024740.1/Soltu.Atl.05_1G006130.1/Soltu.Atl.03_1G017650.1/Soltu.Atl.06_3G016890.1/Soltu.Atl.S117490.1/Soltu.Atl.05_1G006140.1/Soltu.Atl.03_2G015150.1/Soltu.Atl.05_2G006520.1/Soltu.Atl.05_2G006510.1/Soltu.Atl.05_3G006470.1/Soltu.Atl.05_4G006370.1/Soltu.Atl.08_0G003250.1…	78
GO:0010016	BP	shoot system morphogenesis	200/8013	386/21328	6.59983e-09	5.29367e-07	4.53021e-07	Soltu.Atl.10_3G009730.1/Soltu.Atl.05_4G017310.1/Soltu.Atl.10_1G008460.1/Soltu.Atl.04_4G003110.1/Soltu.Atl.09_2G000690.1/Soltu.Atl.05_2G017370.1/Soltu.Atl.08_4G000150.1/Soltu.Atl.05_1G018290.1/Soltu.Atl.04_3G003100.1/Soltu.Atl.08_0G003250.1/Soltu.Atl.05_4G017300.1/Soltu.Atl.S055480.1/Soltu.Atl.S141860.1/Soltu.Atl.05_1G019490.1/Soltu.Atl.09_0G000420.1/Soltu.Atl.04_1G003780.1/Soltu.Atl.04_2G003070.1…	200
GO:0009645	BP	response to low light intensity stimulus	28/8013	32/21328	7.22818e-09	5.55462e-07	4.75352e-07	Soltu.Atl.S098620.1/Soltu.Atl.05_4G021170.1/Soltu.Atl.05_4G021190.1/Soltu.Atl.12_4G003330.1/Soltu.Atl.S098640.1/Soltu.Atl.08_0G008110.1/Soltu.Atl.08_2G006820.1/Soltu.Atl.08_0G008040.1/Soltu.Atl.09_4G018380.1/Soltu.Atl.04_1G013250.1/Soltu.Atl.12_3G018940.1/Soltu.Atl.12_2G020270.1/Soltu.Atl.12_1G007060.1/Soltu.Atl.09_2G017530.1/Soltu.Atl.12_4G010040.1/Soltu.Atl.09_3G019800.1/Soltu.Atl.09_1G010720.1…	28
GO:0042631	BP	cellular response to water deprivation	55/8013	79/21328	7.24726e-09	5.55462e-07	4.75352e-07	Soltu.Atl.07_1G015220.1/Soltu.Atl.08_0G003250.1/Soltu.Atl.S055480.1/Soltu.Atl.07_4G018350.1/Soltu.Atl.S146170.1/Soltu.Atl.07_2G013470.1/Soltu.Atl.S052170.1/Soltu.Atl.01_2G013930.1/Soltu.Atl.08_0G004110.1/Soltu.Atl.07_1G015230.1/Soltu.Atl.S055470.1/Soltu.Atl.S055330.1/Soltu.Atl.S055400.1/Soltu.Atl.01_4G011420.1/Soltu.Atl.01_1G008640.1/Soltu.Atl.01_1G009790.1/Soltu.Atl.07_3G016990.1/Soltu.Atl.01_1G…	55
GO:0090056	BP	regulation of chlorophyll metabolic process	81/8013	130/21328	8.79785e-09	6.37491e-07	5.45551e-07	Soltu.Atl.04_4G003110.1/Soltu.Atl.04_3G003100.1/Soltu.Atl.S141860.1/Soltu.Atl.05_1G019490.1/Soltu.Atl.04_1G003780.1/Soltu.Atl.04_2G003070.1/Soltu.Atl.07_4G000270.1/Soltu.Atl.04_4G003100.1/Soltu.Atl.07_3G001430.1/Soltu.Atl.07_2G001180.1/Soltu.Atl.04_4G003080.1/Soltu.Atl.04_4G003030.1/Soltu.Atl.04_1G003640.1/Soltu.Atl.S091190.1/Soltu.Atl.05_1G019760.1/Soltu.Atl.05_1G021240.1/Soltu.Atl.05_3G020090.1…	81
GO:0009690	BP	cytokinin metabolic process	75/8013	118/21328	8.83315e-09	6.37491e-07	5.45551e-07	Soltu.Atl.04_4G003110.1/Soltu.Atl.04_3G003100.1/Soltu.Atl.S141860.1/Soltu.Atl.05_1G019490.1/Soltu.Atl.04_1G003780.1/Soltu.Atl.04_2G003070.1/Soltu.Atl.07_4G000270.1/Soltu.Atl.04_4G003100.1/Soltu.Atl.07_3G001430.1/Soltu.Atl.07_2G001180.1/Soltu.Atl.04_4G003080.1/Soltu.Atl.04_4G003030.1/Soltu.Atl.08_0G008450.1/Soltu.Atl.04_1G003640.1/Soltu.Atl.08_1G003510.1/Soltu.Atl.S091190.1/Soltu.Atl.05_1G019760.1…	75
GO:0010380	BP	regulation of chlorophyll biosynthetic process	78/8013	124/21328	8.9044e-09	6.37491e-07	5.45551e-07	Soltu.Atl.04_4G003110.1/Soltu.Atl.04_3G003100.1/Soltu.Atl.S141860.1/Soltu.Atl.05_1G019490.1/Soltu.Atl.04_1G003780.1/Soltu.Atl.04_2G003070.1/Soltu.Atl.07_4G000270.1/Soltu.Atl.04_4G003100.1/Soltu.Atl.07_3G001430.1/Soltu.Atl.07_2G001180.1/Soltu.Atl.04_4G003080.1/Soltu.Atl.04_4G003030.1/Soltu.Atl.04_1G003640.1/Soltu.Atl.S091190.1/Soltu.Atl.05_1G019760.1/Soltu.Atl.05_1G021240.1/Soltu.Atl.05_3G020090.1…	78
GO:0007568	BP	aging	165/8013	309/21328	9.11156e-09	6.37491e-07	5.45551e-07	Soltu.Atl.S131450.1/Soltu.Atl.06_4G017040.1/Soltu.Atl.06_1G012500.1/Soltu.Atl.03_1G017650.1/Soltu.Atl.06_3G016890.1/Soltu.Atl.S117490.1/Soltu.Atl.03_2G015150.1/Soltu.Atl.05_0G001830.1/Soltu.Atl.01_2G024580.1/Soltu.Atl.01_2G024290.1/Soltu.Atl.01_0G010830.1/Soltu.Atl.S105670.1/Soltu.Atl.05_1G003890.1/Soltu.Atl.S026530.1/Soltu.Atl.12_0G006820.1/Soltu.Atl.12_0G006770.1/Soltu.Atl.06_2G007630.1/Soltu.A…	165
GO:0009965	BP	leaf morphogenesis	126/8013	224/21328	9.24169e-09	6.37491e-07	5.45551e-07	Soltu.Atl.10_3G009730.1/Soltu.Atl.05_4G017310.1/Soltu.Atl.10_1G008460.1/Soltu.Atl.04_4G003110.1/Soltu.Atl.09_2G000690.1/Soltu.Atl.05_2G017370.1/Soltu.Atl.08_4G000150.1/Soltu.Atl.05_1G018290.1/Soltu.Atl.04_3G003100.1/Soltu.Atl.05_4G017300.1/Soltu.Atl.S141860.1/Soltu.Atl.05_1G019490.1/Soltu.Atl.09_0G000420.1/Soltu.Atl.04_1G003780.1/Soltu.Atl.04_2G003070.1/Soltu.Atl.09_4G000420.1/Soltu.Atl.07_4G0002…	126
GO:0002213	BP	defense response to insect	34/8013	42/21328	1.06783e-08	7.22148e-07	6.17998e-07	Soltu.Atl.03_2G017480.1/Soltu.Atl.03_4G016010.1/Soltu.Atl.03_0G004210.1/Soltu.Atl.03_3G023970.1/Soltu.Atl.03_2G017470.1/Soltu.Atl.03_3G023960.1/Soltu.Atl.03_2G017490.1/Soltu.Atl.03_4G016000.1/Soltu.Atl.03_0G004200.1/Soltu.Atl.03_0G004220.1/Soltu.Atl.03_4G016020.1/Soltu.Atl.03_3G023980.1/Soltu.Atl.02_2G023780.1/Soltu.Atl.02_4G017850.1/Soltu.Atl.06_4G013060.1/Soltu.Atl.02_3G024870.1/Soltu.Atl.06_2G…	34
GO:0052482	BP	defense response by cell wall thickening	32/8013	39/21328	1.56632e-08	1.01929e-06	8.72287e-07	Soltu.Atl.05_1G006130.1/Soltu.Atl.05_1G006140.1/Soltu.Atl.05_2G006520.1/Soltu.Atl.05_2G006510.1/Soltu.Atl.02_2G012840.1/Soltu.Atl.05_3G006470.1/Soltu.Atl.05_4G006370.1/Soltu.Atl.03_3G032490.1/Soltu.Atl.03_2G025330.1/Soltu.Atl.03_1G029210.1/Soltu.Atl.S103410.1/Soltu.Atl.02_3G013080.1/Soltu.Atl.02_2G012850.1/Soltu.Atl.07_1G012720.1/Soltu.Atl.02_3G013100.1/Soltu.Atl.02_4G011990.1/Soltu.Atl.07_4G0157…	32
GO:0052544	BP	defense response by callose deposition in cell wall	32/8013	39/21328	1.56632e-08	1.01929e-06	8.72287e-07	Soltu.Atl.05_1G006130.1/Soltu.Atl.05_1G006140.1/Soltu.Atl.05_2G006520.1/Soltu.Atl.05_2G006510.1/Soltu.Atl.02_2G012840.1/Soltu.Atl.05_3G006470.1/Soltu.Atl.05_4G006370.1/Soltu.Atl.03_3G032490.1/Soltu.Atl.03_2G025330.1/Soltu.Atl.03_1G029210.1/Soltu.Atl.S103410.1/Soltu.Atl.02_3G013080.1/Soltu.Atl.02_2G012850.1/Soltu.Atl.07_1G012720.1/Soltu.Atl.02_3G013100.1/Soltu.Atl.02_4G011990.1/Soltu.Atl.07_4G0157…	32
GO:0015711	BP	organic anion transport	204/8013	399/21328	1.85614e-08	1.18449e-06	1.01366e-06	Soltu.Atl.10_0G006640.1/Soltu.Atl.S032130.1/Soltu.Atl.10_0G006550.1/Soltu.Atl.S039650.1/Soltu.Atl.12_0G000070.1/Soltu.Atl.05_4G017310.1/Soltu.Atl.02_2G032600.1/Soltu.Atl.04_3G018080.1/Soltu.Atl.04_2G017100.1/Soltu.Atl.02_1G029430.1/Soltu.Atl.05_2G019720.1/Soltu.Atl.05_2G017370.1/Soltu.Atl.05_1G020000.1/Soltu.Atl.02_3G031710.1/Soltu.Atl.05_4G019190.1/Soltu.Atl.02_4G024360.1/Soltu.Atl.05_1G018290.1…	204
GO:0009637	BP	response to blue light	103/8013	177/21328	1.88886e-08	1.18449e-06	1.01366e-06	Soltu.Atl.07_0G006280.1/Soltu.Atl.04_1G000950.1/Soltu.Atl.01_3G032140.1/Soltu.Atl.S023040.1/Soltu.Atl.09_0G004970.1/Soltu.Atl.04_2G000930.1/Soltu.Atl.S098620.1/Soltu.Atl.05_4G021170.1/Soltu.Atl.05_4G021190.1/Soltu.Atl.06_1G016070.1/Soltu.Atl.02_2G023780.1/Soltu.Atl.07_3G008760.1/Soltu.Atl.12_4G003330.1/Soltu.Atl.04_3G000720.1/Soltu.Atl.S098640.1/Soltu.Atl.09_4G003050.1/Soltu.Atl.S035730.1/Soltu.A…	103
GO:0016103	BP	diterpenoid catabolic process	23/8013	25/21328	2.01086e-08	1.21675e-06	1.04126e-06	Soltu.Atl.07_3G017220.1/Soltu.Atl.07_1G015430.1/Soltu.Atl.07_2G013770.1/Soltu.Atl.07_4G018630.1/Soltu.Atl.07_2G013760.1/Soltu.Atl.07_4G018640.1/Soltu.Atl.07_3G017210.1/Soltu.Atl.S131590.1/Soltu.Atl.07_4G018650.1/Soltu.Atl.07_2G013780.1/Soltu.Atl.07_1G015420.1/Soltu.Atl.07_1G015440.1/Soltu.Atl.07_3G017230.1/Soltu.Atl.02_3G012690.1/Soltu.Atl.02_1G010580.1/Soltu.Atl.02_1G005550.1/Soltu.Atl.02_2G0066…	23
GO:0045487	BP	gibberellin catabolic process	23/8013	25/21328	2.01086e-08	1.21675e-06	1.04126e-06	Soltu.Atl.07_3G017220.1/Soltu.Atl.07_1G015430.1/Soltu.Atl.07_2G013770.1/Soltu.Atl.07_4G018630.1/Soltu.Atl.07_2G013760.1/Soltu.Atl.07_4G018640.1/Soltu.Atl.07_3G017210.1/Soltu.Atl.S131590.1/Soltu.Atl.07_4G018650.1/Soltu.Atl.07_2G013780.1/Soltu.Atl.07_1G015420.1/Soltu.Atl.07_1G015440.1/Soltu.Atl.07_3G017230.1/Soltu.Atl.02_3G012690.1/Soltu.Atl.02_1G010580.1/Soltu.Atl.02_1G005550.1/Soltu.Atl.02_2G0066…	23
GO:0015698	BP	inorganic anion transport	84/8013	138/21328	2.25866e-08	1.34312e-06	1.14942e-06	Soltu.Atl.05_2G005610.1/Soltu.Atl.02_2G009530.1/Soltu.Atl.05_1G005110.1/Soltu.Atl.09_0G010440.1/Soltu.Atl.02_3G009490.1/Soltu.Atl.05_4G005460.1/Soltu.Atl.09_4G013270.1/Soltu.Atl.05_1G001460.1/Soltu.Atl.05_3G005300.1/Soltu.Atl.11_4G004300.1/Soltu.Atl.02_4G009490.1/Soltu.Atl.07_3G002260.1/Soltu.Atl.11_1G003500.1/Soltu.Atl.S106220.1/Soltu.Atl.S106230.1/Soltu.Atl.S106210.1/Soltu.Atl.S106200.1/Soltu.A…	84
GO:0009813	BP	flavonoid biosynthetic process	92/8013	155/21328	2.85852e-08	1.67103e-06	1.43003e-06	Soltu.Atl.S131450.1/Soltu.Atl.06_4G017040.1/Soltu.Atl.06_1G012500.1/Soltu.Atl.09_1G012260.1/Soltu.Atl.09_2G018410.1/Soltu.Atl.09_3G022210.1/Soltu.Atl.03_1G017650.1/Soltu.Atl.06_3G016890.1/Soltu.Atl.S117490.1/Soltu.Atl.03_2G015150.1/Soltu.Atl.09_4G020190.1/Soltu.Atl.05_2G019620.1/Soltu.Atl.05_4G019070.1/Soltu.Atl.05_3G019280.1/Soltu.Atl.10_4G007600.1/Soltu.Atl.03_2G013190.1/Soltu.Atl.03_1G014660.1…	92
GO:0005992	BP	trehalose biosynthetic process	26/8013	30/21328	3.94228e-08	2.26616e-06	1.93933e-06	Soltu.Atl.07_0G001790.1/Soltu.Atl.07_0G002100.1/Soltu.Atl.07_0G002520.1/Soltu.Atl.02_2G014200.1/Soltu.Atl.02_1G011390.1/Soltu.Atl.02_0G001350.1/Soltu.Atl.02_3G014550.1/Soltu.Atl.05_1G018810.1/Soltu.Atl.01_1G000250.1/Soltu.Atl.01_2G000370.1/Soltu.Atl.05_3G006920.1/Soltu.Atl.03_2G010480.1/Soltu.Atl.01_4G000260.1/Soltu.Atl.04_1G012840.1/Soltu.Atl.05_4G006800.1/Soltu.Atl.05_4G017840.1/Soltu.Atl.05_1G…	26
GO:0009625	BP	response to insect	32/8013	40/21328	4.99615e-08	2.82487e-06	2.41747e-06	Soltu.Atl.03_3G022840.1/Soltu.Atl.03_4G014990.1/Soltu.Atl.01_4G030140.1/Soltu.Atl.01_4G030160.1/Soltu.Atl.01_4G030170.1/Soltu.Atl.02_2G023780.1/Soltu.Atl.02_4G017850.1/Soltu.Atl.01_1G026490.1/Soltu.Atl.06_4G013060.1/Soltu.Atl.01_2G032590.1/Soltu.Atl.02_3G024870.1/Soltu.Atl.06_2G017610.1/Soltu.Atl.02_1G022150.1/Soltu.Atl.06_1G009070.1/Soltu.Atl.06_3G011470.1/Soltu.Atl.06_3G011460.1/Soltu.Atl.02_0G…	32
GO:0009812	BP	flavonoid metabolic process	114/8013	203/21328	5.19303e-08	2.87254e-06	2.45826e-06	Soltu.Atl.S131450.1/Soltu.Atl.06_4G017040.1/Soltu.Atl.06_1G012500.1/Soltu.Atl.09_1G012260.1/Soltu.Atl.09_2G018410.1/Soltu.Atl.09_3G022210.1/Soltu.Atl.03_1G017650.1/Soltu.Atl.06_3G016890.1/Soltu.Atl.S117490.1/Soltu.Atl.03_2G015150.1/Soltu.Atl.09_4G020190.1/Soltu.Atl.05_2G019620.1/Soltu.Atl.05_4G019070.1/Soltu.Atl.05_3G019280.1/Soltu.Atl.10_4G007600.1/Soltu.Atl.03_2G013190.1/Soltu.Atl.03_1G014660.1…	114
GO:1903825	BP	organic acid transmembrane transport	126/8013	229/21328	5.33032e-08	2.87254e-06	2.45826e-06	Soltu.Atl.10_0G006640.1/Soltu.Atl.S032130.1/Soltu.Atl.10_0G006550.1/Soltu.Atl.S039650.1/Soltu.Atl.05_4G017310.1/Soltu.Atl.02_2G032600.1/Soltu.Atl.04_3G018080.1/Soltu.Atl.04_2G017100.1/Soltu.Atl.02_1G029430.1/Soltu.Atl.05_2G017370.1/Soltu.Atl.02_1G025810.1/Soltu.Atl.02_3G031710.1/Soltu.Atl.02_4G024360.1/Soltu.Atl.05_1G018290.1/Soltu.Atl.08_1G000950.1/Soltu.Atl.11_2G009630.1/Soltu.Atl.05_4G017300.1…	126
GO:1905039	BP	carboxylic acid transmembrane transport	126/8013	229/21328	5.33032e-08	2.87254e-06	2.45826e-06	Soltu.Atl.10_0G006640.1/Soltu.Atl.S032130.1/Soltu.Atl.10_0G006550.1/Soltu.Atl.S039650.1/Soltu.Atl.05_4G017310.1/Soltu.Atl.02_2G032600.1/Soltu.Atl.04_3G018080.1/Soltu.Atl.04_2G017100.1/Soltu.Atl.02_1G029430.1/Soltu.Atl.05_2G017370.1/Soltu.Atl.02_1G025810.1/Soltu.Atl.02_3G031710.1/Soltu.Atl.02_4G024360.1/Soltu.Atl.05_1G018290.1/Soltu.Atl.08_1G000950.1/Soltu.Atl.11_2G009630.1/Soltu.Atl.05_4G017300.1…	126
GO:0071462	BP	cellular response to water stimulus	55/8013	82/21328	5.60203e-08	2.97252e-06	2.54382e-06	Soltu.Atl.07_1G015220.1/Soltu.Atl.08_0G003250.1/Soltu.Atl.S055480.1/Soltu.Atl.07_4G018350.1/Soltu.Atl.S146170.1/Soltu.Atl.07_2G013470.1/Soltu.Atl.S052170.1/Soltu.Atl.01_2G013930.1/Soltu.Atl.08_0G004110.1/Soltu.Atl.07_1G015230.1/Soltu.Atl.S055470.1/Soltu.Atl.S055330.1/Soltu.Atl.S055400.1/Soltu.Atl.01_4G011420.1/Soltu.Atl.01_1G008640.1/Soltu.Atl.01_1G009790.1/Soltu.Atl.07_3G016990.1/Soltu.Atl.01_1G…	55
GO:0070542	BP	response to fatty acid	239/8013	484/21328	5.73492e-08	2.99693e-06	2.56471e-06	Soltu.Atl.10_3G005500.1/Soltu.Atl.10_2G009510.1/Soltu.Atl.10_2G007110.1/Soltu.Atl.10_3G007320.1/Soltu.Atl.10_3G007360.1/Soltu.Atl.10_1G007480.1/Soltu.Atl.10_0G011320.1/Soltu.Atl.10_0G008230.1/Soltu.Atl.12_0G000070.1/Soltu.Atl.07_1G009600.1/Soltu.Atl.07_3G007430.1/Soltu.Atl.04_4G018650.1/Soltu.Atl.07_2G011750.1/Soltu.Atl.07_4G012990.1/Soltu.Atl.10_0G017070.1/Soltu.Atl.07_3G011990.1/Soltu.Atl.05_2G…	239
GO:0009765	BP	photosynthesis, light harvesting	71/8013	114/21328	7.32337e-08	3.747e-06	3.2066e-06	Soltu.Atl.03_2G000790.1/Soltu.Atl.02_2G012940.1/Soltu.Atl.03_2G000720.1/Soltu.Atl.03_3G000950.1/Soltu.Atl.03_4G000830.1/Soltu.Atl.03_1G000700.1/Soltu.Atl.02_4G012080.1/Soltu.Atl.03_3G000960.1/Soltu.Atl.08_3G007550.1/Soltu.Atl.02_2G012950.1/Soltu.Atl.02_3G013150.1/Soltu.Atl.03_1G000800.1/Soltu.Atl.03_1G000710.1/Soltu.Atl.03_2G000730.1/Soltu.Atl.03_2G000820.1/Soltu.Atl.02_4G012060.1/Soltu.Atl.02_3G…	71
GO:0080186	BP	developmental vegetative growth	66/8013	104/21328	7.38754e-08	3.747e-06	3.2066e-06	Soltu.Atl.04_4G003110.1/Soltu.Atl.04_3G003100.1/Soltu.Atl.S141860.1/Soltu.Atl.05_1G019490.1/Soltu.Atl.04_1G003780.1/Soltu.Atl.04_2G003070.1/Soltu.Atl.07_4G000270.1/Soltu.Atl.04_4G003100.1/Soltu.Atl.07_3G001430.1/Soltu.Atl.07_2G001180.1/Soltu.Atl.04_4G003080.1/Soltu.Atl.04_4G003030.1/Soltu.Atl.04_1G003640.1/Soltu.Atl.S091190.1/Soltu.Atl.02_2G023780.1/Soltu.Atl.05_1G019760.1/Soltu.Atl.05_1G021240.1…	66
GO:0010075	BP	regulation of meristem growth	89/8013	151/21328	7.53794e-08	3.76788e-06	3.22447e-06	Soltu.Atl.04_4G003110.1/Soltu.Atl.04_3G003100.1/Soltu.Atl.03_2G004210.1/Soltu.Atl.S141860.1/Soltu.Atl.05_1G019490.1/Soltu.Atl.04_1G003780.1/Soltu.Atl.04_2G003070.1/Soltu.Atl.01_3G025840.1/Soltu.Atl.07_4G000270.1/Soltu.Atl.04_4G003100.1/Soltu.Atl.07_3G001430.1/Soltu.Atl.07_2G001180.1/Soltu.Atl.04_4G003080.1/Soltu.Atl.01_0G014850.1/Soltu.Atl.04_4G020550.1/Soltu.Atl.04_4G003030.1/Soltu.Atl.04_1G0202…	89
GO:0006833	BP	water transport	48/8013	70/21328	1.37367e-07	6.67292e-06	5.71054e-06	Soltu.Atl.07_3G018140.1/Soltu.Atl.07_2G014740.1/Soltu.Atl.07_4G019700.1/Soltu.Atl.06_2G012950.1/Soltu.Atl.06_4G009510.1/Soltu.Atl.S050350.1/Soltu.Atl.07_1G016390.1/Soltu.Atl.07_1G016360.1/Soltu.Atl.07_3G018150.1/Soltu.Atl.S106650.1/Soltu.Atl.07_4G019730.1/Soltu.Atl.07_2G014760.1/Soltu.Atl.07_1G016370.1/Soltu.Atl.07_4G019710.1/Soltu.Atl.10_2G014360.1/Soltu.Atl.03_1G028680.1/Soltu.Atl.01_1G002310.1…	48
GO:0042044	BP	fluid transport	48/8013	70/21328	1.37367e-07	6.67292e-06	5.71054e-06	Soltu.Atl.07_3G018140.1/Soltu.Atl.07_2G014740.1/Soltu.Atl.07_4G019700.1/Soltu.Atl.06_2G012950.1/Soltu.Atl.06_4G009510.1/Soltu.Atl.S050350.1/Soltu.Atl.07_1G016390.1/Soltu.Atl.07_1G016360.1/Soltu.Atl.07_3G018150.1/Soltu.Atl.S106650.1/Soltu.Atl.07_4G019730.1/Soltu.Atl.07_2G014760.1/Soltu.Atl.07_1G016370.1/Soltu.Atl.07_4G019710.1/Soltu.Atl.10_2G014360.1/Soltu.Atl.03_1G028680.1/Soltu.Atl.01_1G002310.1…	48
GO:0005991	BP	trehalose metabolic process	29/8013	36/21328	1.63526e-07	7.83333e-06	6.70359e-06	Soltu.Atl.07_0G001790.1/Soltu.Atl.07_0G002100.1/Soltu.Atl.07_0G002520.1/Soltu.Atl.02_2G014200.1/Soltu.Atl.02_1G011390.1/Soltu.Atl.02_0G001350.1/Soltu.Atl.02_3G014550.1/Soltu.Atl.05_1G018810.1/Soltu.Atl.01_1G000250.1/Soltu.Atl.02_3G020330.1/Soltu.Atl.01_2G000370.1/Soltu.Atl.05_3G006920.1/Soltu.Atl.03_2G010480.1/Soltu.Atl.01_4G000260.1/Soltu.Atl.04_1G012840.1/Soltu.Atl.05_4G006800.1/Soltu.Atl.08_1G…	29
GO:0007166	BP	cell surface receptor signaling pathway	239/8013	489/21328	1.67382e-07	7.90822e-06	6.76769e-06	Soltu.Atl.01_2G027680.1/Soltu.Atl.06_4G009390.1/Soltu.Atl.01_4G023200.1/Soltu.Atl.10_0G011600.1/Soltu.Atl.01_3G020360.1/Soltu.Atl.02_2G012840.1/Soltu.Atl.10_3G007600.1/Soltu.Atl.10_1G007730.1/Soltu.Atl.10_2G009740.1/Soltu.Atl.S103410.1/Soltu.Atl.05_1G005330.1/Soltu.Atl.02_3G013080.1/Soltu.Atl.08_0G008000.1/Soltu.Atl.11_3G003330.1/Soltu.Atl.04_2G001860.1/Soltu.Atl.06_2G013000.1/Soltu.Atl.04_3G0019…	239
GO:0015849	BP	organic acid transport	147/8013	279/21328	1.70931e-07	7.96678e-06	6.8178e-06	Soltu.Atl.10_0G006640.1/Soltu.Atl.S032130.1/Soltu.Atl.10_0G006550.1/Soltu.Atl.S039650.1/Soltu.Atl.12_0G000070.1/Soltu.Atl.05_4G017310.1/Soltu.Atl.02_2G032600.1/Soltu.Atl.04_3G018080.1/Soltu.Atl.04_2G017100.1/Soltu.Atl.02_1G029430.1/Soltu.Atl.05_2G019720.1/Soltu.Atl.05_2G017370.1/Soltu.Atl.05_1G020000.1/Soltu.Atl.02_1G025810.1/Soltu.Atl.02_3G031710.1/Soltu.Atl.05_4G019190.1/Soltu.Atl.02_4G024360.1…	147
GO:0009642	BP	response to light intensity	167/8013	325/21328	2.29904e-07	1.05725e-05	9.04773e-06	Soltu.Atl.07_1G002480.1/Soltu.Atl.07_3G002790.1/Soltu.Atl.07_2G002330.1/Soltu.Atl.07_4G001630.1/Soltu.Atl.01_4G020790.1/Soltu.Atl.07_3G002780.1/Soltu.Atl.07_2G002310.1/Soltu.Atl.07_4G001640.1/Soltu.Atl.12_2G008760.1/Soltu.Atl.07_1G002470.1/Soltu.Atl.01_2G022630.1/Soltu.Atl.04_1G011710.1/Soltu.Atl.S098620.1/Soltu.Atl.05_4G021170.1/Soltu.Atl.05_4G021190.1/Soltu.Atl.02_2G023780.1/Soltu.Atl.S122910.1…	167
GO:0009753	BP	response to jasmonic acid	234/8013	479/21328	2.35589e-07	1.06914e-05	9.14948e-06	Soltu.Atl.10_3G005500.1/Soltu.Atl.10_2G009510.1/Soltu.Atl.10_2G007110.1/Soltu.Atl.10_3G007320.1/Soltu.Atl.10_3G007360.1/Soltu.Atl.10_1G007480.1/Soltu.Atl.10_0G011320.1/Soltu.Atl.10_0G008230.1/Soltu.Atl.12_0G000070.1/Soltu.Atl.04_4G018650.1/Soltu.Atl.07_2G011750.1/Soltu.Atl.10_0G017070.1/Soltu.Atl.05_2G019720.1/Soltu.Atl.05_1G020000.1/Soltu.Atl.10_0G008240.1/Soltu.Atl.05_4G019190.1/Soltu.Atl.01_4G…	234
GO:0006836	BP	neurotransmitter transport	35/8013	47/21328	2.91122e-07	1.304e-05	1.11593e-05	Soltu.Atl.02_2G032600.1/Soltu.Atl.02_1G029430.1/Soltu.Atl.02_3G031710.1/Soltu.Atl.02_4G024360.1/Soltu.Atl.11_2G009630.1/Soltu.Atl.11_3G015310.1/Soltu.Atl.05_2G003330.1/Soltu.Atl.11_4G015410.1/Soltu.Atl.11_0G011200.1/Soltu.Atl.05_3G003850.1/Soltu.Atl.05_2G003320.1/Soltu.Atl.05_3G003840.1/Soltu.Atl.05_1G003250.1/Soltu.Atl.05_2G003310.1/Soltu.Atl.05_3G003830.1/Soltu.Atl.05_0G000710.1/Soltu.Atl.05_4G…	35
GO:0007178	BP	transmembrane receptor protein serine/threonine kinase signaling pathway	155/8013	299/21328	3.04884e-07	1.34814e-05	1.15371e-05	Soltu.Atl.01_2G027680.1/Soltu.Atl.01_4G023200.1/Soltu.Atl.10_0G011600.1/Soltu.Atl.01_3G020360.1/Soltu.Atl.02_2G012840.1/Soltu.Atl.10_3G007600.1/Soltu.Atl.10_1G007730.1/Soltu.Atl.10_2G009740.1/Soltu.Atl.S103410.1/Soltu.Atl.02_3G013080.1/Soltu.Atl.08_0G008000.1/Soltu.Atl.11_3G003330.1/Soltu.Atl.02_2G012850.1/Soltu.Atl.09_1G009680.1/Soltu.Atl.11_1G003550.1/Soltu.Atl.09_3G019930.1/Soltu.Atl.09_4G0184…	155
GO:0017062	BP	respiratory chain complex III assembly	15/8013	15/21328	4.16025e-07	1.79359e-05	1.53491e-05	Soltu.Atl.03_1G003160.1/Soltu.Atl.03_2G003160.1/Soltu.Atl.03_4G001930.1/Soltu.Atl.03_3G005350.1/Soltu.Atl.03_1G003170.1/Soltu.Atl.03_2G003170.1/Soltu.Atl.03_4G001950.1/Soltu.Atl.03_3G005210.1/Soltu.Atl.02_4G005870.1/Soltu.Atl.06_4G007590.1/Soltu.Atl.06_2G009710.1/Soltu.Atl.02_2G005660.1/Soltu.Atl.02_1G004610.1/Soltu.Atl.06_0G006990.1/Soltu.Atl.02_3G005590.1	15
GO:0034551	BP	mitochondrial respiratory chain complex III assembly	15/8013	15/21328	4.16025e-07	1.79359e-05	1.53491e-05	Soltu.Atl.03_1G003160.1/Soltu.Atl.03_2G003160.1/Soltu.Atl.03_4G001930.1/Soltu.Atl.03_3G005350.1/Soltu.Atl.03_1G003170.1/Soltu.Atl.03_2G003170.1/Soltu.Atl.03_4G001950.1/Soltu.Atl.03_3G005210.1/Soltu.Atl.02_4G005870.1/Soltu.Atl.06_4G007590.1/Soltu.Atl.06_2G009710.1/Soltu.Atl.02_2G005660.1/Soltu.Atl.02_1G004610.1/Soltu.Atl.06_0G006990.1/Soltu.Atl.02_3G005590.1	15
GO:0015706	BP	nitrate transport	33/8013	44/21328	4.82762e-07	2.04007e-05	1.74584e-05	Soltu.Atl.05_2G005610.1/Soltu.Atl.02_2G009530.1/Soltu.Atl.05_1G005110.1/Soltu.Atl.02_3G009490.1/Soltu.Atl.05_4G005460.1/Soltu.Atl.05_3G005300.1/Soltu.Atl.02_4G009490.1/Soltu.Atl.S106220.1/Soltu.Atl.S106230.1/Soltu.Atl.S106210.1/Soltu.Atl.S106200.1/Soltu.Atl.01_0G010120.1/Soltu.Atl.S126840.1/Soltu.Atl.01_0G010450.1/Soltu.Atl.12_0G005730.1/Soltu.Atl.S127030.1/Soltu.Atl.S116720.1/Soltu.Atl.S147370.1…	33
GO:0046942	BP	carboxylic acid transport	144/8013	276/21328	4.85026e-07	2.04007e-05	1.74584e-05	Soltu.Atl.10_0G006640.1/Soltu.Atl.S032130.1/Soltu.Atl.10_0G006550.1/Soltu.Atl.S039650.1/Soltu.Atl.12_0G000070.1/Soltu.Atl.05_4G017310.1/Soltu.Atl.02_2G032600.1/Soltu.Atl.04_3G018080.1/Soltu.Atl.04_2G017100.1/Soltu.Atl.02_1G029430.1/Soltu.Atl.05_2G019720.1/Soltu.Atl.05_2G017370.1/Soltu.Atl.05_1G020000.1/Soltu.Atl.02_3G031710.1/Soltu.Atl.05_4G019190.1/Soltu.Atl.02_4G024360.1/Soltu.Atl.05_1G018290.1…	144
GO:0035266	BP	meristem growth	96/8013	171/21328	5.79075e-07	2.4063e-05	2.05926e-05	Soltu.Atl.04_4G003110.1/Soltu.Atl.04_3G003100.1/Soltu.Atl.03_2G004210.1/Soltu.Atl.S141860.1/Soltu.Atl.05_1G019490.1/Soltu.Atl.04_1G003780.1/Soltu.Atl.04_2G003070.1/Soltu.Atl.01_3G025840.1/Soltu.Atl.07_4G000270.1/Soltu.Atl.04_4G003100.1/Soltu.Atl.07_3G001430.1/Soltu.Atl.07_2G001180.1/Soltu.Atl.04_4G003080.1/Soltu.Atl.01_0G014850.1/Soltu.Atl.04_4G020550.1/Soltu.Atl.09_3G022060.1/Soltu.Atl.04_4G0030…	96
GO:0009308	BP	amine metabolic process	128/8013	241/21328	5.90125e-07	2.42302e-05	2.07357e-05	Soltu.Atl.04_4G003110.1/Soltu.Atl.04_3G003100.1/Soltu.Atl.S141860.1/Soltu.Atl.05_1G019490.1/Soltu.Atl.04_1G003780.1/Soltu.Atl.04_2G003070.1/Soltu.Atl.07_4G000270.1/Soltu.Atl.04_4G003100.1/Soltu.Atl.07_3G001430.1/Soltu.Atl.07_2G001180.1/Soltu.Atl.04_4G003080.1/Soltu.Atl.04_3G020480.1/Soltu.Atl.04_2G019540.1/Soltu.Atl.04_4G020890.1/Soltu.Atl.04_4G003030.1/Soltu.Atl.04_1G020630.1/Soltu.Atl.08_0G0084…	128
GO:0052542	BP	defense response by callose deposition	36/8013	50/21328	7.91195e-07	3.21039e-05	2.74738e-05	Soltu.Atl.05_1G006130.1/Soltu.Atl.05_1G006140.1/Soltu.Atl.05_2G006520.1/Soltu.Atl.05_2G006510.1/Soltu.Atl.02_2G012840.1/Soltu.Atl.05_3G006470.1/Soltu.Atl.05_4G006370.1/Soltu.Atl.03_3G032490.1/Soltu.Atl.03_2G025330.1/Soltu.Atl.03_1G029210.1/Soltu.Atl.S103410.1/Soltu.Atl.02_3G013080.1/Soltu.Atl.02_2G012850.1/Soltu.Atl.02_3G016350.1/Soltu.Atl.02_1G012910.1/Soltu.Atl.02_4G014050.1/Soltu.Atl.07_1G0127…	36
GO:0045926	BP	negative regulation of growth	88/8013	155/21328	8.7834e-07	3.52255e-05	3.01452e-05	Soltu.Atl.02_2G029300.1/Soltu.Atl.04_4G003110.1/Soltu.Atl.04_3G003100.1/Soltu.Atl.02_4G021210.1/Soltu.Atl.S141860.1/Soltu.Atl.05_1G019490.1/Soltu.Atl.04_1G003780.1/Soltu.Atl.04_2G003070.1/Soltu.Atl.07_4G000270.1/Soltu.Atl.04_4G003100.1/Soltu.Atl.07_3G001430.1/Soltu.Atl.07_2G001180.1/Soltu.Atl.04_4G003080.1/Soltu.Atl.04_1G017970.1/Soltu.Atl.04_2G017430.1/Soltu.Atl.04_4G003030.1/Soltu.Atl.04_4G0186…	88
GO:0009646	BP	response to absence of light	48/8013	73/21328	9.53957e-07	3.78184e-05	3.23641e-05	Soltu.Atl.07_1G002480.1/Soltu.Atl.07_3G002790.1/Soltu.Atl.07_2G002330.1/Soltu.Atl.07_4G001630.1/Soltu.Atl.01_4G020790.1/Soltu.Atl.07_3G002780.1/Soltu.Atl.07_2G002310.1/Soltu.Atl.07_4G001640.1/Soltu.Atl.12_2G008760.1/Soltu.Atl.07_1G002470.1/Soltu.Atl.01_2G022630.1/Soltu.Atl.02_2G023780.1/Soltu.Atl.11_0G000740.1/Soltu.Atl.10_2G002150.1/Soltu.Atl.12_4G003330.1/Soltu.Atl.10_1G001090.1/Soltu.Atl.02_4G…	48
GO:0007167	BP	enzyme linked receptor protein signaling pathway	174/8013	348/21328	1.29589e-06	5.079e-05	4.3465e-05	Soltu.Atl.01_2G027680.1/Soltu.Atl.01_4G023200.1/Soltu.Atl.10_0G011600.1/Soltu.Atl.01_3G020360.1/Soltu.Atl.02_2G012840.1/Soltu.Atl.10_3G007600.1/Soltu.Atl.10_1G007730.1/Soltu.Atl.10_2G009740.1/Soltu.Atl.S103410.1/Soltu.Atl.02_3G013080.1/Soltu.Atl.08_0G008000.1/Soltu.Atl.11_3G003330.1/Soltu.Atl.02_2G012850.1/Soltu.Atl.09_1G009680.1/Soltu.Atl.11_1G003550.1/Soltu.Atl.09_3G019930.1/Soltu.Atl.09_4G0184…	174
GO:0009696	BP	salicylic acid metabolic process	44/8013	66/21328	1.52475e-06	5.90883e-05	5.05665e-05	Soltu.Atl.S131450.1/Soltu.Atl.06_4G017040.1/Soltu.Atl.06_1G012500.1/Soltu.Atl.05_1G006130.1/Soltu.Atl.03_1G017650.1/Soltu.Atl.06_3G016890.1/Soltu.Atl.S117490.1/Soltu.Atl.05_1G006140.1/Soltu.Atl.03_2G015150.1/Soltu.Atl.05_2G006520.1/Soltu.Atl.05_2G006510.1/Soltu.Atl.05_3G006470.1/Soltu.Atl.05_4G006370.1/Soltu.Atl.08_0G003250.1/Soltu.Atl.S055480.1/Soltu.Atl.S127790.1/Soltu.Atl.S127820.1/Soltu.Atl.0…	44
GO:0034754	BP	cellular hormone metabolic process	86/8013	153/21328	2.0464e-06	7.84226e-05	6.71123e-05	Soltu.Atl.04_4G003110.1/Soltu.Atl.04_3G003100.1/Soltu.Atl.S141860.1/Soltu.Atl.05_1G019490.1/Soltu.Atl.04_1G003780.1/Soltu.Atl.04_2G003070.1/Soltu.Atl.07_4G000270.1/Soltu.Atl.01_2G035810.1/Soltu.Atl.01_4G033830.1/Soltu.Atl.04_4G003100.1/Soltu.Atl.07_3G001430.1/Soltu.Atl.01_1G030020.1/Soltu.Atl.07_2G001180.1/Soltu.Atl.04_4G003080.1/Soltu.Atl.04_4G003030.1/Soltu.Atl.08_0G008450.1/Soltu.Atl.04_1G0036…	86
GO:0010088	BP	phloem development	27/8013	35/21328	2.12258e-06	8.04481e-05	6.88458e-05	Soltu.Atl.09_2G000690.1/Soltu.Atl.09_0G000420.1/Soltu.Atl.09_4G000420.1/Soltu.Atl.S105310.1/Soltu.Atl.09_3G022600.1/Soltu.Atl.S105300.1/Soltu.Atl.10_1G006860.1/Soltu.Atl.07_2G015490.1/Soltu.Atl.06_4G009750.1/Soltu.Atl.07_1G017120.1/Soltu.Atl.07_4G020410.1/Soltu.Atl.01_1G028720.1/Soltu.Atl.01_3G030590.1/Soltu.Atl.01_2G034500.1/Soltu.Atl.07_3G018820.1/Soltu.Atl.01_4G032540.1/Soltu.Atl.05_0G001710.1…	27
GO:1902170	BP	cellular response to reactive nitrogen species	32/8013	44/21328	2.27761e-06	8.53857e-05	7.30712e-05	Soltu.Atl.07_1G009600.1/Soltu.Atl.07_3G007430.1/Soltu.Atl.07_4G012990.1/Soltu.Atl.02_2G009530.1/Soltu.Atl.07_3G011990.1/Soltu.Atl.02_3G030530.1/Soltu.Atl.02_3G009490.1/Soltu.Atl.02_4G009490.1/Soltu.Atl.02_1G025870.1/Soltu.Atl.04_2G008700.1/Soltu.Atl.01_0G010120.1/Soltu.Atl.S126840.1/Soltu.Atl.01_0G010450.1/Soltu.Atl.12_0G005730.1/Soltu.Atl.S127030.1/Soltu.Atl.02_4G020950.1/Soltu.Atl.02_2G029040.1…	32
GO:0018973	BP	trinitrotoluene metabolic process	21/8013	25/21328	2.50277e-06	8.63204e-05	7.38711e-05	Soltu.Atl.07_1G015220.1/Soltu.Atl.07_4G018350.1/Soltu.Atl.S146170.1/Soltu.Atl.07_2G013470.1/Soltu.Atl.07_1G015230.1/Soltu.Atl.07_3G016990.1/Soltu.Atl.10_3G001080.1/Soltu.Atl.07_3G017010.1/Soltu.Atl.10_4G001130.1/Soltu.Atl.07_3G017050.1/Soltu.Atl.S146180.1/Soltu.Atl.07_4G018360.1/Soltu.Atl.07_4G018420.1/Soltu.Atl.07_2G013480.1/Soltu.Atl.07_2G013530.1/Soltu.Atl.07_2G013550.1/Soltu.Atl.S142290.1/Sol…	21
GO:0018974	BP	2,4,6-trinitrotoluene metabolic process	21/8013	25/21328	2.50277e-06	8.63204e-05	7.38711e-05	Soltu.Atl.07_1G015220.1/Soltu.Atl.07_4G018350.1/Soltu.Atl.S146170.1/Soltu.Atl.07_2G013470.1/Soltu.Atl.07_1G015230.1/Soltu.Atl.07_3G016990.1/Soltu.Atl.10_3G001080.1/Soltu.Atl.07_3G017010.1/Soltu.Atl.10_4G001130.1/Soltu.Atl.07_3G017050.1/Soltu.Atl.S146180.1/Soltu.Atl.07_4G018360.1/Soltu.Atl.07_4G018420.1/Soltu.Atl.07_2G013480.1/Soltu.Atl.07_2G013530.1/Soltu.Atl.07_2G013550.1/Soltu.Atl.S142290.1/Sol…	21
GO:0019326	BP	nitrotoluene metabolic process	21/8013	25/21328	2.50277e-06	8.63204e-05	7.38711e-05	Soltu.Atl.07_1G015220.1/Soltu.Atl.07_4G018350.1/Soltu.Atl.S146170.1/Soltu.Atl.07_2G013470.1/Soltu.Atl.07_1G015230.1/Soltu.Atl.07_3G016990.1/Soltu.Atl.10_3G001080.1/Soltu.Atl.07_3G017010.1/Soltu.Atl.10_4G001130.1/Soltu.Atl.07_3G017050.1/Soltu.Atl.S146180.1/Soltu.Atl.07_4G018360.1/Soltu.Atl.07_4G018420.1/Soltu.Atl.07_2G013480.1/Soltu.Atl.07_2G013530.1/Soltu.Atl.07_2G013550.1/Soltu.Atl.S142290.1/Sol…	21
GO:0046256	BP	2,4,6-trinitrotoluene catabolic process	21/8013	25/21328	2.50277e-06	8.63204e-05	7.38711e-05	Soltu.Atl.07_1G015220.1/Soltu.Atl.07_4G018350.1/Soltu.Atl.S146170.1/Soltu.Atl.07_2G013470.1/Soltu.Atl.07_1G015230.1/Soltu.Atl.07_3G016990.1/Soltu.Atl.10_3G001080.1/Soltu.Atl.07_3G017010.1/Soltu.Atl.10_4G001130.1/Soltu.Atl.07_3G017050.1/Soltu.Atl.S146180.1/Soltu.Atl.07_4G018360.1/Soltu.Atl.07_4G018420.1/Soltu.Atl.07_2G013480.1/Soltu.Atl.07_2G013530.1/Soltu.Atl.07_2G013550.1/Soltu.Atl.S142290.1/Sol…	21
GO:0046260	BP	trinitrotoluene catabolic process	21/8013	25/21328	2.50277e-06	8.63204e-05	7.38711e-05	Soltu.Atl.07_1G015220.1/Soltu.Atl.07_4G018350.1/Soltu.Atl.S146170.1/Soltu.Atl.07_2G013470.1/Soltu.Atl.07_1G015230.1/Soltu.Atl.07_3G016990.1/Soltu.Atl.10_3G001080.1/Soltu.Atl.07_3G017010.1/Soltu.Atl.10_4G001130.1/Soltu.Atl.07_3G017050.1/Soltu.Atl.S146180.1/Soltu.Atl.07_4G018360.1/Soltu.Atl.07_4G018420.1/Soltu.Atl.07_2G013480.1/Soltu.Atl.07_2G013530.1/Soltu.Atl.07_2G013550.1/Soltu.Atl.S142290.1/Sol…	21
GO:0046263	BP	nitrotoluene catabolic process	21/8013	25/21328	2.50277e-06	8.63204e-05	7.38711e-05	Soltu.Atl.07_1G015220.1/Soltu.Atl.07_4G018350.1/Soltu.Atl.S146170.1/Soltu.Atl.07_2G013470.1/Soltu.Atl.07_1G015230.1/Soltu.Atl.07_3G016990.1/Soltu.Atl.10_3G001080.1/Soltu.Atl.07_3G017010.1/Soltu.Atl.10_4G001130.1/Soltu.Atl.07_3G017050.1/Soltu.Atl.S146180.1/Soltu.Atl.07_4G018360.1/Soltu.Atl.07_4G018420.1/Soltu.Atl.07_2G013480.1/Soltu.Atl.07_2G013530.1/Soltu.Atl.07_2G013550.1/Soltu.Atl.S142290.1/Sol…	21
GO:0072490	BP	toluene-containing compound metabolic process	21/8013	25/21328	2.50277e-06	8.63204e-05	7.38711e-05	Soltu.Atl.07_1G015220.1/Soltu.Atl.07_4G018350.1/Soltu.Atl.S146170.1/Soltu.Atl.07_2G013470.1/Soltu.Atl.07_1G015230.1/Soltu.Atl.07_3G016990.1/Soltu.Atl.10_3G001080.1/Soltu.Atl.07_3G017010.1/Soltu.Atl.10_4G001130.1/Soltu.Atl.07_3G017050.1/Soltu.Atl.S146180.1/Soltu.Atl.07_4G018360.1/Soltu.Atl.07_4G018420.1/Soltu.Atl.07_2G013480.1/Soltu.Atl.07_2G013530.1/Soltu.Atl.07_2G013550.1/Soltu.Atl.S142290.1/Sol…	21
GO:0072491	BP	toluene-containing compound catabolic process	21/8013	25/21328	2.50277e-06	8.63204e-05	7.38711e-05	Soltu.Atl.07_1G015220.1/Soltu.Atl.07_4G018350.1/Soltu.Atl.S146170.1/Soltu.Atl.07_2G013470.1/Soltu.Atl.07_1G015230.1/Soltu.Atl.07_3G016990.1/Soltu.Atl.10_3G001080.1/Soltu.Atl.07_3G017010.1/Soltu.Atl.10_4G001130.1/Soltu.Atl.07_3G017050.1/Soltu.Atl.S146180.1/Soltu.Atl.07_4G018360.1/Soltu.Atl.07_4G018420.1/Soltu.Atl.07_2G013480.1/Soltu.Atl.07_2G013530.1/Soltu.Atl.07_2G013550.1/Soltu.Atl.S142290.1/Sol…	21
GO:0048579	BP	negative regulation of long-day photoperiodism, flowering	33/8013	46/21328	2.61198e-06	8.91952e-05	7.63313e-05	Soltu.Atl.10_1G008830.1/Soltu.Atl.02_4G010940.1/Soltu.Atl.10_4G006300.1/Soltu.Atl.02_1G010020.1/Soltu.Atl.S115210.1/Soltu.Atl.10_2G012240.1/Soltu.Atl.09_1G001520.1/Soltu.Atl.10_4G006280.1/Soltu.Atl.11_1G014550.1/Soltu.Atl.12_3G019870.1/Soltu.Atl.12_2G021200.1/Soltu.Atl.02_2G011650.1/Soltu.Atl.07_4G011460.1/Soltu.Atl.02_3G012040.1/Soltu.Atl.12_1G008330.1/Soltu.Atl.04_1G006000.1/Soltu.Atl.10_3G0062…	33
GO:0071236	BP	cellular response to antibiotic	79/8013	139/21328	2.94419e-06	9.79499e-05	8.38234e-05	Soltu.Atl.03_1G003160.1/Soltu.Atl.03_2G003160.1/Soltu.Atl.10_3G005500.1/Soltu.Atl.10_2G007110.1/Soltu.Atl.11_4G009460.1/Soltu.Atl.03_4G001930.1/Soltu.Atl.03_3G005350.1/Soltu.Atl.11_0G005740.1/Soltu.Atl.07_2G011750.1/Soltu.Atl.03_1G003170.1/Soltu.Atl.03_2G003170.1/Soltu.Atl.08_0G003250.1/Soltu.Atl.S055480.1/Soltu.Atl.03_4G001950.1/Soltu.Atl.02_3G030530.1/Soltu.Atl.02_3G013270.1/Soltu.Atl.02_3G0132…	79
GO:0015812	BP	gamma-aminobutyric acid transport	13/8013	13/21328	2.95355e-06	9.79499e-05	8.38234e-05	Soltu.Atl.11_2G009630.1/Soltu.Atl.11_3G015310.1/Soltu.Atl.05_2G003330.1/Soltu.Atl.11_4G015410.1/Soltu.Atl.11_0G011200.1/Soltu.Atl.05_3G003850.1/Soltu.Atl.05_2G003320.1/Soltu.Atl.05_3G003840.1/Soltu.Atl.05_1G003250.1/Soltu.Atl.05_2G003310.1/Soltu.Atl.05_3G003830.1/Soltu.Atl.05_0G000710.1/Soltu.Atl.05_4G003540.1	13
GO:0072089	BP	stem cell proliferation	13/8013	13/21328	2.95355e-06	9.79499e-05	8.38234e-05	Soltu.Atl.07_4G000720.1/Soltu.Atl.07_1G001550.1/Soltu.Atl.07_2G001580.1/Soltu.Atl.07_3G001800.1/Soltu.Atl.08_0G002180.1/Soltu.Atl.07_1G001560.1/Soltu.Atl.08_3G000950.1/Soltu.Atl.07_4G000730.1/Soltu.Atl.01_3G029680.1/Soltu.Atl.07_4G011000.1/Soltu.Atl.01_1G027810.1/Soltu.Atl.01_2G033600.1/Soltu.Atl.07_3G001810.1	13
GO:0009638	BP	phototropism	22/8013	27/21328	3.83272e-06	0.000124872	0.000106862	Soltu.Atl.07_0G006280.1/Soltu.Atl.12_4G003330.1/Soltu.Atl.07_4G010080.1/Soltu.Atl.07_2G007070.1/Soltu.Atl.07_1G008180.1/Soltu.Atl.10_1G008810.1/Soltu.Atl.10_2G012220.1/Soltu.Atl.05_3G016350.1/Soltu.Atl.10_4G006260.1/Soltu.Atl.10_0G002610.1/Soltu.Atl.S026410.1/Soltu.Atl.09_4G018380.1/Soltu.Atl.S026460.1/Soltu.Atl.04_1G013250.1/Soltu.Atl.05_2G015160.1/Soltu.Atl.09_2G017530.1/Soltu.Atl.09_3G019800.1…	22
GO:0006720	BP	isoprenoid metabolic process	202/8013	418/21328	3.83774e-06	0.000124872	0.000106862	Soltu.Atl.07_3G017220.1/Soltu.Atl.07_1G015430.1/Soltu.Atl.07_2G013770.1/Soltu.Atl.07_4G018630.1/Soltu.Atl.07_2G013760.1/Soltu.Atl.07_4G018640.1/Soltu.Atl.07_3G017210.1/Soltu.Atl.S131590.1/Soltu.Atl.07_4G018650.1/Soltu.Atl.07_2G013780.1/Soltu.Atl.06_0G013590.1/Soltu.Atl.07_1G015420.1/Soltu.Atl.06_0G013680.1/Soltu.Atl.06_4G020950.1/Soltu.Atl.07_1G015440.1/Soltu.Atl.10_0G011400.1/Soltu.Atl.01_0G0134…	202
GO:0009200	BP	deoxyribonucleoside triphosphate metabolic process	15/8013	16/21328	4.31461e-06	0.000137788	0.000117916	Soltu.Atl.03_4G003050.1/Soltu.Atl.03_1G004110.1/Soltu.Atl.03_2G004340.1/Soltu.Atl.04_1G007260.1/Soltu.Atl.04_2G004980.1/Soltu.Atl.04_3G006550.1/Soltu.Atl.03_1G006560.1/Soltu.Atl.03_4G003910.1/Soltu.Atl.03_2G006660.1/Soltu.Atl.S146970.1/Soltu.Atl.04_4G010890.1/Soltu.Atl.S109490.1/Soltu.Atl.10_2G013470.1/Soltu.Atl.S140630.1/Soltu.Atl.04_3G009960.1	15
GO:0072488	BP	ammonium transmembrane transport	15/8013	16/21328	4.31461e-06	0.000137788	0.000117916	Soltu.Atl.06_2G012950.1/Soltu.Atl.06_4G009510.1/Soltu.Atl.S106650.1/Soltu.Atl.03_1G028680.1/Soltu.Atl.10_0G016960.1/Soltu.Atl.03_0G006240.1/Soltu.Atl.03_0G006580.1/Soltu.Atl.10_0G007970.1/Soltu.Atl.07_2G015490.1/Soltu.Atl.09_3G021250.1/Soltu.Atl.07_1G017120.1/Soltu.Atl.07_4G020410.1/Soltu.Atl.07_3G018820.1/Soltu.Atl.09_3G020660.1/Soltu.Atl.09_4G019260.1	15
GO:0046351	BP	disaccharide biosynthetic process	32/8013	45/21328	5.03903e-06	0.000159446	0.00013645	Soltu.Atl.07_0G001790.1/Soltu.Atl.07_0G002100.1/Soltu.Atl.07_0G002520.1/Soltu.Atl.02_2G014200.1/Soltu.Atl.02_1G011390.1/Soltu.Atl.02_0G001350.1/Soltu.Atl.02_3G014550.1/Soltu.Atl.05_1G018810.1/Soltu.Atl.09_2G001010.1/Soltu.Atl.09_4G000820.1/Soltu.Atl.09_0G002400.1/Soltu.Atl.01_1G000250.1/Soltu.Atl.01_2G000370.1/Soltu.Atl.09_0G000750.1/Soltu.Atl.05_3G006920.1/Soltu.Atl.03_2G010480.1/Soltu.Atl.01_4G…	32
GO:0016143	BP	S-glycoside metabolic process	86/8013	156/21328	5.89403e-06	0.000181505	0.000155328	Soltu.Atl.05_1G006130.1/Soltu.Atl.05_1G006140.1/Soltu.Atl.05_2G006520.1/Soltu.Atl.05_2G006510.1/Soltu.Atl.05_3G006470.1/Soltu.Atl.05_4G006370.1/Soltu.Atl.09_1G012340.1/Soltu.Atl.01_1G019480.1/Soltu.Atl.03_3G032490.1/Soltu.Atl.03_2G025330.1/Soltu.Atl.01_2G022920.1/Soltu.Atl.03_1G029210.1/Soltu.Atl.09_2G018510.1/Soltu.Atl.09_4G020280.1/Soltu.Atl.05_4G003070.1/Soltu.Atl.09_3G022310.1/Soltu.Atl.04_4G…	86
GO:0019757	BP	glycosinolate metabolic process	86/8013	156/21328	5.89403e-06	0.000181505	0.000155328	Soltu.Atl.05_1G006130.1/Soltu.Atl.05_1G006140.1/Soltu.Atl.05_2G006520.1/Soltu.Atl.05_2G006510.1/Soltu.Atl.05_3G006470.1/Soltu.Atl.05_4G006370.1/Soltu.Atl.09_1G012340.1/Soltu.Atl.01_1G019480.1/Soltu.Atl.03_3G032490.1/Soltu.Atl.03_2G025330.1/Soltu.Atl.01_2G022920.1/Soltu.Atl.03_1G029210.1/Soltu.Atl.09_2G018510.1/Soltu.Atl.09_4G020280.1/Soltu.Atl.05_4G003070.1/Soltu.Atl.09_3G022310.1/Soltu.Atl.04_4G…	86
GO:0019760	BP	glucosinolate metabolic process	86/8013	156/21328	5.89403e-06	0.000181505	0.000155328	Soltu.Atl.05_1G006130.1/Soltu.Atl.05_1G006140.1/Soltu.Atl.05_2G006520.1/Soltu.Atl.05_2G006510.1/Soltu.Atl.05_3G006470.1/Soltu.Atl.05_4G006370.1/Soltu.Atl.09_1G012340.1/Soltu.Atl.01_1G019480.1/Soltu.Atl.03_3G032490.1/Soltu.Atl.03_2G025330.1/Soltu.Atl.01_2G022920.1/Soltu.Atl.03_1G029210.1/Soltu.Atl.09_2G018510.1/Soltu.Atl.09_4G020280.1/Soltu.Atl.05_4G003070.1/Soltu.Atl.09_3G022310.1/Soltu.Atl.04_4G…	86
GO:0002221	BP	pattern recognition receptor signaling pathway	28/8013	38/21328	6.51204e-06	0.000198761	0.000170096	Soltu.Atl.01_2G027680.1/Soltu.Atl.01_4G023200.1/Soltu.Atl.01_3G020360.1/Soltu.Atl.07_2G009020.1/Soltu.Atl.07_1G009190.1/Soltu.Atl.07_2G009010.1/Soltu.Atl.07_3G011550.1/Soltu.Atl.03_4G018010.1/Soltu.Atl.09_2G005930.1/Soltu.Atl.07_4G012550.1/Soltu.Atl.05_3G007630.1/Soltu.Atl.07_3G011560.1/Soltu.Atl.09_4G004240.1/Soltu.Atl.05_0G002240.1/Soltu.Atl.09_0G006180.1/Soltu.Atl.05_1G007410.1/Soltu.Atl.10_4G…	28
GO:0018958	BP	phenol-containing compound metabolic process	54/8013	89/21328	8.03291e-06	0.000243031	0.00020798	Soltu.Atl.S131450.1/Soltu.Atl.06_4G017040.1/Soltu.Atl.06_1G012500.1/Soltu.Atl.05_1G006130.1/Soltu.Atl.03_1G017650.1/Soltu.Atl.06_3G016890.1/Soltu.Atl.S117490.1/Soltu.Atl.05_1G006140.1/Soltu.Atl.03_2G015150.1/Soltu.Atl.05_2G006520.1/Soltu.Atl.05_2G006510.1/Soltu.Atl.05_3G006470.1/Soltu.Atl.05_4G006370.1/Soltu.Atl.08_0G003250.1/Soltu.Atl.S055480.1/Soltu.Atl.01_0G017890.1/Soltu.Atl.01_0G017660.1/Sol…	54
GO:0016109	BP	tetraterpenoid biosynthetic process	41/8013	63/21328	8.61418e-06	0.000256123	0.000219185	Soltu.Atl.11_0G000730.1/Soltu.Atl.11_4G001100.1/Soltu.Atl.11_1G000270.1/Soltu.Atl.11_3G000280.1/Soltu.Atl.03_3G002440.1/Soltu.Atl.03_1G002360.1/Soltu.Atl.03_2G002370.1/Soltu.Atl.03_3G004290.1/Soltu.Atl.S030690.1/Soltu.Atl.06_2G024330.1/Soltu.Atl.08_3G009630.1/Soltu.Atl.10_2G013150.1/Soltu.Atl.S072110.1/Soltu.Atl.12_3G021810.1/Soltu.Atl.10_3G009110.1/Soltu.Atl.08_4G011450.1/Soltu.Atl.08_0G008850.1…	41
GO:0016117	BP	carotenoid biosynthetic process	41/8013	63/21328	8.61418e-06	0.000256123	0.000219185	Soltu.Atl.11_0G000730.1/Soltu.Atl.11_4G001100.1/Soltu.Atl.11_1G000270.1/Soltu.Atl.11_3G000280.1/Soltu.Atl.03_3G002440.1/Soltu.Atl.03_1G002360.1/Soltu.Atl.03_2G002370.1/Soltu.Atl.03_3G004290.1/Soltu.Atl.S030690.1/Soltu.Atl.06_2G024330.1/Soltu.Atl.08_3G009630.1/Soltu.Atl.10_2G013150.1/Soltu.Atl.S072110.1/Soltu.Atl.12_3G021810.1/Soltu.Atl.10_3G009110.1/Soltu.Atl.08_4G011450.1/Soltu.Atl.08_0G008850.1…	41
GO:0042335	BP	cuticle development	32/8013	46/21328	1.05866e-05	0.000310515	0.000265732	Soltu.Atl.01_3G018260.1/Soltu.Atl.07_2G010870.1/Soltu.Atl.01_1G019430.1/Soltu.Atl.07_3G013800.1/Soltu.Atl.07_1G011690.1/Soltu.Atl.02_4G009090.1/Soltu.Atl.02_2G009130.1/Soltu.Atl.05_3G010170.1/Soltu.Atl.07_4G015000.1/Soltu.Atl.02_1G007940.1/Soltu.Atl.02_3G009160.1/Soltu.Atl.10_3G003630.1/Soltu.Atl.06_3G017670.1/Soltu.Atl.12_2G024470.1/Soltu.Atl.12_3G023390.1/Soltu.Atl.10_2G005800.1/Soltu.Atl.07_1G…	32
GO:0006063	BP	uronic acid metabolic process	14/8013	15/21328	1.08036e-05	0.000310515	0.000265732	Soltu.Atl.12_2G003240.1/Soltu.Atl.12_4G001470.1/Soltu.Atl.12_1G001230.1/Soltu.Atl.12_1G011240.1/Soltu.Atl.12_2G024040.1/Soltu.Atl.12_3G022960.1/Soltu.Atl.12_4G013750.1/Soltu.Atl.09_2G019460.1/Soltu.Atl.09_0G014350.1/Soltu.Atl.09_4G020590.1/Soltu.Atl.09_1G013410.1/Soltu.Atl.07_0G001520.1/Soltu.Atl.07_4G000070.1/Soltu.Atl.07_1G000810.1	14
GO:0019586	BP	galacturonate metabolic process	14/8013	15/21328	1.08036e-05	0.000310515	0.000265732	Soltu.Atl.12_2G003240.1/Soltu.Atl.12_4G001470.1/Soltu.Atl.12_1G001230.1/Soltu.Atl.12_1G011240.1/Soltu.Atl.12_2G024040.1/Soltu.Atl.12_3G022960.1/Soltu.Atl.12_4G013750.1/Soltu.Atl.09_2G019460.1/Soltu.Atl.09_0G014350.1/Soltu.Atl.09_4G020590.1/Soltu.Atl.09_1G013410.1/Soltu.Atl.07_0G001520.1/Soltu.Atl.07_4G000070.1/Soltu.Atl.07_1G000810.1	14
GO:0033481	BP	galacturonate biosynthetic process	14/8013	15/21328	1.08036e-05	0.000310515	0.000265732	Soltu.Atl.12_2G003240.1/Soltu.Atl.12_4G001470.1/Soltu.Atl.12_1G001230.1/Soltu.Atl.12_1G011240.1/Soltu.Atl.12_2G024040.1/Soltu.Atl.12_3G022960.1/Soltu.Atl.12_4G013750.1/Soltu.Atl.09_2G019460.1/Soltu.Atl.09_0G014350.1/Soltu.Atl.09_4G020590.1/Soltu.Atl.09_1G013410.1/Soltu.Atl.07_0G001520.1/Soltu.Atl.07_4G000070.1/Soltu.Atl.07_1G000810.1	14
GO:0070413	BP	trehalose metabolism in response to stress	19/8013	23/21328	1.25877e-05	0.000358801	0.000307054	Soltu.Atl.07_0G001790.1/Soltu.Atl.07_0G002100.1/Soltu.Atl.07_0G002520.1/Soltu.Atl.02_2G014200.1/Soltu.Atl.02_1G011390.1/Soltu.Atl.02_0G001350.1/Soltu.Atl.02_3G014550.1/Soltu.Atl.01_1G000250.1/Soltu.Atl.01_2G000370.1/Soltu.Atl.05_3G006920.1/Soltu.Atl.01_4G000260.1/Soltu.Atl.05_4G006800.1/Soltu.Atl.05_1G006560.1/Soltu.Atl.05_3G007030.1/Soltu.Atl.05_2G022340.1/Soltu.Atl.02_0G000950.1/Soltu.Atl.S0059…	19
GO:0072348	BP	sulfur compound transport	37/8013	56/21328	1.40835e-05	0.000398149	0.000340727	Soltu.Atl.09_0G010440.1/Soltu.Atl.09_4G013270.1/Soltu.Atl.03_3G026390.1/Soltu.Atl.03_4G018580.1/Soltu.Atl.06_2G020800.1/Soltu.Atl.05_2G017220.1/Soltu.Atl.05_1G003670.1/Soltu.Atl.06_3G014750.1/Soltu.Atl.05_3G018150.1/Soltu.Atl.05_1G018090.1/Soltu.Atl.05_2G004400.1/Soltu.Atl.S122370.1/Soltu.Atl.09_1G009130.1/Soltu.Atl.04_3G015140.1/Soltu.Atl.12_3G005590.1/Soltu.Atl.12_2G001400.1/Soltu.Atl.12_4G0034…	37
GO:0008300	BP	isoprenoid catabolic process	38/8013	58/21328	1.45121e-05	0.00040063	0.000342851	Soltu.Atl.07_3G017220.1/Soltu.Atl.07_1G015430.1/Soltu.Atl.07_2G013770.1/Soltu.Atl.07_4G018630.1/Soltu.Atl.07_2G013760.1/Soltu.Atl.07_4G018640.1/Soltu.Atl.07_3G017210.1/Soltu.Atl.S131590.1/Soltu.Atl.07_4G018650.1/Soltu.Atl.07_2G013780.1/Soltu.Atl.07_1G015420.1/Soltu.Atl.07_1G015440.1/Soltu.Atl.01_0G013420.1/Soltu.Atl.07_3G017230.1/Soltu.Atl.02_3G012690.1/Soltu.Atl.02_1G010580.1/Soltu.Atl.02_1G0055…	38
GO:0016115	BP	terpenoid catabolic process	38/8013	58/21328	1.45121e-05	0.00040063	0.000342851	Soltu.Atl.07_3G017220.1/Soltu.Atl.07_1G015430.1/Soltu.Atl.07_2G013770.1/Soltu.Atl.07_4G018630.1/Soltu.Atl.07_2G013760.1/Soltu.Atl.07_4G018640.1/Soltu.Atl.07_3G017210.1/Soltu.Atl.S131590.1/Soltu.Atl.07_4G018650.1/Soltu.Atl.07_2G013780.1/Soltu.Atl.07_1G015420.1/Soltu.Atl.07_1G015440.1/Soltu.Atl.01_0G013420.1/Soltu.Atl.07_3G017230.1/Soltu.Atl.02_3G012690.1/Soltu.Atl.02_1G010580.1/Soltu.Atl.02_1G0055…	38
GO:0008299	BP	isoprenoid biosynthetic process	152/8013	308/21328	1.45198e-05	0.00040063	0.000342851	Soltu.Atl.10_0G011400.1/Soltu.Atl.01_0G013420.1/Soltu.Atl.02_3G012690.1/Soltu.Atl.10_2G009570.1/Soltu.Atl.02_1G010580.1/Soltu.Atl.02_1G005550.1/Soltu.Atl.02_2G006660.1/Soltu.Atl.S105970.1/Soltu.Atl.10_3G007430.1/Soltu.Atl.01_4G030140.1/Soltu.Atl.04_4G012550.1/Soltu.Atl.01_4G030160.1/Soltu.Atl.02_4G006970.1/Soltu.Atl.10_0G011390.1/Soltu.Atl.02_3G006510.1/Soltu.Atl.11_0G000730.1/Soltu.Atl.11_4G0011…	152
GO:0015718	BP	monocarboxylic acid transport	60/8013	103/21328	1.58006e-05	0.000432511	0.000370134	Soltu.Atl.12_0G000070.1/Soltu.Atl.05_4G017310.1/Soltu.Atl.05_2G019720.1/Soltu.Atl.05_2G017370.1/Soltu.Atl.05_1G020000.1/Soltu.Atl.05_4G019190.1/Soltu.Atl.05_1G018290.1/Soltu.Atl.11_2G009630.1/Soltu.Atl.05_4G017300.1/Soltu.Atl.11_3G015310.1/Soltu.Atl.05_2G003330.1/Soltu.Atl.11_4G015410.1/Soltu.Atl.11_0G011200.1/Soltu.Atl.05_3G003850.1/Soltu.Atl.05_2G003320.1/Soltu.Atl.05_3G003840.1/Soltu.Atl.01_3G…	60
GO:1900140	BP	regulation of seedling development	108/8013	208/21328	1.62365e-05	0.000440941	0.000377348	Soltu.Atl.05_1G006130.1/Soltu.Atl.07_1G009600.1/Soltu.Atl.05_1G006140.1/Soltu.Atl.05_2G006520.1/Soltu.Atl.07_4G012990.1/Soltu.Atl.05_2G006510.1/Soltu.Atl.07_3G011990.1/Soltu.Atl.05_3G006470.1/Soltu.Atl.05_4G006370.1/Soltu.Atl.08_0G003250.1/Soltu.Atl.02_2G015420.1/Soltu.Atl.S055480.1/Soltu.Atl.02_1G012520.1/Soltu.Atl.07_0G007860.1/Soltu.Atl.03_2G022880.1/Soltu.Atl.07_4G015920.1/Soltu.Atl.S052170.1…	108
GO:0008272	BP	sulfate transport	20/8013	25/21328	1.81585e-05	0.000488118	0.00041772	Soltu.Atl.09_0G010440.1/Soltu.Atl.09_4G013270.1/Soltu.Atl.05_2G017220.1/Soltu.Atl.05_1G003670.1/Soltu.Atl.05_3G018150.1/Soltu.Atl.05_1G018090.1/Soltu.Atl.05_2G004400.1/Soltu.Atl.S122370.1/Soltu.Atl.09_1G009130.1/Soltu.Atl.12_3G005590.1/Soltu.Atl.12_4G003450.1/Soltu.Atl.04_2G002790.1/Soltu.Atl.05_0G001590.1/Soltu.Atl.05_4G004420.1/Soltu.Atl.05_4G020310.1/Soltu.Atl.05_4G017110.1/Soltu.Atl.05_3G0213…	20
GO:1900376	BP	regulation of secondary metabolite biosynthetic process	30/8013	43/21328	1.82853e-05	0.000488118	0.00041772	Soltu.Atl.02_0G001890.1/Soltu.Atl.02_1G014600.1/Soltu.Atl.03_4G010200.1/Soltu.Atl.07_1G002480.1/Soltu.Atl.09_1G012340.1/Soltu.Atl.03_3G032490.1/Soltu.Atl.03_2G025330.1/Soltu.Atl.07_3G002790.1/Soltu.Atl.07_2G002330.1/Soltu.Atl.03_1G029210.1/Soltu.Atl.01_0G017890.1/Soltu.Atl.07_4G001630.1/Soltu.Atl.01_0G017660.1/Soltu.Atl.02_2G017550.1/Soltu.Atl.01_3G033800.1/Soltu.Atl.07_3G002780.1/Soltu.Atl.02_1G…	30
GO:0071365	BP	cellular response to auxin stimulus	114/8013	222/21328	1.83982e-05	0.000488118	0.00041772	Soltu.Atl.02_2G020600.1/Soltu.Atl.06_2G000350.1/Soltu.Atl.01_3G023480.1/Soltu.Atl.01_4G025940.1/Soltu.Atl.03_3G032490.1/Soltu.Atl.03_2G025330.1/Soltu.Atl.05_4G017090.1/Soltu.Atl.10_1G008830.1/Soltu.Atl.03_1G029210.1/Soltu.Atl.10_4G006300.1/Soltu.Atl.S115210.1/Soltu.Atl.S083450.1/Soltu.Atl.12_3G014600.1/Soltu.Atl.10_2G012240.1/Soltu.Atl.10_4G006280.1/Soltu.Atl.12_2G015110.1/Soltu.Atl.02_1G018220.1…	114
GO:0010193	BP	response to ozone	71/8013	127/21328	1.96909e-05	0.000518427	0.000443659	Soltu.Atl.12_0G000070.1/Soltu.Atl.01_1G003300.1/Soltu.Atl.05_2G019720.1/Soltu.Atl.05_1G020000.1/Soltu.Atl.05_4G019190.1/Soltu.Atl.06_2G007630.1/Soltu.Atl.01_1G003270.1/Soltu.Atl.05_2G007810.1/Soltu.Atl.03_3G020290.1/Soltu.Atl.06_2G007340.1/Soltu.Atl.09_2G018580.1/Soltu.Atl.05_3G008020.1/Soltu.Atl.03_2G016520.1/Soltu.Atl.06_4G005370.1/Soltu.Atl.01_4G003570.1/Soltu.Atl.05_1G007880.1/Soltu.Atl.03_1G…	71
GO:0031407	BP	oxylipin metabolic process	11/8013	11/21328	2.0962e-05	0.000547712	0.00046872	Soltu.Atl.04_2G017330.1/Soltu.Atl.04_3G018310.1/Soltu.Atl.04_1G017870.1/Soltu.Atl.04_4G018570.1/Soltu.Atl.07_3G002570.1/Soltu.Atl.07_2G002110.1/Soltu.Atl.07_4G001380.1/Soltu.Atl.07_1G002230.1/Soltu.Atl.S124510.1/Soltu.Atl.07_0G002780.1/Soltu.Atl.10_0G014130.1	11
GO:0043455	BP	regulation of secondary metabolic process	51/8013	85/21328	2.20281e-05	0.00057124	0.000488855	Soltu.Atl.02_0G001890.1/Soltu.Atl.02_1G014600.1/Soltu.Atl.03_4G010200.1/Soltu.Atl.07_1G002480.1/Soltu.Atl.09_1G012340.1/Soltu.Atl.02_1G005550.1/Soltu.Atl.02_2G006660.1/Soltu.Atl.03_3G032490.1/Soltu.Atl.03_2G025330.1/Soltu.Atl.07_3G002790.1/Soltu.Atl.07_2G002330.1/Soltu.Atl.03_1G029210.1/Soltu.Atl.01_0G017890.1/Soltu.Atl.07_4G001630.1/Soltu.Atl.01_0G017660.1/Soltu.Atl.02_4G006970.1/Soltu.Atl.02_2G…	51
GO:0009695	BP	jasmonic acid biosynthetic process	35/8013	53/21328	2.43695e-05	0.000624723	0.000534625	Soltu.Atl.04_2G017330.1/Soltu.Atl.04_3G018310.1/Soltu.Atl.09_1G005090.1/Soltu.Atl.02_2G023780.1/Soltu.Atl.04_1G017870.1/Soltu.Atl.09_4G012180.1/Soltu.Atl.04_4G018570.1/Soltu.Atl.12_0G001870.1/Soltu.Atl.02_4G017850.1/Soltu.Atl.09_3G013730.1/Soltu.Atl.02_3G024870.1/Soltu.Atl.02_1G022150.1/Soltu.Atl.12_1G008720.1/Soltu.Atl.05_2G009420.1/Soltu.Atl.07_3G002570.1/Soltu.Atl.05_3G009710.1/Soltu.Atl.07_3G…	35
GO:0009767	BP	photosynthetic electron transport chain	47/8013	77/21328	2.44528e-05	0.000624723	0.000534625	Soltu.Atl.09_2G001010.1/Soltu.Atl.09_4G000820.1/Soltu.Atl.02_2G005200.1/Soltu.Atl.09_0G002400.1/Soltu.Atl.09_0G000750.1/Soltu.Atl.S075010.1/Soltu.Atl.02_3G023320.1/Soltu.Atl.S075070.1/Soltu.Atl.08_3G009630.1/Soltu.Atl.10_4G009180.1/Soltu.Atl.02_2G022140.1/Soltu.Atl.10_0G018700.1/Soltu.Atl.02_1G020520.1/Soltu.Atl.02_4G015750.1/Soltu.Atl.S074950.1/Soltu.Atl.08_4G011450.1/Soltu.Atl.03_1G025310.1/Sol…	47
GO:0034214	BP	protein hexamerization	13/8013	14/21328	2.69387e-05	0.000683174	0.000584646	Soltu.Atl.12_0G006820.1/Soltu.Atl.12_0G006770.1/Soltu.Atl.12_0G006790.1/Soltu.Atl.S078630.1/Soltu.Atl.12_1G010680.1/Soltu.Atl.12_0G006760.1/Soltu.Atl.12_0G006810.1/Soltu.Atl.12_4G013230.1/Soltu.Atl.12_3G022390.1/Soltu.Atl.12_2G023450.1/Soltu.Atl.12_2G023460.1/Soltu.Atl.12_1G010670.1/Soltu.Atl.12_0G006750.1	13
GO:0002758	BP	innate immune response-activating signal transduction	22/8013	29/21328	3.06806e-05	0.000772388	0.000660993	Soltu.Atl.01_2G027680.1/Soltu.Atl.01_4G023200.1/Soltu.Atl.01_3G020360.1/Soltu.Atl.07_2G009020.1/Soltu.Atl.07_1G009190.1/Soltu.Atl.07_2G009010.1/Soltu.Atl.07_3G011550.1/Soltu.Atl.09_2G005930.1/Soltu.Atl.07_4G012550.1/Soltu.Atl.07_3G011560.1/Soltu.Atl.09_4G004240.1/Soltu.Atl.09_0G006180.1/Soltu.Atl.10_4G005470.1/Soltu.Atl.04_1G021100.1/Soltu.Atl.04_2G020040.1/Soltu.Atl.04_4G021400.1/Soltu.Atl.04_3G…	22
GO:0015996	BP	chlorophyll catabolic process	30/8013	44/21328	3.68089e-05	0.000913337	0.000781614	Soltu.Atl.09_3G018760.1/Soltu.Atl.09_0G013650.1/Soltu.Atl.09_2G015730.1/Soltu.Atl.09_4G016330.1/Soltu.Atl.01_0G008800.1/Soltu.Atl.01_4G017780.1/Soltu.Atl.07_3G005810.1/Soltu.Atl.07_4G007070.1/Soltu.Atl.06_0G008080.1/Soltu.Atl.07_2G010890.1/Soltu.Atl.06_0G009540.1/Soltu.Atl.08_3G009630.1/Soltu.Atl.01_4G017300.1/Soltu.Atl.08_4G011450.1/Soltu.Atl.08_4G004170.1/Soltu.Atl.08_0G008850.1/Soltu.Atl.08_1G…	30
GO:0046149	BP	pigment catabolic process	30/8013	44/21328	3.68089e-05	0.000913337	0.000781614	Soltu.Atl.09_3G018760.1/Soltu.Atl.09_0G013650.1/Soltu.Atl.09_2G015730.1/Soltu.Atl.09_4G016330.1/Soltu.Atl.01_0G008800.1/Soltu.Atl.01_4G017780.1/Soltu.Atl.07_3G005810.1/Soltu.Atl.07_4G007070.1/Soltu.Atl.06_0G008080.1/Soltu.Atl.07_2G010890.1/Soltu.Atl.06_0G009540.1/Soltu.Atl.08_3G009630.1/Soltu.Atl.01_4G017300.1/Soltu.Atl.08_4G011450.1/Soltu.Atl.08_4G004170.1/Soltu.Atl.08_0G008850.1/Soltu.Atl.08_1G…	30
GO:0030148	BP	sphingolipid biosynthetic process	48/8013	80/21328	3.80538e-05	0.000937483	0.000802278	Soltu.Atl.05_1G004520.1/Soltu.Atl.05_2G005130.1/Soltu.Atl.S045760.1/Soltu.Atl.05_1G004420.1/Soltu.Atl.03_3G001940.1/Soltu.Atl.10_0G008640.1/Soltu.Atl.09_2G001080.1/Soltu.Atl.09_0G002460.1/Soltu.Atl.09_4G000880.1/Soltu.Atl.08_2G018520.1/Soltu.Atl.03_2G021240.1/Soltu.Atl.10_2G007260.1/Soltu.Atl.09_0G000840.1/Soltu.Atl.02_3G020270.1/Soltu.Atl.08_3G005970.1/Soltu.Atl.03_3G022190.1/Soltu.Atl.03_4G0142…	48
GO:1901657	BP	glycosyl compound metabolic process	144/8013	294/21328	3.87695e-05	0.000948341	0.00081157	Soltu.Atl.05_1G006130.1/Soltu.Atl.05_1G006140.1/Soltu.Atl.05_2G006520.1/Soltu.Atl.05_2G006510.1/Soltu.Atl.05_3G006470.1/Soltu.Atl.05_4G006370.1/Soltu.Atl.09_1G012340.1/Soltu.Atl.01_1G019480.1/Soltu.Atl.03_3G032490.1/Soltu.Atl.03_2G025330.1/Soltu.Atl.01_2G022920.1/Soltu.Atl.03_1G029210.1/Soltu.Atl.09_2G015780.1/Soltu.Atl.09_3G018810.1/Soltu.Atl.09_4G016380.1/Soltu.Atl.01_1G009380.1/Soltu.Atl.02_1G…	144
GO:0006787	BP	porphyrin-containing compound catabolic process	32/8013	48/21328	4.0739e-05	0.000982578	0.000840869	Soltu.Atl.09_3G018760.1/Soltu.Atl.09_0G013650.1/Soltu.Atl.09_2G015730.1/Soltu.Atl.09_4G016330.1/Soltu.Atl.01_0G008800.1/Soltu.Atl.01_4G017780.1/Soltu.Atl.07_3G005810.1/Soltu.Atl.07_4G007070.1/Soltu.Atl.06_0G008080.1/Soltu.Atl.07_2G010890.1/Soltu.Atl.06_0G009540.1/Soltu.Atl.08_3G009630.1/Soltu.Atl.01_4G017300.1/Soltu.Atl.12_3G021810.1/Soltu.Atl.08_4G011450.1/Soltu.Atl.08_4G004170.1/Soltu.Atl.08_0G…	32
GO:0033015	BP	tetrapyrrole catabolic process	32/8013	48/21328	4.0739e-05	0.000982578	0.000840869	Soltu.Atl.09_3G018760.1/Soltu.Atl.09_0G013650.1/Soltu.Atl.09_2G015730.1/Soltu.Atl.09_4G016330.1/Soltu.Atl.01_0G008800.1/Soltu.Atl.01_4G017780.1/Soltu.Atl.07_3G005810.1/Soltu.Atl.07_4G007070.1/Soltu.Atl.06_0G008080.1/Soltu.Atl.07_2G010890.1/Soltu.Atl.06_0G009540.1/Soltu.Atl.08_3G009630.1/Soltu.Atl.01_4G017300.1/Soltu.Atl.12_3G021810.1/Soltu.Atl.08_4G011450.1/Soltu.Atl.08_4G004170.1/Soltu.Atl.08_0G…	32
GO:0071669	BP	plant-type cell wall organization or biogenesis	146/8013	299/21328	4.17512e-05	0.000999998	0.000855777	Soltu.Atl.03_1G012010.1/Soltu.Atl.03_4G007970.1/Soltu.Atl.07_4G012030.1/Soltu.Atl.09_0G005730.1/Soltu.Atl.09_4G003790.1/Soltu.Atl.07_2G008450.1/Soltu.Atl.03_2G010740.1/Soltu.Atl.06_2G008540.1/Soltu.Atl.07_1G008680.1/Soltu.Atl.01_3G018260.1/Soltu.Atl.04_2G010380.1/Soltu.Atl.01_1G019430.1/Soltu.Atl.06_0G005590.1/Soltu.Atl.10_0G015510.1/Soltu.Atl.09_0G013180.1/Soltu.Atl.04_4G012620.1/Soltu.Atl.04_0G…	146
GO:0010089	BP	xylem development	44/8013	72/21328	4.22554e-05	0.00100509	0.000860138	Soltu.Atl.02_0G001890.1/Soltu.Atl.02_1G014600.1/Soltu.Atl.03_4G010200.1/Soltu.Atl.02_2G017550.1/Soltu.Atl.02_1G015260.1/Soltu.Atl.S105310.1/Soltu.Atl.09_3G022600.1/Soltu.Atl.S105300.1/Soltu.Atl.10_1G006860.1/Soltu.Atl.S022530.1/Soltu.Atl.08_1G015260.1/Soltu.Atl.08_3G014610.1/Soltu.Atl.06_4G009750.1/Soltu.Atl.08_2G016720.1/Soltu.Atl.11_4G016390.1/Soltu.Atl.07_0G000020.1/Soltu.Atl.02_3G020260.1/Sol…	44
GO:0052386	BP	cell wall thickening	34/8013	52/21328	4.33959e-05	0.0010113	0.000865449	Soltu.Atl.05_1G006130.1/Soltu.Atl.05_1G006140.1/Soltu.Atl.05_2G006520.1/Soltu.Atl.05_2G006510.1/Soltu.Atl.02_2G012840.1/Soltu.Atl.05_3G006470.1/Soltu.Atl.05_4G006370.1/Soltu.Atl.03_3G032490.1/Soltu.Atl.03_2G025330.1/Soltu.Atl.03_1G029210.1/Soltu.Atl.S103410.1/Soltu.Atl.02_3G013080.1/Soltu.Atl.02_2G012850.1/Soltu.Atl.11_0G005510.1/Soltu.Atl.07_1G012720.1/Soltu.Atl.02_3G013100.1/Soltu.Atl.02_4G0119…	34
GO:0052543	BP	callose deposition in cell wall	34/8013	52/21328	4.33959e-05	0.0010113	0.000865449	Soltu.Atl.05_1G006130.1/Soltu.Atl.05_1G006140.1/Soltu.Atl.05_2G006520.1/Soltu.Atl.05_2G006510.1/Soltu.Atl.02_2G012840.1/Soltu.Atl.05_3G006470.1/Soltu.Atl.05_4G006370.1/Soltu.Atl.03_3G032490.1/Soltu.Atl.03_2G025330.1/Soltu.Atl.03_1G029210.1/Soltu.Atl.S103410.1/Soltu.Atl.02_3G013080.1/Soltu.Atl.02_2G012850.1/Soltu.Atl.11_0G005510.1/Soltu.Atl.07_1G012720.1/Soltu.Atl.02_3G013100.1/Soltu.Atl.02_4G0119…	34
GO:0098661	BP	inorganic anion transmembrane transport	34/8013	52/21328	4.33959e-05	0.0010113	0.000865449	Soltu.Atl.09_0G010440.1/Soltu.Atl.09_4G013270.1/Soltu.Atl.07_3G002260.1/Soltu.Atl.07_1G002020.1/Soltu.Atl.05_2G015640.1/Soltu.Atl.05_2G017220.1/Soltu.Atl.05_1G003670.1/Soltu.Atl.02_4G011470.1/Soltu.Atl.05_3G018150.1/Soltu.Atl.05_1G018090.1/Soltu.Atl.05_2G004400.1/Soltu.Atl.07_4G001200.1/Soltu.Atl.05_1G016570.1/Soltu.Atl.S122370.1/Soltu.Atl.02_3G016720.1/Soltu.Atl.02_4G014470.1/Soltu.Atl.02_1G0133…	34
GO:0010939	BP	regulation of necrotic cell death	10/8013	10/21328	5.58376e-05	0.00121204	0.00103724	Soltu.Atl.03_4G018010.1/Soltu.Atl.04_2G008700.1/Soltu.Atl.05_3G007630.1/Soltu.Atl.04_0G008530.1/Soltu.Atl.05_0G002240.1/Soltu.Atl.04_2G008640.1/Soltu.Atl.05_1G007410.1/Soltu.Atl.S086150.1/Soltu.Atl.04_0G008470.1/Soltu.Atl.05_2G007420.1	10
GO:0032801	BP	receptor catabolic process	10/8013	10/21328	5.58376e-05	0.00121204	0.00103724	Soltu.Atl.07_4G000720.1/Soltu.Atl.07_1G001550.1/Soltu.Atl.07_2G001580.1/Soltu.Atl.07_3G001800.1/Soltu.Atl.07_1G001560.1/Soltu.Atl.07_4G000730.1/Soltu.Atl.01_3G029680.1/Soltu.Atl.01_1G027810.1/Soltu.Atl.01_2G033600.1/Soltu.Atl.07_3G001810.1	10
GO:0038018	BP	Wnt receptor catabolic process	10/8013	10/21328	5.58376e-05	0.00121204	0.00103724	Soltu.Atl.07_4G000720.1/Soltu.Atl.07_1G001550.1/Soltu.Atl.07_2G001580.1/Soltu.Atl.07_3G001800.1/Soltu.Atl.07_1G001560.1/Soltu.Atl.07_4G000730.1/Soltu.Atl.01_3G029680.1/Soltu.Atl.01_1G027810.1/Soltu.Atl.01_2G033600.1/Soltu.Atl.07_3G001810.1	10
GO:0043154	BP	negative regulation of cysteine-type endopeptidase activity involved in apoptotic process	10/8013	10/21328	5.58376e-05	0.00121204	0.00103724	Soltu.Atl.03_4G018010.1/Soltu.Atl.04_2G008700.1/Soltu.Atl.05_3G007630.1/Soltu.Atl.04_0G008530.1/Soltu.Atl.05_0G002240.1/Soltu.Atl.04_2G008640.1/Soltu.Atl.05_1G007410.1/Soltu.Atl.S086150.1/Soltu.Atl.04_0G008470.1/Soltu.Atl.05_2G007420.1	10
GO:0050673	BP	epithelial cell proliferation	10/8013	10/21328	5.58376e-05	0.00121204	0.00103724	Soltu.Atl.10_1G008830.1/Soltu.Atl.10_4G006300.1/Soltu.Atl.S115210.1/Soltu.Atl.10_2G012240.1/Soltu.Atl.10_4G006280.1/Soltu.Atl.02_3G000500.1/Soltu.Atl.02_2G000460.1/Soltu.Atl.08_0G002180.1/Soltu.Atl.08_3G000950.1/Soltu.Atl.07_4G011000.1	10
GO:0060547	BP	negative regulation of necrotic cell death	10/8013	10/21328	5.58376e-05	0.00121204	0.00103724	Soltu.Atl.03_4G018010.1/Soltu.Atl.04_2G008700.1/Soltu.Atl.05_3G007630.1/Soltu.Atl.04_0G008530.1/Soltu.Atl.05_0G002240.1/Soltu.Atl.04_2G008640.1/Soltu.Atl.05_1G007410.1/Soltu.Atl.S086150.1/Soltu.Atl.04_0G008470.1/Soltu.Atl.05_2G007420.1	10
GO:0070265	BP	necrotic cell death	10/8013	10/21328	5.58376e-05	0.00121204	0.00103724	Soltu.Atl.03_4G018010.1/Soltu.Atl.04_2G008700.1/Soltu.Atl.05_3G007630.1/Soltu.Atl.04_0G008530.1/Soltu.Atl.05_0G002240.1/Soltu.Atl.04_2G008640.1/Soltu.Atl.05_1G007410.1/Soltu.Atl.S086150.1/Soltu.Atl.04_0G008470.1/Soltu.Atl.05_2G007420.1	10
GO:0071249	BP	cellular response to nitrate	10/8013	10/21328	5.58376e-05	0.00121204	0.00103724	Soltu.Atl.02_2G009530.1/Soltu.Atl.02_3G009490.1/Soltu.Atl.02_4G009490.1/Soltu.Atl.01_0G010120.1/Soltu.Atl.S126840.1/Soltu.Atl.01_0G010450.1/Soltu.Atl.12_0G005730.1/Soltu.Atl.S127030.1/Soltu.Atl.11_0G011540.1/Soltu.Atl.11_1G015680.1	10
GO:2000051	BP	negative regulation of non-canonical Wnt signaling pathway	10/8013	10/21328	5.58376e-05	0.00121204	0.00103724	Soltu.Atl.07_4G000720.1/Soltu.Atl.07_1G001550.1/Soltu.Atl.07_2G001580.1/Soltu.Atl.07_3G001800.1/Soltu.Atl.07_1G001560.1/Soltu.Atl.07_4G000730.1/Soltu.Atl.01_3G029680.1/Soltu.Atl.01_1G027810.1/Soltu.Atl.01_2G033600.1/Soltu.Atl.07_3G001810.1	10
GO:0006269	BP	DNA replication, synthesis of RNA primer	14/8013	16/21328	5.62269e-05	0.00121204	0.00103724	Soltu.Atl.10_0G014180.1/Soltu.Atl.08_1G016970.1/Soltu.Atl.10_0G017250.1/Soltu.Atl.10_0G017390.1/Soltu.Atl.02_2G026660.1/Soltu.Atl.02_4G019340.1/Soltu.Atl.02_3G027700.1/Soltu.Atl.S126370.1/Soltu.Atl.02_1G001540.1/Soltu.Atl.07_4G004790.1/Soltu.Atl.07_2G005230.1/Soltu.Atl.02_2G002370.1/Soltu.Atl.07_1G005190.1/Soltu.Atl.02_4G002560.1	14
GO:0009609	BP	response to symbiotic bacterium	14/8013	16/21328	5.62269e-05	0.00121204	0.00103724	Soltu.Atl.01_2G027680.1/Soltu.Atl.01_4G023200.1/Soltu.Atl.01_3G020360.1/Soltu.Atl.07_2G009020.1/Soltu.Atl.07_1G009190.1/Soltu.Atl.07_2G009010.1/Soltu.Atl.07_3G011550.1/Soltu.Atl.07_4G012550.1/Soltu.Atl.03_3G017590.1/Soltu.Atl.07_3G011560.1/Soltu.Atl.03_4G009770.1/Soltu.Atl.07_4G012560.1/Soltu.Atl.03_2G012500.1/Soltu.Atl.02_2G029450.1	14
GO:0080060	BP	integument development	14/8013	16/21328	5.62269e-05	0.00121204	0.00103724	Soltu.Atl.10_1G008830.1/Soltu.Atl.10_4G006300.1/Soltu.Atl.S115210.1/Soltu.Atl.10_2G012240.1/Soltu.Atl.10_4G006280.1/Soltu.Atl.11_3G012830.1/Soltu.Atl.10_4G000180.1/Soltu.Atl.10_3G000180.1/Soltu.Atl.02_2G011790.1/Soltu.Atl.02_4G011060.1/Soltu.Atl.11_1G011770.1/Soltu.Atl.11_2G007340.1/Soltu.Atl.11_2G007620.1/Soltu.Atl.02_3G002650.1	14
GO:1902358	BP	sulfate transmembrane transport	17/8013	21/21328	6.12677e-05	0.0013125	0.00112321	Soltu.Atl.09_0G010440.1/Soltu.Atl.09_4G013270.1/Soltu.Atl.05_2G017220.1/Soltu.Atl.05_1G003670.1/Soltu.Atl.05_3G018150.1/Soltu.Atl.05_1G018090.1/Soltu.Atl.05_2G004400.1/Soltu.Atl.S122370.1/Soltu.Atl.09_1G009130.1/Soltu.Atl.12_3G005590.1/Soltu.Atl.12_4G003450.1/Soltu.Atl.05_0G001590.1/Soltu.Atl.05_4G004420.1/Soltu.Atl.05_4G020310.1/Soltu.Atl.05_4G017110.1/Soltu.Atl.05_3G021330.1/Soltu.Atl.05_1G0213…	17
GO:0046688	BP	response to copper ion	28/8013	41/21328	6.39577e-05	0.00136167	0.00116529	Soltu.Atl.06_0G004640.1/Soltu.Atl.07_3G011870.1/Soltu.Atl.07_2G009360.1/Soltu.Atl.06_4G013060.1/Soltu.Atl.08_4G018560.1/Soltu.Atl.06_2G017610.1/Soltu.Atl.04_2G008700.1/Soltu.Atl.06_1G009070.1/Soltu.Atl.08_3G015270.1/Soltu.Atl.06_3G011470.1/Soltu.Atl.06_3G011460.1/Soltu.Atl.04_0G008530.1/Soltu.Atl.04_2G008640.1/Soltu.Atl.05_3G019400.1/Soltu.Atl.04_3G020460.1/Soltu.Atl.S086150.1/Soltu.Atl.11_0G0108…	28
GO:0009734	BP	auxin-activated signaling pathway	103/8013	202/21328	6.54184e-05	0.00138422	0.00118459	Soltu.Atl.02_2G020600.1/Soltu.Atl.06_2G000350.1/Soltu.Atl.05_4G017090.1/Soltu.Atl.10_1G008830.1/Soltu.Atl.10_4G006300.1/Soltu.Atl.S115210.1/Soltu.Atl.S083450.1/Soltu.Atl.12_3G014600.1/Soltu.Atl.10_2G012240.1/Soltu.Atl.10_4G006280.1/Soltu.Atl.12_2G015110.1/Soltu.Atl.02_1G018220.1/Soltu.Atl.06_1G005970.1/Soltu.Atl.02_2G023780.1/Soltu.Atl.S130730.1/Soltu.Atl.04_3G019770.1/Soltu.Atl.02_1G018970.1/Sol…	103
GO:0009263	BP	deoxyribonucleotide biosynthetic process	12/8013	13/21328	6.68511e-05	0.00139739	0.00119586	Soltu.Atl.04_1G007260.1/Soltu.Atl.04_2G004980.1/Soltu.Atl.04_3G006550.1/Soltu.Atl.03_1G006560.1/Soltu.Atl.03_4G003910.1/Soltu.Atl.03_2G006660.1/Soltu.Atl.S146970.1/Soltu.Atl.04_4G010890.1/Soltu.Atl.S109490.1/Soltu.Atl.10_2G013470.1/Soltu.Atl.S140630.1/Soltu.Atl.04_3G009960.1	12
GO:0034051	BP	negative regulation of plant-type hypersensitive response	12/8013	13/21328	6.68511e-05	0.00139739	0.00119586	Soltu.Atl.09_1G004530.1/Soltu.Atl.09_2G010160.1/Soltu.Atl.09_3G012710.1/Soltu.Atl.09_4G011290.1/Soltu.Atl.06_1G016250.1/Soltu.Atl.06_4G022290.1/Soltu.Atl.09_2G011890.1/Soltu.Atl.08_3G012710.1/Soltu.Atl.S014110.1/Soltu.Atl.01_0G001540.1/Soltu.Atl.01_0G001690.1/Soltu.Atl.01_1G021080.1	12
GO:2000762	BP	regulation of phenylpropanoid metabolic process	32/8013	49/21328	7.51831e-05	0.00156209	0.0013368	Soltu.Atl.02_0G001890.1/Soltu.Atl.02_1G014600.1/Soltu.Atl.03_4G010200.1/Soltu.Atl.07_1G002480.1/Soltu.Atl.03_3G032490.1/Soltu.Atl.03_2G025330.1/Soltu.Atl.07_3G002790.1/Soltu.Atl.07_2G002330.1/Soltu.Atl.03_1G029210.1/Soltu.Atl.01_0G017890.1/Soltu.Atl.07_4G001630.1/Soltu.Atl.01_0G017660.1/Soltu.Atl.02_2G017550.1/Soltu.Atl.01_3G033800.1/Soltu.Atl.07_3G002780.1/Soltu.Atl.02_1G015260.1/Soltu.Atl.07_2G…	32
GO:0015800	BP	acidic amino acid transport	18/8013	23/21328	8.30029e-05	0.00170403	0.00145827	Soltu.Atl.02_2G032600.1/Soltu.Atl.02_1G029430.1/Soltu.Atl.02_3G031710.1/Soltu.Atl.02_4G024360.1/Soltu.Atl.05_2G003330.1/Soltu.Atl.05_3G003850.1/Soltu.Atl.05_2G003320.1/Soltu.Atl.05_3G003840.1/Soltu.Atl.05_1G003250.1/Soltu.Atl.05_2G003310.1/Soltu.Atl.05_3G003830.1/Soltu.Atl.05_0G000710.1/Soltu.Atl.05_4G003540.1/Soltu.Atl.04_2G014570.1/Soltu.Atl.12_0G003160.1/Soltu.Atl.04_1G015070.1/Soltu.Atl.06_1G…	18
GO:0015813	BP	L-glutamate transmembrane transport	18/8013	23/21328	8.30029e-05	0.00170403	0.00145827	Soltu.Atl.02_2G032600.1/Soltu.Atl.02_1G029430.1/Soltu.Atl.02_3G031710.1/Soltu.Atl.02_4G024360.1/Soltu.Atl.05_2G003330.1/Soltu.Atl.05_3G003850.1/Soltu.Atl.05_2G003320.1/Soltu.Atl.05_3G003840.1/Soltu.Atl.05_1G003250.1/Soltu.Atl.05_2G003310.1/Soltu.Atl.05_3G003830.1/Soltu.Atl.05_0G000710.1/Soltu.Atl.05_4G003540.1/Soltu.Atl.04_2G014570.1/Soltu.Atl.12_0G003160.1/Soltu.Atl.04_1G015070.1/Soltu.Atl.06_1G…	18
GO:0009262	BP	deoxyribonucleotide metabolic process	15/8013	18/21328	9.27721e-05	0.00189332	0.00162026	Soltu.Atl.03_4G003050.1/Soltu.Atl.03_1G004110.1/Soltu.Atl.03_2G004340.1/Soltu.Atl.04_1G007260.1/Soltu.Atl.04_2G004980.1/Soltu.Atl.04_3G006550.1/Soltu.Atl.03_1G006560.1/Soltu.Atl.03_4G003910.1/Soltu.Atl.03_2G006660.1/Soltu.Atl.S146970.1/Soltu.Atl.04_4G010890.1/Soltu.Atl.S109490.1/Soltu.Atl.10_2G013470.1/Soltu.Atl.S140630.1/Soltu.Atl.04_3G009960.1	15
GO:0006721	BP	terpenoid metabolic process	165/8013	348/21328	9.91805e-05	0.0020122	0.00172199	Soltu.Atl.07_3G017220.1/Soltu.Atl.07_1G015430.1/Soltu.Atl.07_2G013770.1/Soltu.Atl.07_4G018630.1/Soltu.Atl.07_2G013760.1/Soltu.Atl.07_4G018640.1/Soltu.Atl.07_3G017210.1/Soltu.Atl.S131590.1/Soltu.Atl.07_4G018650.1/Soltu.Atl.07_2G013780.1/Soltu.Atl.06_0G013590.1/Soltu.Atl.07_1G015420.1/Soltu.Atl.06_0G013680.1/Soltu.Atl.06_4G020950.1/Soltu.Atl.07_1G015440.1/Soltu.Atl.01_0G013420.1/Soltu.Atl.07_3G0172…	165
GO:0006995	BP	cellular response to nitrogen starvation	20/8013	27/21328	0.000126428	0.00255	0.00218224	Soltu.Atl.02_3G016890.1/Soltu.Atl.11_4G016030.1/Soltu.Atl.11_3G016290.1/Soltu.Atl.11_1G014840.1/Soltu.Atl.06_2G001010.1/Soltu.Atl.06_4G000990.1/Soltu.Atl.11_1G014470.1/Soltu.Atl.11_4G016070.1/Soltu.Atl.06_1G001010.1/Soltu.Atl.06_1G001120.1/Soltu.Atl.06_3G001290.1/Soltu.Atl.10_2G014320.1/Soltu.Atl.10_3G011620.1/Soltu.Atl.08_3G009630.1/Soltu.Atl.08_4G011450.1/Soltu.Atl.08_0G008850.1/Soltu.Atl.08_1G…	20
GO:0010167	BP	response to nitrate	30/8013	46/21328	0.000130445	0.00261573	0.00223848	Soltu.Atl.02_2G009530.1/Soltu.Atl.02_3G009490.1/Soltu.Atl.S127790.1/Soltu.Atl.S127820.1/Soltu.Atl.09_3G017620.1/Soltu.Atl.02_4G009490.1/Soltu.Atl.S106220.1/Soltu.Atl.S106230.1/Soltu.Atl.S106210.1/Soltu.Atl.S106200.1/Soltu.Atl.06_3G015600.1/Soltu.Atl.06_2G021650.1/Soltu.Atl.01_0G010120.1/Soltu.Atl.S126840.1/Soltu.Atl.01_0G010450.1/Soltu.Atl.12_0G005730.1/Soltu.Atl.06_4G015190.1/Soltu.Atl.S127030.1…	30
GO:0009595	BP	detection of biotic stimulus	16/8013	20/21328	0.000133248	0.00262163	0.00224353	Soltu.Atl.01_2G027680.1/Soltu.Atl.01_4G023200.1/Soltu.Atl.01_3G020360.1/Soltu.Atl.02_2G012840.1/Soltu.Atl.S103410.1/Soltu.Atl.02_3G013080.1/Soltu.Atl.02_2G012850.1/Soltu.Atl.07_2G009020.1/Soltu.Atl.07_1G009190.1/Soltu.Atl.07_2G009010.1/Soltu.Atl.07_3G011550.1/Soltu.Atl.07_4G012550.1/Soltu.Atl.02_3G013100.1/Soltu.Atl.02_4G011990.1/Soltu.Atl.07_3G011560.1/Soltu.Atl.07_4G012560.1	16
GO:0010244	BP	response to low fluence blue light stimulus by blue low-fluence system	16/8013	20/21328	0.000133248	0.00262163	0.00224353	Soltu.Atl.12_4G003330.1/Soltu.Atl.08_0G008110.1/Soltu.Atl.08_2G006820.1/Soltu.Atl.08_0G008040.1/Soltu.Atl.09_4G018380.1/Soltu.Atl.04_1G013250.1/Soltu.Atl.09_2G017530.1/Soltu.Atl.09_3G019800.1/Soltu.Atl.09_1G010720.1/Soltu.Atl.11_0G011290.1/Soltu.Atl.06_1G013590.1/Soltu.Atl.06_2G024640.1/Soltu.Atl.06_3G018480.1/Soltu.Atl.11_2G009710.1/Soltu.Atl.11_3G015390.1/Soltu.Atl.06_4G018360.1	16
GO:0098581	BP	detection of external biotic stimulus	16/8013	20/21328	0.000133248	0.00262163	0.00224353	Soltu.Atl.01_2G027680.1/Soltu.Atl.01_4G023200.1/Soltu.Atl.01_3G020360.1/Soltu.Atl.02_2G012840.1/Soltu.Atl.S103410.1/Soltu.Atl.02_3G013080.1/Soltu.Atl.02_2G012850.1/Soltu.Atl.07_2G009020.1/Soltu.Atl.07_1G009190.1/Soltu.Atl.07_2G009010.1/Soltu.Atl.07_3G011550.1/Soltu.Atl.07_4G012550.1/Soltu.Atl.02_3G013100.1/Soltu.Atl.02_4G011990.1/Soltu.Atl.07_3G011560.1/Soltu.Atl.07_4G012560.1	16
GO:0050829	BP	defense response to Gram-negative bacterium	32/8013	50/21328	0.00013378	0.00262163	0.00224353	Soltu.Atl.06_4G009390.1/Soltu.Atl.12_2G003240.1/Soltu.Atl.12_4G001470.1/Soltu.Atl.12_1G001230.1/Soltu.Atl.06_2G013000.1/Soltu.Atl.12_1G011240.1/Soltu.Atl.12_2G024040.1/Soltu.Atl.12_3G022960.1/Soltu.Atl.07_1G011260.1/Soltu.Atl.07_4G014500.1/Soltu.Atl.12_4G013750.1/Soltu.Atl.07_1G011250.1/Soltu.Atl.06_4G009540.1/Soltu.Atl.07_1G011280.1/Soltu.Atl.07_4G014480.1/Soltu.Atl.09_2G019460.1/Soltu.Atl.09_0G…	32
GO:1901141	BP	regulation of lignin biosynthetic process	21/8013	29/21328	0.000146429	0.00285329	0.00244178	Soltu.Atl.02_0G001890.1/Soltu.Atl.02_1G014600.1/Soltu.Atl.03_4G010200.1/Soltu.Atl.07_1G002480.1/Soltu.Atl.03_3G032490.1/Soltu.Atl.03_2G025330.1/Soltu.Atl.07_3G002790.1/Soltu.Atl.07_2G002330.1/Soltu.Atl.03_1G029210.1/Soltu.Atl.07_4G001630.1/Soltu.Atl.02_2G017550.1/Soltu.Atl.07_3G002780.1/Soltu.Atl.02_1G015260.1/Soltu.Atl.07_2G002310.1/Soltu.Atl.07_4G001640.1/Soltu.Atl.07_1G002470.1/Soltu.Atl.04_3G…	21
GO:0009877	BP	nodulation	11/8013	12/21328	0.000164988	0.00319687	0.00273581	Soltu.Atl.01_2G027680.1/Soltu.Atl.01_4G023200.1/Soltu.Atl.01_3G020360.1/Soltu.Atl.07_2G009020.1/Soltu.Atl.07_1G009190.1/Soltu.Atl.07_2G009010.1/Soltu.Atl.07_3G011550.1/Soltu.Atl.07_4G012550.1/Soltu.Atl.07_3G011560.1/Soltu.Atl.07_4G012560.1/Soltu.Atl.02_2G029450.1	11
GO:0009624	BP	response to nematode	83/8013	161/21328	0.000199971	0.00385308	0.00329738	Soltu.Atl.01_2G026350.1/Soltu.Atl.03_3G022840.1/Soltu.Atl.05_2G021330.1/Soltu.Atl.03_4G014990.1/Soltu.Atl.05_4G020450.1/Soltu.Atl.01_3G025400.1/Soltu.Atl.05_1G021440.1/Soltu.Atl.03_0G003010.1/Soltu.Atl.09_3G005810.1/Soltu.Atl.03_1G015770.1/Soltu.Atl.02_4G024070.1/Soltu.Atl.02_2G032310.1/Soltu.Atl.09_4G005320.1/Soltu.Atl.03_0G003020.1/Soltu.Atl.09_2G006870.1/Soltu.Atl.06_2G007630.1/Soltu.Atl.06_2G…	83
GO:0048574	BP	long-day photoperiodism, flowering	55/8013	99/21328	0.000203018	0.00385478	0.00329884	Soltu.Atl.10_1G008830.1/Soltu.Atl.02_4G010940.1/Soltu.Atl.10_4G006300.1/Soltu.Atl.02_1G010020.1/Soltu.Atl.S115210.1/Soltu.Atl.10_2G012240.1/Soltu.Atl.09_1G001520.1/Soltu.Atl.10_4G006280.1/Soltu.Atl.11_1G014550.1/Soltu.Atl.10_1G003380.1/Soltu.Atl.12_3G019870.1/Soltu.Atl.10_4G002510.1/Soltu.Atl.12_2G021200.1/Soltu.Atl.02_2G011650.1/Soltu.Atl.07_4G011460.1/Soltu.Atl.02_3G012040.1/Soltu.Atl.04_2G0107…	55
GO:0009789	BP	positive regulation of abscisic acid-activated signaling pathway	48/8013	84/21328	0.000205648	0.00385478	0.00329884	Soltu.Atl.04_1G012010.1/Soltu.Atl.04_3G009680.1/Soltu.Atl.01_2G029490.1/Soltu.Atl.09_1G005090.1/Soltu.Atl.05_1G003380.1/Soltu.Atl.05_2G003470.1/Soltu.Atl.05_3G003990.1/Soltu.Atl.09_4G012180.1/Soltu.Atl.09_3G013730.1/Soltu.Atl.08_0G008110.1/Soltu.Atl.08_2G006820.1/Soltu.Atl.04_1G016840.1/Soltu.Atl.01_4G025090.1/Soltu.Atl.08_0G008040.1/Soltu.Atl.01_3G022620.1/Soltu.Atl.02_1G003960.1/Soltu.Atl.09_2G…	48
GO:0048586	BP	regulation of long-day photoperiodism, flowering	48/8013	84/21328	0.000205648	0.00385478	0.00329884	Soltu.Atl.10_1G008830.1/Soltu.Atl.02_4G010940.1/Soltu.Atl.10_4G006300.1/Soltu.Atl.02_1G010020.1/Soltu.Atl.S115210.1/Soltu.Atl.10_2G012240.1/Soltu.Atl.09_1G001520.1/Soltu.Atl.10_4G006280.1/Soltu.Atl.11_1G014550.1/Soltu.Atl.10_1G003380.1/Soltu.Atl.12_3G019870.1/Soltu.Atl.10_4G002510.1/Soltu.Atl.12_2G021200.1/Soltu.Atl.02_2G011650.1/Soltu.Atl.07_4G011460.1/Soltu.Atl.02_3G012040.1/Soltu.Atl.04_2G0107…	48
GO:1901421	BP	positive regulation of response to alcohol	48/8013	84/21328	0.000205648	0.00385478	0.00329884	Soltu.Atl.04_1G012010.1/Soltu.Atl.04_3G009680.1/Soltu.Atl.01_2G029490.1/Soltu.Atl.09_1G005090.1/Soltu.Atl.05_1G003380.1/Soltu.Atl.05_2G003470.1/Soltu.Atl.05_3G003990.1/Soltu.Atl.09_4G012180.1/Soltu.Atl.09_3G013730.1/Soltu.Atl.08_0G008110.1/Soltu.Atl.08_2G006820.1/Soltu.Atl.04_1G016840.1/Soltu.Atl.01_4G025090.1/Soltu.Atl.08_0G008040.1/Soltu.Atl.01_3G022620.1/Soltu.Atl.02_1G003960.1/Soltu.Atl.09_2G…	48
GO:1905959	BP	positive regulation of cellular response to alcohol	48/8013	84/21328	0.000205648	0.00385478	0.00329884	Soltu.Atl.04_1G012010.1/Soltu.Atl.04_3G009680.1/Soltu.Atl.01_2G029490.1/Soltu.Atl.09_1G005090.1/Soltu.Atl.05_1G003380.1/Soltu.Atl.05_2G003470.1/Soltu.Atl.05_3G003990.1/Soltu.Atl.09_4G012180.1/Soltu.Atl.09_3G013730.1/Soltu.Atl.08_0G008110.1/Soltu.Atl.08_2G006820.1/Soltu.Atl.04_1G016840.1/Soltu.Atl.01_4G025090.1/Soltu.Atl.08_0G008040.1/Soltu.Atl.01_3G022620.1/Soltu.Atl.02_1G003960.1/Soltu.Atl.09_2G…	48
GO:0060918	BP	auxin transport	82/8013	159/21328	0.000214213	0.00399362	0.00341765	Soltu.Atl.02_2G020600.1/Soltu.Atl.01_2G026350.1/Soltu.Atl.11_0G001170.1/Soltu.Atl.11_2G000500.1/Soltu.Atl.11_0G001450.1/Soltu.Atl.06_2G000350.1/Soltu.Atl.01_3G023480.1/Soltu.Atl.11_3G000730.1/Soltu.Atl.01_4G025940.1/Soltu.Atl.04_4G009990.1/Soltu.Atl.02_1G018220.1/Soltu.Atl.04_3G019770.1/Soltu.Atl.02_1G018970.1/Soltu.Atl.12_4G003330.1/Soltu.Atl.04_2G018830.1/Soltu.Atl.01_2G026360.1/Soltu.Atl.02_4G…	82
GO:0071555	BP	cell wall organization	121/8013	249/21328	0.000232108	0.00430398	0.00368325	Soltu.Atl.05_1G006130.1/Soltu.Atl.05_1G006140.1/Soltu.Atl.05_2G006520.1/Soltu.Atl.05_2G006510.1/Soltu.Atl.02_2G012840.1/Soltu.Atl.05_3G006470.1/Soltu.Atl.05_4G006370.1/Soltu.Atl.07_4G012030.1/Soltu.Atl.09_0G005730.1/Soltu.Atl.03_3G032490.1/Soltu.Atl.03_2G025330.1/Soltu.Atl.03_1G029210.1/Soltu.Atl.09_4G003790.1/Soltu.Atl.S103410.1/Soltu.Atl.07_2G008450.1/Soltu.Atl.07_1G008680.1/Soltu.Atl.02_3G0130…	121
GO:0009723	BP	response to ethylene	203/8013	444/21328	0.000235015	0.00433458	0.00370944	Soltu.Atl.02_2G029300.1/Soltu.Atl.12_0G000070.1/Soltu.Atl.07_1G009600.1/Soltu.Atl.07_4G012990.1/Soltu.Atl.07_3G011990.1/Soltu.Atl.05_2G019720.1/Soltu.Atl.05_1G020000.1/Soltu.Atl.12_3G003100.1/Soltu.Atl.05_4G019190.1/Soltu.Atl.01_4G013540.1/Soltu.Atl.01_3G012240.1/Soltu.Atl.02_4G021210.1/Soltu.Atl.01_2G016150.1/Soltu.Atl.01_1G012490.1/Soltu.Atl.10_1G008830.1/Soltu.Atl.01_0G017890.1/Soltu.Atl.01_0G…	203
GO:0046520	BP	sphingoid biosynthetic process	19/8013	26/21328	0.00025239	0.00463028	0.00396249	Soltu.Atl.05_1G004520.1/Soltu.Atl.05_2G005130.1/Soltu.Atl.S045760.1/Soltu.Atl.05_1G004420.1/Soltu.Atl.03_3G001940.1/Soltu.Atl.08_3G005970.1/Soltu.Atl.03_3G022190.1/Soltu.Atl.03_4G014280.1/Soltu.Atl.03_3G003820.1/Soltu.Atl.03_1G015750.1/Soltu.Atl.03_0G003030.1/Soltu.Atl.08_4G007800.1/Soltu.Atl.08_2G008610.1/Soltu.Atl.03_2G001820.1/Soltu.Atl.05_1G020130.1/Soltu.Atl.05_2G019860.1/Soltu.Atl.03_1G0018…	19
GO:0015802	BP	basic amino acid transport	15/8013	19/21328	0.000286661	0.00517641	0.00442986	Soltu.Atl.05_2G003330.1/Soltu.Atl.05_3G003850.1/Soltu.Atl.05_2G003320.1/Soltu.Atl.05_3G003840.1/Soltu.Atl.05_1G003250.1/Soltu.Atl.05_2G003310.1/Soltu.Atl.05_1G015780.1/Soltu.Atl.05_3G003830.1/Soltu.Atl.05_0G000710.1/Soltu.Atl.05_4G003540.1/Soltu.Atl.06_4G008920.1/Soltu.Atl.06_1G004450.1/Soltu.Atl.10_1G003580.1/Soltu.Atl.10_3G002610.1/Soltu.Atl.06_2G012090.1	15
GO:0046482	BP	para-aminobenzoic acid metabolic process	15/8013	19/21328	0.000286661	0.00517641	0.00442986	Soltu.Atl.05_1G006130.1/Soltu.Atl.05_1G006140.1/Soltu.Atl.05_2G006520.1/Soltu.Atl.05_2G006510.1/Soltu.Atl.05_3G006470.1/Soltu.Atl.05_4G006370.1/Soltu.Atl.08_0G003250.1/Soltu.Atl.S055480.1/Soltu.Atl.S052170.1/Soltu.Atl.08_0G004110.1/Soltu.Atl.S055470.1/Soltu.Atl.S055330.1/Soltu.Atl.S055400.1/Soltu.Atl.11_0G012160.1/Soltu.Atl.11_2G011680.1	15
GO:1990822	BP	basic amino acid transmembrane transport	15/8013	19/21328	0.000286661	0.00517641	0.00442986	Soltu.Atl.05_2G003330.1/Soltu.Atl.05_3G003850.1/Soltu.Atl.05_2G003320.1/Soltu.Atl.05_3G003840.1/Soltu.Atl.05_1G003250.1/Soltu.Atl.05_2G003310.1/Soltu.Atl.05_1G015780.1/Soltu.Atl.05_3G003830.1/Soltu.Atl.05_0G000710.1/Soltu.Atl.05_4G003540.1/Soltu.Atl.06_4G008920.1/Soltu.Atl.06_1G004450.1/Soltu.Atl.10_1G003580.1/Soltu.Atl.10_3G002610.1/Soltu.Atl.06_2G012090.1	15
GO:0019419	BP	sulfate reduction	12/8013	14/21328	0.000306325	0.00547418	0.00468468	Soltu.Atl.02_3G003830.1/Soltu.Atl.02_2G003700.1/Soltu.Atl.03_1G002110.1/Soltu.Atl.02_1G002790.1/Soltu.Atl.02_4G004060.1/Soltu.Atl.02_2G018740.1/Soltu.Atl.03_2G002120.1/Soltu.Atl.11_3G014030.1/Soltu.Atl.02_1G016350.1/Soltu.Atl.S111510.1/Soltu.Atl.11_1G012730.1/Soltu.Atl.11_2G008860.1	12
GO:0048480	BP	stigma development	12/8013	14/21328	0.000306325	0.00547418	0.00468468	Soltu.Atl.03_2G017480.1/Soltu.Atl.03_4G016010.1/Soltu.Atl.03_0G004210.1/Soltu.Atl.03_3G023970.1/Soltu.Atl.03_2G017470.1/Soltu.Atl.03_3G023960.1/Soltu.Atl.03_2G017490.1/Soltu.Atl.03_4G016000.1/Soltu.Atl.03_0G004200.1/Soltu.Atl.03_0G004220.1/Soltu.Atl.03_4G016020.1/Soltu.Atl.03_3G023980.1	12
GO:0006817	BP	phosphate ion transport	21/8013	30/21328	0.000315166	0.00560314	0.00479504	Soltu.Atl.05_1G001460.1/Soltu.Atl.11_4G004300.1/Soltu.Atl.11_1G003500.1/Soltu.Atl.11_3G003270.1/Soltu.Atl.05_2G017220.1/Soltu.Atl.S077490.1/Soltu.Atl.05_3G018150.1/Soltu.Atl.05_1G018090.1/Soltu.Atl.02_3G016720.1/Soltu.Atl.02_4G014470.1/Soltu.Atl.02_1G013320.1/Soltu.Atl.04_2G020230.1/Soltu.Atl.04_3G021180.1/Soltu.Atl.04_4G021580.1/Soltu.Atl.04_1G021310.1/Soltu.Atl.08_0G000230.1/Soltu.Atl.12_4G0040…	21
GO:0009914	BP	hormone transport	90/8013	179/21328	0.00033871	0.00597877	0.0051165	Soltu.Atl.02_2G020600.1/Soltu.Atl.01_2G026350.1/Soltu.Atl.11_0G001170.1/Soltu.Atl.11_2G000500.1/Soltu.Atl.11_0G001450.1/Soltu.Atl.06_2G000350.1/Soltu.Atl.01_3G023480.1/Soltu.Atl.11_3G000730.1/Soltu.Atl.01_4G025940.1/Soltu.Atl.04_4G009990.1/Soltu.Atl.07_2G001070.1/Soltu.Atl.07_0G001320.1/Soltu.Atl.02_1G018220.1/Soltu.Atl.04_3G019770.1/Soltu.Atl.02_1G018970.1/Soltu.Atl.12_4G003330.1/Soltu.Atl.04_2G…	90
GO:0002238	BP	response to molecule of fungal origin	22/8013	32/21328	0.000339762	0.00597877	0.0051165	Soltu.Atl.01_2G027680.1/Soltu.Atl.01_4G023200.1/Soltu.Atl.01_3G020360.1/Soltu.Atl.03_3G022840.1/Soltu.Atl.03_4G014990.1/Soltu.Atl.06_2G007630.1/Soltu.Atl.06_2G007340.1/Soltu.Atl.07_2G009020.1/Soltu.Atl.07_1G009190.1/Soltu.Atl.07_2G009010.1/Soltu.Atl.07_3G011550.1/Soltu.Atl.06_4G005370.1/Soltu.Atl.07_4G012550.1/Soltu.Atl.07_3G011560.1/Soltu.Atl.S028750.1/Soltu.Atl.S017500.1/Soltu.Atl.01_1G028630.1…	22
GO:0009962	BP	regulation of flavonoid biosynthetic process	36/8013	60/21328	0.000344832	0.00603719	0.00516649	Soltu.Atl.01_0G017890.1/Soltu.Atl.01_0G017660.1/Soltu.Atl.01_3G033800.1/Soltu.Atl.01_0G018110.1/Soltu.Atl.01_4G016390.1/Soltu.Atl.01_1G014200.1/Soltu.Atl.02_4G023480.1/Soltu.Atl.03_3G030690.1/Soltu.Atl.03_1G026110.1/Soltu.Atl.02_3G030790.1/Soltu.Atl.03_2G024230.1/Soltu.Atl.08_3G009630.1/Soltu.Atl.05_4G004930.1/Soltu.Atl.02_1G028560.1/Soltu.Atl.03_3G011900.1/Soltu.Atl.08_4G011450.1/Soltu.Atl.08_0G…	36
GO:0015695	BP	organic cation transport	23/8013	34/21328	0.000359783	0.00626714	0.00536328	Soltu.Atl.06_2G012950.1/Soltu.Atl.06_4G009510.1/Soltu.Atl.08_1G000950.1/Soltu.Atl.S106650.1/Soltu.Atl.03_1G028680.1/Soltu.Atl.03_0G006240.1/Soltu.Atl.08_1G009900.1/Soltu.Atl.03_0G006580.1/Soltu.Atl.08_4G013010.1/Soltu.Atl.07_2G015490.1/Soltu.Atl.09_3G021250.1/Soltu.Atl.07_1G017120.1/Soltu.Atl.07_4G020410.1/Soltu.Atl.07_3G018820.1/Soltu.Atl.08_0G005370.1/Soltu.Atl.08_3G011060.1/Soltu.Atl.08_1G0005…	23
GO:0015808	BP	L-alanine transport	16/8013	21/21328	0.000363584	0.00627001	0.00536574	Soltu.Atl.02_2G032600.1/Soltu.Atl.02_1G029430.1/Soltu.Atl.02_3G031710.1/Soltu.Atl.02_4G024360.1/Soltu.Atl.05_2G003330.1/Soltu.Atl.05_3G003850.1/Soltu.Atl.05_2G003320.1/Soltu.Atl.05_3G003840.1/Soltu.Atl.05_1G003250.1/Soltu.Atl.05_2G003310.1/Soltu.Atl.05_3G003830.1/Soltu.Atl.05_0G000710.1/Soltu.Atl.05_4G003540.1/Soltu.Atl.12_0G003160.1/Soltu.Atl.04_1G015070.1/Soltu.Atl.04_4G015630.1	16
GO:0032328	BP	alanine transport	16/8013	21/21328	0.000363584	0.00627001	0.00536574	Soltu.Atl.02_2G032600.1/Soltu.Atl.02_1G029430.1/Soltu.Atl.02_3G031710.1/Soltu.Atl.02_4G024360.1/Soltu.Atl.05_2G003330.1/Soltu.Atl.05_3G003850.1/Soltu.Atl.05_2G003320.1/Soltu.Atl.05_3G003840.1/Soltu.Atl.05_1G003250.1/Soltu.Atl.05_2G003310.1/Soltu.Atl.05_3G003830.1/Soltu.Atl.05_0G000710.1/Soltu.Atl.05_4G003540.1/Soltu.Atl.12_0G003160.1/Soltu.Atl.04_1G015070.1/Soltu.Atl.04_4G015630.1	16
GO:0070417	BP	cellular response to cold	50/8013	90/21328	0.000387292	0.00664562	0.00568718	Soltu.Atl.07_1G002480.1/Soltu.Atl.07_3G002790.1/Soltu.Atl.07_2G002330.1/Soltu.Atl.01_1G014350.1/Soltu.Atl.07_4G001630.1/Soltu.Atl.01_3G014700.1/Soltu.Atl.07_3G002780.1/Soltu.Atl.S140700.1/Soltu.Atl.01_4G016550.1/Soltu.Atl.07_2G002310.1/Soltu.Atl.11_0G006070.1/Soltu.Atl.07_4G001640.1/Soltu.Atl.07_1G002470.1/Soltu.Atl.11_4G009790.1/Soltu.Atl.01_1G024860.1/Soltu.Atl.11_3G007550.1/Soltu.Atl.01_2G0295…	50
GO:0009861	BP	jasmonic acid and ethylene-dependent systemic resistance	26/8013	40/21328	0.000394749	0.00667676	0.00571382	Soltu.Atl.02_1G011040.1/Soltu.Atl.02_2G013840.1/Soltu.Atl.02_1G011110.1/Soltu.Atl.01_1G019480.1/Soltu.Atl.01_2G022920.1/Soltu.Atl.02_1G011070.1/Soltu.Atl.02_3G014200.1/Soltu.Atl.02_2G013910.1/Soltu.Atl.01_2G024130.1/Soltu.Atl.03_1G023280.1/Soltu.Atl.03_4G020150.1/Soltu.Atl.02_4G012850.1/Soltu.Atl.06_4G011220.1/Soltu.Atl.06_2G015450.1/Soltu.Atl.02_2G013860.1/Soltu.Atl.S063490.1/Soltu.Atl.02_3G0142…	26
GO:0048582	BP	positive regulation of post-embryonic development	91/8013	182/21328	0.000400773	0.00667676	0.00571382	Soltu.Atl.05_1G006130.1/Soltu.Atl.07_1G009600.1/Soltu.Atl.05_1G006140.1/Soltu.Atl.05_2G006520.1/Soltu.Atl.07_4G012990.1/Soltu.Atl.05_2G006510.1/Soltu.Atl.07_3G011990.1/Soltu.Atl.05_3G006470.1/Soltu.Atl.05_4G006370.1/Soltu.Atl.08_0G003250.1/Soltu.Atl.S055480.1/Soltu.Atl.01_3G032140.1/Soltu.Atl.S023040.1/Soltu.Atl.S052170.1/Soltu.Atl.08_0G004110.1/Soltu.Atl.10_0G014420.1/Soltu.Atl.10_1G003380.1/Sol…	91
GO:0002220	BP	innate immune response activating cell surface receptor signaling pathway	10/8013	11/21328	0.000404593	0.00667676	0.00571382	Soltu.Atl.01_2G027680.1/Soltu.Atl.01_4G023200.1/Soltu.Atl.01_3G020360.1/Soltu.Atl.07_2G009020.1/Soltu.Atl.07_1G009190.1/Soltu.Atl.07_2G009010.1/Soltu.Atl.07_3G011550.1/Soltu.Atl.07_4G012550.1/Soltu.Atl.07_3G011560.1/Soltu.Atl.07_4G012560.1	10
GO:0002752	BP	cell surface pattern recognition receptor signaling pathway	10/8013	11/21328	0.000404593	0.00667676	0.00571382	Soltu.Atl.01_2G027680.1/Soltu.Atl.01_4G023200.1/Soltu.Atl.01_3G020360.1/Soltu.Atl.07_2G009020.1/Soltu.Atl.07_1G009190.1/Soltu.Atl.07_2G009010.1/Soltu.Atl.07_3G011550.1/Soltu.Atl.07_4G012550.1/Soltu.Atl.07_3G011560.1/Soltu.Atl.07_4G012560.1	10
GO:0032490	BP	detection of molecule of bacterial origin	10/8013	11/21328	0.000404593	0.00667676	0.00571382	Soltu.Atl.01_2G027680.1/Soltu.Atl.01_4G023200.1/Soltu.Atl.01_3G020360.1/Soltu.Atl.07_2G009020.1/Soltu.Atl.07_1G009190.1/Soltu.Atl.07_2G009010.1/Soltu.Atl.07_3G011550.1/Soltu.Atl.07_4G012550.1/Soltu.Atl.07_3G011560.1/Soltu.Atl.07_4G012560.1	10
GO:0032491	BP	detection of molecule of fungal origin	10/8013	11/21328	0.000404593	0.00667676	0.00571382	Soltu.Atl.01_2G027680.1/Soltu.Atl.01_4G023200.1/Soltu.Atl.01_3G020360.1/Soltu.Atl.07_2G009020.1/Soltu.Atl.07_1G009190.1/Soltu.Atl.07_2G009010.1/Soltu.Atl.07_3G011550.1/Soltu.Atl.07_4G012550.1/Soltu.Atl.07_3G011560.1/Soltu.Atl.07_4G012560.1	10
GO:0032494	BP	response to peptidoglycan	10/8013	11/21328	0.000404593	0.00667676	0.00571382	Soltu.Atl.01_2G027680.1/Soltu.Atl.01_4G023200.1/Soltu.Atl.01_3G020360.1/Soltu.Atl.07_2G009020.1/Soltu.Atl.07_1G009190.1/Soltu.Atl.07_2G009010.1/Soltu.Atl.07_3G011550.1/Soltu.Atl.07_4G012550.1/Soltu.Atl.07_3G011560.1/Soltu.Atl.07_4G012560.1	10
GO:0032499	BP	detection of peptidoglycan	10/8013	11/21328	0.000404593	0.00667676	0.00571382	Soltu.Atl.01_2G027680.1/Soltu.Atl.01_4G023200.1/Soltu.Atl.01_3G020360.1/Soltu.Atl.07_2G009020.1/Soltu.Atl.07_1G009190.1/Soltu.Atl.07_2G009010.1/Soltu.Atl.07_3G011550.1/Soltu.Atl.07_4G012550.1/Soltu.Atl.07_3G011560.1/Soltu.Atl.07_4G012560.1	10
GO:0009644	BP	response to high light intensity	97/8013	196/21328	0.000417584	0.00685832	0.0058692	Soltu.Atl.04_1G011710.1/Soltu.Atl.S098620.1/Soltu.Atl.05_4G021170.1/Soltu.Atl.05_4G021190.1/Soltu.Atl.S122910.1/Soltu.Atl.S141010.1/Soltu.Atl.S141040.1/Soltu.Atl.12_4G003330.1/Soltu.Atl.S122880.1/Soltu.Atl.S122850.1/Soltu.Atl.S098640.1/Soltu.Atl.01_2G024330.1/Soltu.Atl.01_2G024620.1/Soltu.Atl.09_3G018840.1/Soltu.Atl.09_4G016410.1/Soltu.Atl.09_3G018940.1/Soltu.Atl.02_3G012790.1/Soltu.Atl.04_0G0067…	97
GO:0034311	BP	diol metabolic process	17/8013	23/21328	0.000434639	0.00707108	0.00605127	Soltu.Atl.03_3G001940.1/Soltu.Atl.08_3G005970.1/Soltu.Atl.03_3G022190.1/Soltu.Atl.03_4G014280.1/Soltu.Atl.03_3G003820.1/Soltu.Atl.03_1G015750.1/Soltu.Atl.03_0G003030.1/Soltu.Atl.08_4G007800.1/Soltu.Atl.08_2G008610.1/Soltu.Atl.09_2G011740.1/Soltu.Atl.03_2G001820.1/Soltu.Atl.05_1G020130.1/Soltu.Atl.06_4G022140.1/Soltu.Atl.05_2G019860.1/Soltu.Atl.03_1G001810.1/Soltu.Atl.05_4G019310.1/Soltu.Atl.05_3G…	17
GO:0034312	BP	diol biosynthetic process	17/8013	23/21328	0.000434639	0.00707108	0.00605127	Soltu.Atl.03_3G001940.1/Soltu.Atl.08_3G005970.1/Soltu.Atl.03_3G022190.1/Soltu.Atl.03_4G014280.1/Soltu.Atl.03_3G003820.1/Soltu.Atl.03_1G015750.1/Soltu.Atl.03_0G003030.1/Soltu.Atl.08_4G007800.1/Soltu.Atl.08_2G008610.1/Soltu.Atl.09_2G011740.1/Soltu.Atl.03_2G001820.1/Soltu.Atl.05_1G020130.1/Soltu.Atl.06_4G022140.1/Soltu.Atl.05_2G019860.1/Soltu.Atl.03_1G001810.1/Soltu.Atl.05_4G019310.1/Soltu.Atl.05_3G…	17
GO:0002215	BP	defense response to nematode	13/8013	16/21328	0.000459373	0.0073692	0.0063064	Soltu.Atl.01_3G010580.1/Soltu.Atl.01_0G006310.1/Soltu.Atl.01_1G011580.1/Soltu.Atl.03_4G020960.1/Soltu.Atl.06_4G014000.1/Soltu.Atl.03_2G022150.1/Soltu.Atl.06_1G010010.1/Soltu.Atl.03_3G028740.1/Soltu.Atl.S133710.1/Soltu.Atl.06_3G014370.1/Soltu.Atl.06_2G020420.1/Soltu.Atl.02_4G013540.1/Soltu.Atl.01_0G006350.1	13
GO:0018874	BP	benzoate metabolic process	13/8013	16/21328	0.000459373	0.0073692	0.0063064	Soltu.Atl.05_1G006130.1/Soltu.Atl.05_1G006140.1/Soltu.Atl.05_2G006520.1/Soltu.Atl.05_2G006510.1/Soltu.Atl.05_3G006470.1/Soltu.Atl.05_4G006370.1/Soltu.Atl.08_0G003250.1/Soltu.Atl.S055480.1/Soltu.Atl.S052170.1/Soltu.Atl.08_0G004110.1/Soltu.Atl.S055470.1/Soltu.Atl.S055330.1/Soltu.Atl.S055400.1	13
GO:0042873	BP	aldonate transmembrane transport	13/8013	16/21328	0.000459373	0.0073692	0.0063064	Soltu.Atl.01_3G016890.1/Soltu.Atl.07_0G011030.1/Soltu.Atl.01_4G019810.1/Soltu.Atl.01_1G017210.1/Soltu.Atl.07_0G011240.1/Soltu.Atl.03_3G025840.1/Soltu.Atl.07_0G011110.1/Soltu.Atl.S097080.1/Soltu.Atl.07_3G019650.1/Soltu.Atl.03_4G018020.1/Soltu.Atl.08_3G011790.1/Soltu.Atl.03_2G019390.1/Soltu.Atl.03_1G021520.1	13
GO:2000022	BP	regulation of jasmonic acid mediated signaling pathway	50/8013	91/21328	0.000548314	0.00875525	0.00749255	Soltu.Atl.10_2G009510.1/Soltu.Atl.10_3G007320.1/Soltu.Atl.10_3G007360.1/Soltu.Atl.10_1G007480.1/Soltu.Atl.10_0G011320.1/Soltu.Atl.10_0G008230.1/Soltu.Atl.10_0G017070.1/Soltu.Atl.10_0G008240.1/Soltu.Atl.10_0G008720.1/Soltu.Atl.03_3G013050.1/Soltu.Atl.10_1G008830.1/Soltu.Atl.10_0G017080.1/Soltu.Atl.S001480.1/Soltu.Atl.S012180.1/Soltu.Atl.10_4G006300.1/Soltu.Atl.S115210.1/Soltu.Atl.03_1G009770.1/Sol…	50
GO:0009639	BP	response to red or far red light	178/8013	390/21328	0.000607336	0.00963994	0.00824965	Soltu.Atl.07_1G015220.1/Soltu.Atl.02_3G012690.1/Soltu.Atl.02_1G010580.1/Soltu.Atl.05_1G004520.1/Soltu.Atl.04_4G019970.1/Soltu.Atl.01_4G020790.1/Soltu.Atl.05_2G005130.1/Soltu.Atl.07_4G018350.1/Soltu.Atl.S083450.1/Soltu.Atl.S146170.1/Soltu.Atl.07_2G013470.1/Soltu.Atl.01_2G022630.1/Soltu.Atl.S045760.1/Soltu.Atl.05_1G004420.1/Soltu.Atl.07_1G015230.1/Soltu.Atl.S098620.1/Soltu.Atl.05_4G021170.1/Soltu.A…	178
GO:0071474	BP	cellular hyperosmotic response	14/8013	18/21328	0.000609309	0.00963994	0.00824965	Soltu.Atl.08_0G003250.1/Soltu.Atl.S055480.1/Soltu.Atl.S052170.1/Soltu.Atl.08_0G004110.1/Soltu.Atl.S055470.1/Soltu.Atl.02_3G019210.1/Soltu.Atl.S055330.1/Soltu.Atl.S055400.1/Soltu.Atl.02_2G018980.1/Soltu.Atl.02_1G016630.1/Soltu.Atl.12_3G003120.1/Soltu.Atl.12_0G000460.1/Soltu.Atl.12_2G003970.1/Soltu.Atl.12_2G003980.1	14
GO:0009635	BP	response to herbicide	32/8013	53/21328	0.000621299	0.00976263	0.00835465	Soltu.Atl.07_1G015220.1/Soltu.Atl.07_4G018350.1/Soltu.Atl.S146170.1/Soltu.Atl.07_2G013470.1/Soltu.Atl.07_1G015230.1/Soltu.Atl.07_3G016990.1/Soltu.Atl.10_3G001080.1/Soltu.Atl.08_3G009630.1/Soltu.Atl.07_3G017010.1/Soltu.Atl.08_4G011450.1/Soltu.Atl.10_4G001130.1/Soltu.Atl.07_3G017050.1/Soltu.Atl.08_0G008850.1/Soltu.Atl.03_1G019050.1/Soltu.Atl.S146180.1/Soltu.Atl.07_4G018360.1/Soltu.Atl.08_1G008600.1…	32
GO:0002218	BP	activation of innate immune response	58/8013	109/21328	0.000622725	0.00976263	0.00835465	Soltu.Atl.10_3G005500.1/Soltu.Atl.10_2G007110.1/Soltu.Atl.01_2G027680.1/Soltu.Atl.09_1G004530.1/Soltu.Atl.01_4G023200.1/Soltu.Atl.01_3G020360.1/Soltu.Atl.09_2G010160.1/Soltu.Atl.09_3G012710.1/Soltu.Atl.09_4G011290.1/Soltu.Atl.S033140.1/Soltu.Atl.06_1G016250.1/Soltu.Atl.02_2G023780.1/Soltu.Atl.06_4G022290.1/Soltu.Atl.12_3G018120.1/Soltu.Atl.12_2G019500.1/Soltu.Atl.09_2G011890.1/Soltu.Atl.07_2G0090…	58
GO:0005984	BP	disaccharide metabolic process	57/8013	107/21328	0.00066562	0.0103879	0.00888973	Soltu.Atl.11_1G015750.1/Soltu.Atl.11_0G011610.1/Soltu.Atl.07_0G001790.1/Soltu.Atl.07_0G002100.1/Soltu.Atl.07_0G002520.1/Soltu.Atl.05_4G005300.1/Soltu.Atl.05_3G005130.1/Soltu.Atl.09_3G024560.1/Soltu.Atl.09_4G022740.1/Soltu.Atl.02_2G014200.1/Soltu.Atl.05_1G004930.1/Soltu.Atl.02_1G011390.1/Soltu.Atl.02_0G001350.1/Soltu.Atl.03_1G005490.1/Soltu.Atl.02_3G014550.1/Soltu.Atl.05_1G018810.1/Soltu.Atl.05_2G…	57
GO:0001736	BP	establishment of planar polarity	25/8013	39/21328	0.000694467	0.0106142	0.0090834	Soltu.Atl.07_4G000720.1/Soltu.Atl.07_1G001550.1/Soltu.Atl.07_2G001580.1/Soltu.Atl.07_3G001800.1/Soltu.Atl.04_1G000690.1/Soltu.Atl.04_2G000670.1/Soltu.Atl.04_3G000460.1/Soltu.Atl.08_0G002180.1/Soltu.Atl.07_1G001560.1/Soltu.Atl.09_4G000280.1/Soltu.Atl.08_3G000950.1/Soltu.Atl.04_4G000650.1/Soltu.Atl.07_4G000730.1/Soltu.Atl.09_2G005150.1/Soltu.Atl.01_3G029680.1/Soltu.Atl.09_4G003410.1/Soltu.Atl.03_3G…	25
GO:0001738	BP	morphogenesis of a polarized epithelium	25/8013	39/21328	0.000694467	0.0106142	0.0090834	Soltu.Atl.07_4G000720.1/Soltu.Atl.07_1G001550.1/Soltu.Atl.07_2G001580.1/Soltu.Atl.07_3G001800.1/Soltu.Atl.04_1G000690.1/Soltu.Atl.04_2G000670.1/Soltu.Atl.04_3G000460.1/Soltu.Atl.08_0G002180.1/Soltu.Atl.07_1G001560.1/Soltu.Atl.09_4G000280.1/Soltu.Atl.08_3G000950.1/Soltu.Atl.04_4G000650.1/Soltu.Atl.07_4G000730.1/Soltu.Atl.09_2G005150.1/Soltu.Atl.01_3G029680.1/Soltu.Atl.09_4G003410.1/Soltu.Atl.03_3G…	25
GO:0007164	BP	establishment of tissue polarity	25/8013	39/21328	0.000694467	0.0106142	0.0090834	Soltu.Atl.07_4G000720.1/Soltu.Atl.07_1G001550.1/Soltu.Atl.07_2G001580.1/Soltu.Atl.07_3G001800.1/Soltu.Atl.04_1G000690.1/Soltu.Atl.04_2G000670.1/Soltu.Atl.04_3G000460.1/Soltu.Atl.08_0G002180.1/Soltu.Atl.07_1G001560.1/Soltu.Atl.09_4G000280.1/Soltu.Atl.08_3G000950.1/Soltu.Atl.04_4G000650.1/Soltu.Atl.07_4G000730.1/Soltu.Atl.09_2G005150.1/Soltu.Atl.01_3G029680.1/Soltu.Atl.09_4G003410.1/Soltu.Atl.03_3G…	25
GO:0006658	BP	phosphatidylserine metabolic process	11/8013	13/21328	0.000704741	0.0106142	0.0090834	Soltu.Atl.04_1G011710.1/Soltu.Atl.04_0G006720.1/Soltu.Atl.S025450.1/Soltu.Atl.05_3G004050.1/Soltu.Atl.05_1G003440.1/Soltu.Atl.05_0G000930.1/Soltu.Atl.04_2G002010.1/Soltu.Atl.05_2G003530.1/Soltu.Atl.04_3G002130.1/Soltu.Atl.05_3G018880.1/Soltu.Atl.05_1G018770.1	11
GO:0006659	BP	phosphatidylserine biosynthetic process	11/8013	13/21328	0.000704741	0.0106142	0.0090834	Soltu.Atl.04_1G011710.1/Soltu.Atl.04_0G006720.1/Soltu.Atl.S025450.1/Soltu.Atl.05_3G004050.1/Soltu.Atl.05_1G003440.1/Soltu.Atl.05_0G000930.1/Soltu.Atl.04_2G002010.1/Soltu.Atl.05_2G003530.1/Soltu.Atl.04_3G002130.1/Soltu.Atl.05_3G018880.1/Soltu.Atl.05_1G018770.1	11
GO:1902022	BP	L-lysine transport	11/8013	13/21328	0.000704741	0.0106142	0.0090834	Soltu.Atl.05_2G003330.1/Soltu.Atl.05_3G003850.1/Soltu.Atl.05_2G003320.1/Soltu.Atl.05_3G003840.1/Soltu.Atl.05_1G003250.1/Soltu.Atl.05_2G003310.1/Soltu.Atl.05_3G003830.1/Soltu.Atl.05_0G000710.1/Soltu.Atl.05_4G003540.1/Soltu.Atl.10_1G003580.1/Soltu.Atl.10_3G002610.1	11
GO:1903401	BP	L-lysine transmembrane transport	11/8013	13/21328	0.000704741	0.0106142	0.0090834	Soltu.Atl.05_2G003330.1/Soltu.Atl.05_3G003850.1/Soltu.Atl.05_2G003320.1/Soltu.Atl.05_3G003840.1/Soltu.Atl.05_1G003250.1/Soltu.Atl.05_2G003310.1/Soltu.Atl.05_3G003830.1/Soltu.Atl.05_0G000710.1/Soltu.Atl.05_4G003540.1/Soltu.Atl.10_1G003580.1/Soltu.Atl.10_3G002610.1	11
GO:1903826	BP	L-arginine transmembrane transport	11/8013	13/21328	0.000704741	0.0106142	0.0090834	Soltu.Atl.05_2G003330.1/Soltu.Atl.05_3G003850.1/Soltu.Atl.05_2G003320.1/Soltu.Atl.05_3G003840.1/Soltu.Atl.05_1G003250.1/Soltu.Atl.05_2G003310.1/Soltu.Atl.05_3G003830.1/Soltu.Atl.05_0G000710.1/Soltu.Atl.05_4G003540.1/Soltu.Atl.10_1G003580.1/Soltu.Atl.10_3G002610.1	11
GO:0010029	BP	regulation of seed germination	95/8013	194/21328	0.000745798	0.0111837	0.00957079	Soltu.Atl.05_1G006130.1/Soltu.Atl.07_1G009600.1/Soltu.Atl.05_1G006140.1/Soltu.Atl.05_2G006520.1/Soltu.Atl.07_4G012990.1/Soltu.Atl.05_2G006510.1/Soltu.Atl.07_3G011990.1/Soltu.Atl.05_3G006470.1/Soltu.Atl.05_4G006370.1/Soltu.Atl.08_0G003250.1/Soltu.Atl.02_2G015420.1/Soltu.Atl.S055480.1/Soltu.Atl.02_1G012520.1/Soltu.Atl.07_0G007860.1/Soltu.Atl.03_2G022880.1/Soltu.Atl.07_4G015920.1/Soltu.Atl.S052170.1…	95
GO:0080036	BP	regulation of cytokinin-activated signaling pathway	32/8013	54/21328	0.000978972	0.0144335	0.0123519	Soltu.Atl.04_4G003110.1/Soltu.Atl.04_3G003100.1/Soltu.Atl.S141860.1/Soltu.Atl.05_1G019490.1/Soltu.Atl.04_1G003780.1/Soltu.Atl.04_2G003070.1/Soltu.Atl.07_4G000270.1/Soltu.Atl.04_4G003100.1/Soltu.Atl.07_3G001430.1/Soltu.Atl.07_2G001180.1/Soltu.Atl.04_4G003080.1/Soltu.Atl.04_4G003030.1/Soltu.Atl.04_1G003640.1/Soltu.Atl.S091190.1/Soltu.Atl.05_1G019760.1/Soltu.Atl.05_1G021240.1/Soltu.Atl.05_3G020090.1…	32
GO:0016094	BP	polyprenol biosynthetic process	9/8013	10/21328	0.00098472	0.0144335	0.0123519	Soltu.Atl.10_0G011400.1/Soltu.Atl.10_2G009570.1/Soltu.Atl.10_3G007430.1/Soltu.Atl.10_0G011390.1/Soltu.Atl.10_3G007420.1/Soltu.Atl.10_1G007540.1/Soltu.Atl.10_1G007550.1/Soltu.Atl.10_3G007410.1/Soltu.Atl.10_0G011380.1	9
GO:0019673	BP	GDP-mannose metabolic process	9/8013	10/21328	0.00098472	0.0144335	0.0123519	Soltu.Atl.03_1G006560.1/Soltu.Atl.06_4G008900.1/Soltu.Atl.03_4G003910.1/Soltu.Atl.03_2G006660.1/Soltu.Atl.06_2G012070.1/Soltu.Atl.10_2G013470.1/Soltu.Atl.02_2G006410.1/Soltu.Atl.S140630.1/Soltu.Atl.02_4G006690.1	9
GO:0010073	BP	meristem maintenance	153/8013	333/21328	0.00099641	0.0144335	0.0123519	Soltu.Atl.10_3G009730.1/Soltu.Atl.10_1G008460.1/Soltu.Atl.04_4G003110.1/Soltu.Atl.04_3G003100.1/Soltu.Atl.03_2G004210.1/Soltu.Atl.S141860.1/Soltu.Atl.05_1G019490.1/Soltu.Atl.04_1G003780.1/Soltu.Atl.04_2G003070.1/Soltu.Atl.05_4G017090.1/Soltu.Atl.01_3G025840.1/Soltu.Atl.02_2G022670.1/Soltu.Atl.07_4G000270.1/Soltu.Atl.04_4G003100.1/Soltu.Atl.07_3G001430.1/Soltu.Atl.07_2G001180.1/Soltu.Atl.04_4G0030…	153
GO:0045229	BP	external encapsulating structure organization	143/8013	309/21328	0.000996964	0.0144335	0.0123519	Soltu.Atl.05_1G006130.1/Soltu.Atl.05_1G006140.1/Soltu.Atl.05_2G006520.1/Soltu.Atl.05_2G006510.1/Soltu.Atl.02_2G012840.1/Soltu.Atl.05_3G006470.1/Soltu.Atl.05_4G006370.1/Soltu.Atl.05_2G021330.1/Soltu.Atl.07_4G012030.1/Soltu.Atl.05_4G020450.1/Soltu.Atl.09_0G005730.1/Soltu.Atl.03_3G032490.1/Soltu.Atl.03_2G025330.1/Soltu.Atl.05_1G021440.1/Soltu.Atl.03_1G029210.1/Soltu.Atl.09_4G003790.1/Soltu.Atl.S1034…	143
GO:0009647	BP	skotomorphogenesis	12/8013	15/21328	0.00100436	0.0144335	0.0123519	Soltu.Atl.01_4G020790.1/Soltu.Atl.01_2G022630.1/Soltu.Atl.11_0G000740.1/Soltu.Atl.10_2G002150.1/Soltu.Atl.10_1G001090.1/Soltu.Atl.01_3G018060.1/Soltu.Atl.12_0G007160.1/Soltu.Atl.04_2G008430.1/Soltu.Atl.04_1G012290.1/Soltu.Atl.04_4G010780.1/Soltu.Atl.12_1G012540.1/Soltu.Atl.12_0G008640.1	12
GO:0015713	BP	phosphoglycerate transmembrane transport	12/8013	15/21328	0.00100436	0.0144335	0.0123519	Soltu.Atl.01_3G016890.1/Soltu.Atl.07_0G011030.1/Soltu.Atl.01_4G019810.1/Soltu.Atl.01_1G017210.1/Soltu.Atl.07_0G011240.1/Soltu.Atl.03_3G025840.1/Soltu.Atl.07_0G011110.1/Soltu.Atl.S097080.1/Soltu.Atl.07_3G019650.1/Soltu.Atl.03_4G018020.1/Soltu.Atl.03_2G019390.1/Soltu.Atl.03_1G021520.1	12
GO:0061687	BP	detoxification of inorganic compound	12/8013	15/21328	0.00100436	0.0144335	0.0123519	Soltu.Atl.07_1G003170.1/Soltu.Atl.07_4G002790.1/Soltu.Atl.08_4G018560.1/Soltu.Atl.04_2G008700.1/Soltu.Atl.08_3G015270.1/Soltu.Atl.04_2G002190.1/Soltu.Atl.07_2G003500.1/Soltu.Atl.04_0G008530.1/Soltu.Atl.04_2G008640.1/Soltu.Atl.S086150.1/Soltu.Atl.04_0G008470.1/Soltu.Atl.02_4G017120.1	12
GO:0097501	BP	stress response to metal ion	12/8013	15/21328	0.00100436	0.0144335	0.0123519	Soltu.Atl.07_1G003170.1/Soltu.Atl.07_4G002790.1/Soltu.Atl.08_4G018560.1/Soltu.Atl.04_2G008700.1/Soltu.Atl.08_3G015270.1/Soltu.Atl.04_2G002190.1/Soltu.Atl.07_2G003500.1/Soltu.Atl.04_0G008530.1/Soltu.Atl.04_2G008640.1/Soltu.Atl.S086150.1/Soltu.Atl.04_0G008470.1/Soltu.Atl.02_4G017120.1	12
GO:1900459	BP	positive regulation of brassinosteroid mediated signaling pathway	12/8013	15/21328	0.00100436	0.0144335	0.0123519	Soltu.Atl.08_2G017000.1/Soltu.Atl.08_4G018210.1/Soltu.Atl.08_3G014910.1/Soltu.Atl.09_2G005930.1/Soltu.Atl.08_1G015520.1/Soltu.Atl.09_4G004240.1/Soltu.Atl.09_0G006180.1/Soltu.Atl.10_4G005470.1/Soltu.Atl.10_3G006270.1/Soltu.Atl.10_2G008490.1/Soltu.Atl.10_0G009740.1/Soltu.Atl.09_3G004460.1	12
GO:0080024	BP	indolebutyric acid metabolic process	18/8013	26/21328	0.00104947	0.0149076	0.0127576	Soltu.Atl.08_0G003250.1/Soltu.Atl.S055480.1/Soltu.Atl.S052170.1/Soltu.Atl.08_0G004110.1/Soltu.Atl.06_0G009100.1/Soltu.Atl.06_0G007650.1/Soltu.Atl.S055470.1/Soltu.Atl.S055330.1/Soltu.Atl.S055400.1/Soltu.Atl.12_3G003120.1/Soltu.Atl.12_0G000460.1/Soltu.Atl.12_2G003970.1/Soltu.Atl.06_2G010360.1/Soltu.Atl.06_4G008180.1/Soltu.Atl.S062960.1/Soltu.Atl.01_1G023310.1/Soltu.Atl.01_3G020980.1/Soltu.Atl.12_2G…	18
GO:0016108	BP	tetraterpenoid metabolic process	45/8013	82/21328	0.00105032	0.0149076	0.0127576	Soltu.Atl.11_0G000730.1/Soltu.Atl.11_4G001100.1/Soltu.Atl.11_1G000270.1/Soltu.Atl.11_3G000280.1/Soltu.Atl.03_3G002440.1/Soltu.Atl.03_1G002360.1/Soltu.Atl.03_2G002370.1/Soltu.Atl.03_3G004290.1/Soltu.Atl.S030690.1/Soltu.Atl.06_2G024330.1/Soltu.Atl.08_3G009630.1/Soltu.Atl.10_2G013150.1/Soltu.Atl.S072110.1/Soltu.Atl.12_3G021810.1/Soltu.Atl.10_3G009110.1/Soltu.Atl.08_4G011450.1/Soltu.Atl.08_0G008850.1…	45
GO:0016116	BP	carotenoid metabolic process	45/8013	82/21328	0.00105032	0.0149076	0.0127576	Soltu.Atl.11_0G000730.1/Soltu.Atl.11_4G001100.1/Soltu.Atl.11_1G000270.1/Soltu.Atl.11_3G000280.1/Soltu.Atl.03_3G002440.1/Soltu.Atl.03_1G002360.1/Soltu.Atl.03_2G002370.1/Soltu.Atl.03_3G004290.1/Soltu.Atl.S030690.1/Soltu.Atl.06_2G024330.1/Soltu.Atl.08_3G009630.1/Soltu.Atl.10_2G013150.1/Soltu.Atl.S072110.1/Soltu.Atl.12_3G021810.1/Soltu.Atl.10_3G009110.1/Soltu.Atl.08_4G011450.1/Soltu.Atl.08_0G008850.1…	45
GO:0002764	BP	immune response-regulating signaling pathway	28/8013	46/21328	0.00112116	0.0157833	0.013507	Soltu.Atl.01_2G027680.1/Soltu.Atl.01_4G023200.1/Soltu.Atl.01_3G020360.1/Soltu.Atl.07_2G009020.1/Soltu.Atl.07_1G009190.1/Soltu.Atl.07_2G009010.1/Soltu.Atl.07_3G011550.1/Soltu.Atl.03_4G018010.1/Soltu.Atl.09_2G005930.1/Soltu.Atl.07_4G012550.1/Soltu.Atl.05_3G007630.1/Soltu.Atl.07_3G011560.1/Soltu.Atl.09_4G004240.1/Soltu.Atl.05_0G002240.1/Soltu.Atl.09_0G006180.1/Soltu.Atl.05_1G007410.1/Soltu.Atl.10_4G…	28
GO:0009407	BP	toxin catabolic process	28/8013	46/21328	0.00112116	0.0157833	0.013507	Soltu.Atl.07_1G015220.1/Soltu.Atl.07_4G018350.1/Soltu.Atl.S146170.1/Soltu.Atl.07_2G013470.1/Soltu.Atl.07_1G015230.1/Soltu.Atl.07_4G018450.1/Soltu.Atl.07_3G016990.1/Soltu.Atl.10_3G001080.1/Soltu.Atl.07_2G013580.1/Soltu.Atl.07_3G017010.1/Soltu.Atl.10_4G001130.1/Soltu.Atl.07_3G017050.1/Soltu.Atl.03_1G024560.1/Soltu.Atl.S146180.1/Soltu.Atl.07_4G018360.1/Soltu.Atl.07_4G018420.1/Soltu.Atl.07_2G013480.1…	28
GO:0097164	BP	ammonium ion metabolic process	49/8013	91/21328	0.00112981	0.0158403	0.0135558	Soltu.Atl.05_1G004520.1/Soltu.Atl.05_2G005130.1/Soltu.Atl.04_3G020480.1/Soltu.Atl.04_2G019540.1/Soltu.Atl.04_4G020890.1/Soltu.Atl.04_1G020630.1/Soltu.Atl.S045760.1/Soltu.Atl.05_1G004420.1/Soltu.Atl.01_3G017730.1/Soltu.Atl.01_1G019170.1/Soltu.Atl.03_3G001940.1/Soltu.Atl.10_3G004250.1/Soltu.Atl.S085180.1/Soltu.Atl.S085200.1/Soltu.Atl.08_3G005970.1/Soltu.Atl.03_3G022190.1/Soltu.Atl.03_4G014280.1/Sol…	49
GO:1903409	BP	reactive oxygen species biosynthetic process	25/8013	40/21328	0.001194	0.0164401	0.0140691	Soltu.Atl.11_1G007580.1/Soltu.Atl.11_4G009060.1/Soltu.Atl.11_0G005370.1/Soltu.Atl.03_1G028920.1/Soltu.Atl.11_3G006760.1/Soltu.Atl.07_2G010890.1/Soltu.Atl.07_2G013690.1/Soltu.Atl.12_3G018940.1/Soltu.Atl.12_2G020270.1/Soltu.Atl.07_4G018560.1/Soltu.Atl.12_1G007060.1/Soltu.Atl.03_0G006500.1/Soltu.Atl.12_4G010040.1/Soltu.Atl.07_1G008870.1/Soltu.Atl.07_1G015360.1/Soltu.Atl.07_2G008640.1/Soltu.Atl.10_1G…	25
GO:0034614	BP	cellular response to reactive oxygen species	57/8013	109/21328	0.0012004	0.0164401	0.0140691	Soltu.Atl.11_4G009460.1/Soltu.Atl.07_1G009600.1/Soltu.Atl.07_3G007430.1/Soltu.Atl.11_0G005740.1/Soltu.Atl.07_4G012990.1/Soltu.Atl.07_3G011990.1/Soltu.Atl.08_0G003250.1/Soltu.Atl.S055480.1/Soltu.Atl.02_3G030530.1/Soltu.Atl.02_3G013270.1/Soltu.Atl.02_3G013290.1/Soltu.Atl.02_3G013260.1/Soltu.Atl.02_4G012170.1/Soltu.Atl.02_2G013060.1/Soltu.Atl.01_2G010630.1/Soltu.Atl.S052170.1/Soltu.Atl.08_0G004110.1…	57
GO:0072593	BP	reactive oxygen species metabolic process	114/8013	241/21328	0.00120307	0.0164401	0.0140691	Soltu.Atl.01_3G022240.1/Soltu.Atl.01_4G024740.1/Soltu.Atl.11_1G007580.1/Soltu.Atl.11_4G009060.1/Soltu.Atl.01_2G029140.1/Soltu.Atl.11_0G005370.1/Soltu.Atl.01_1G024460.1/Soltu.Atl.12_4G003330.1/Soltu.Atl.03_1G028920.1/Soltu.Atl.03_4G018010.1/Soltu.Atl.04_2G008700.1/Soltu.Atl.06_3G014940.1/Soltu.Atl.08_0G008110.1/Soltu.Atl.03_3G027360.1/Soltu.Atl.06_2G020990.1/Soltu.Atl.08_2G006820.1/Soltu.Atl.03_2G…	114
GO:0002757	BP	immune response-activating signal transduction	22/8013	34/21328	0.00120523	0.0164401	0.0140691	Soltu.Atl.01_2G027680.1/Soltu.Atl.01_4G023200.1/Soltu.Atl.01_3G020360.1/Soltu.Atl.07_2G009020.1/Soltu.Atl.07_1G009190.1/Soltu.Atl.07_2G009010.1/Soltu.Atl.07_3G011550.1/Soltu.Atl.09_2G005930.1/Soltu.Atl.07_4G012550.1/Soltu.Atl.07_3G011560.1/Soltu.Atl.09_4G004240.1/Soltu.Atl.09_0G006180.1/Soltu.Atl.10_4G005470.1/Soltu.Atl.04_1G021100.1/Soltu.Atl.04_2G020040.1/Soltu.Atl.04_4G021400.1/Soltu.Atl.04_3G…	22
GO:0006560	BP	proline metabolic process	22/8013	34/21328	0.00120523	0.0164401	0.0140691	Soltu.Atl.01_3G017730.1/Soltu.Atl.01_1G019170.1/Soltu.Atl.02_0G002100.1/Soltu.Atl.04_2G010630.1/Soltu.Atl.06_2G020710.1/Soltu.Atl.06_4G014350.1/Soltu.Atl.02_1G014820.1/Soltu.Atl.02_1G025650.1/Soltu.Atl.06_3G014660.1/Soltu.Atl.02_2G028090.1/Soltu.Atl.02_1G015480.1/Soltu.Atl.01_3G017740.1/Soltu.Atl.09_0G013130.1/Soltu.Atl.04_0G010230.1/Soltu.Atl.01_2G022320.1/Soltu.Atl.01_4G020500.1/Soltu.Atl.01_1G…	22
GO:0071732	BP	cellular response to nitric oxide	22/8013	34/21328	0.00120523	0.0164401	0.0140691	Soltu.Atl.07_1G009600.1/Soltu.Atl.07_3G007430.1/Soltu.Atl.07_4G012990.1/Soltu.Atl.07_3G011990.1/Soltu.Atl.02_3G030530.1/Soltu.Atl.02_1G025870.1/Soltu.Atl.04_2G008700.1/Soltu.Atl.02_4G020950.1/Soltu.Atl.02_2G029040.1/Soltu.Atl.02_2G028330.1/Soltu.Atl.04_0G008530.1/Soltu.Atl.04_2G008640.1/Soltu.Atl.02_4G023190.1/Soltu.Atl.12_2G019970.1/Soltu.Atl.S086150.1/Soltu.Atl.04_0G008470.1/Soltu.Atl.01_1G0253…	22
GO:0016051	BP	carbohydrate biosynthetic process	206/8013	463/21328	0.00120736	0.0164401	0.0140691	Soltu.Atl.S042400.1/Soltu.Atl.S079630.1/Soltu.Atl.12_0G003180.1/Soltu.Atl.12_2G003240.1/Soltu.Atl.12_2G006850.1/Soltu.Atl.S072910.1/Soltu.Atl.12_4G001470.1/Soltu.Atl.12_1G001230.1/Soltu.Atl.S042390.1/Soltu.Atl.S079610.1/Soltu.Atl.09_1G012340.1/Soltu.Atl.S072900.1/Soltu.Atl.01_1G014350.1/Soltu.Atl.07_0G001790.1/Soltu.Atl.07_0G002100.1/Soltu.Atl.01_3G014700.1/Soltu.Atl.S140700.1/Soltu.Atl.11_3G0033…	206
GO:1902074	BP	response to salt	23/8013	36/21328	0.00121072	0.0164401	0.0140691	Soltu.Atl.04_1G007250.1/Soltu.Atl.04_3G006540.1/Soltu.Atl.04_2G004970.1/Soltu.Atl.04_2G008540.1/Soltu.Atl.04_3G009940.1/Soltu.Atl.04_4G010880.1/Soltu.Atl.12_3G001730.1/Soltu.Atl.03_3G017590.1/Soltu.Atl.12_4G000780.1/Soltu.Atl.12_1G000560.1/Soltu.Atl.02_4G016010.1/Soltu.Atl.02_1G003090.1/Soltu.Atl.S094160.1/Soltu.Atl.03_4G009770.1/Soltu.Atl.02_2G019350.1/Soltu.Atl.S145270.1/Soltu.Atl.09_2G014630.1…	23
GO:0009687	BP	abscisic acid metabolic process	42/8013	76/21328	0.00126385	0.0169611	0.0145149	Soltu.Atl.S067460.1/Soltu.Atl.11_2G011860.1/Soltu.Atl.08_3G010530.1/Soltu.Atl.11_3G018400.1/Soltu.Atl.08_1G009500.1/Soltu.Atl.06_2G024330.1/Soltu.Atl.04_2G010630.1/Soltu.Atl.07_4G010120.1/Soltu.Atl.07_0G006310.1/Soltu.Atl.08_2G002530.1/Soltu.Atl.08_4G002230.1/Soltu.Atl.07_1G008160.1/Soltu.Atl.08_3G004180.1/Soltu.Atl.07_2G007050.1/Soltu.Atl.02_4G016010.1/Soltu.Atl.08_4G012550.1/Soltu.Atl.08_1G0031…	42
GO:0043288	BP	apocarotenoid metabolic process	42/8013	76/21328	0.00126385	0.0169611	0.0145149	Soltu.Atl.S067460.1/Soltu.Atl.11_2G011860.1/Soltu.Atl.08_3G010530.1/Soltu.Atl.11_3G018400.1/Soltu.Atl.08_1G009500.1/Soltu.Atl.06_2G024330.1/Soltu.Atl.04_2G010630.1/Soltu.Atl.07_4G010120.1/Soltu.Atl.07_0G006310.1/Soltu.Atl.08_2G002530.1/Soltu.Atl.08_4G002230.1/Soltu.Atl.07_1G008160.1/Soltu.Atl.08_3G004180.1/Soltu.Atl.07_2G007050.1/Soltu.Atl.02_4G016010.1/Soltu.Atl.08_4G012550.1/Soltu.Atl.08_1G0031…	42
GO:1902644	BP	tertiary alcohol metabolic process	42/8013	76/21328	0.00126385	0.0169611	0.0145149	Soltu.Atl.S067460.1/Soltu.Atl.11_2G011860.1/Soltu.Atl.08_3G010530.1/Soltu.Atl.11_3G018400.1/Soltu.Atl.08_1G009500.1/Soltu.Atl.06_2G024330.1/Soltu.Atl.04_2G010630.1/Soltu.Atl.07_4G010120.1/Soltu.Atl.07_0G006310.1/Soltu.Atl.08_2G002530.1/Soltu.Atl.08_4G002230.1/Soltu.Atl.07_1G008160.1/Soltu.Atl.08_3G004180.1/Soltu.Atl.07_2G007050.1/Soltu.Atl.02_4G016010.1/Soltu.Atl.08_4G012550.1/Soltu.Atl.08_1G0031…	42
GO:0015692	BP	lead ion transport	13/8013	17/21328	0.00127777	0.0170633	0.0146024	Soltu.Atl.12_0G000070.1/Soltu.Atl.05_2G019720.1/Soltu.Atl.05_1G020000.1/Soltu.Atl.05_4G019190.1/Soltu.Atl.09_2G018580.1/Soltu.Atl.05_2G019730.1/Soltu.Atl.05_1G020010.1/Soltu.Atl.09_4G020340.1/Soltu.Atl.09_3G022370.1/Soltu.Atl.05_4G019200.1/Soltu.Atl.05_2G019670.1/Soltu.Atl.09_0G013750.1/Soltu.Atl.09_1G012400.1	13
GO:0034637	BP	cellular carbohydrate biosynthetic process	134/8013	289/21328	0.00128509	0.0170633	0.0146024	Soltu.Atl.07_0G001790.1/Soltu.Atl.07_0G002100.1/Soltu.Atl.11_3G003330.1/Soltu.Atl.10_0G015510.1/Soltu.Atl.07_0G002520.1/Soltu.Atl.11_1G003550.1/Soltu.Atl.04_1G011710.1/Soltu.Atl.02_3G020500.1/Soltu.Atl.11_4G014800.1/Soltu.Atl.11_3G014650.1/Soltu.Atl.11_1G013380.1/Soltu.Atl.09_3G016350.1/Soltu.Atl.05_2G004460.1/Soltu.Atl.02_2G014200.1/Soltu.Atl.05_1G003730.1/Soltu.Atl.02_1G011390.1/Soltu.Atl.02_0G…	134
GO:0071446	BP	cellular response to salicylic acid stimulus	71/8013	141/21328	0.0012863	0.0170633	0.0146024	Soltu.Atl.03_1G003160.1/Soltu.Atl.03_2G003160.1/Soltu.Atl.10_3G005500.1/Soltu.Atl.10_2G007110.1/Soltu.Atl.03_4G001930.1/Soltu.Atl.03_3G005350.1/Soltu.Atl.07_2G011750.1/Soltu.Atl.03_1G003170.1/Soltu.Atl.03_2G003170.1/Soltu.Atl.03_4G001950.1/Soltu.Atl.02_3G030530.1/Soltu.Atl.07_3G014980.1/Soltu.Atl.10_1G008830.1/Soltu.Atl.07_0G008100.1/Soltu.Atl.07_4G016140.1/Soltu.Atl.10_1G002600.1/Soltu.Atl.10_4G…	71
GO:0009741	BP	response to brassinosteroid	109/8013	230/21328	0.0014023	0.0185307	0.0158582	Soltu.Atl.02_2G029300.1/Soltu.Atl.05_1G007960.1/Soltu.Atl.10_0G011600.1/Soltu.Atl.05_2G007880.1/Soltu.Atl.05_1G007950.1/Soltu.Atl.11_1G014740.1/Soltu.Atl.11_1G014370.1/Soltu.Atl.02_4G021210.1/Soltu.Atl.10_3G007600.1/Soltu.Atl.10_1G007730.1/Soltu.Atl.10_2G009740.1/Soltu.Atl.11_3G016190.1/Soltu.Atl.10_1G008830.1/Soltu.Atl.08_2G017000.1/Soltu.Atl.05_4G016760.1/Soltu.Atl.05_3G008080.1/Soltu.Atl.08_4G…	109
GO:1900865	BP	chloroplast RNA modification	33/8013	57/21328	0.0014335	0.0188707	0.0161492	Soltu.Atl.07_4G020040.1/Soltu.Atl.11_3G004410.1/Soltu.Atl.07_1G016740.1/Soltu.Atl.11_1G004250.1/Soltu.Atl.02_0G002110.1/Soltu.Atl.02_2G017860.1/Soltu.Atl.07_3G018490.1/Soltu.Atl.02_1G015490.1/Soltu.Atl.11_0G000920.1/Soltu.Atl.12_2G020820.1/Soltu.Atl.S059190.1/Soltu.Atl.07_2G015090.1/Soltu.Atl.02_1G014830.1/Soltu.Atl.S122130.1/Soltu.Atl.11_1G000090.1/Soltu.Atl.11_1G002320.1/Soltu.Atl.S144130.1/Sol…	33
GO:0006268	BP	DNA unwinding involved in DNA replication	14/8013	19/21328	0.00151272	0.0197628	0.0169126	Soltu.Atl.03_3G028170.1/Soltu.Atl.03_1G023550.1/Soltu.Atl.03_4G020420.1/Soltu.Atl.02_3G012950.1/Soltu.Atl.03_2G021690.1/Soltu.Atl.01_3G014650.1/Soltu.Atl.S111810.1/Soltu.Atl.01_4G016510.1/Soltu.Atl.02_1G010940.1/Soltu.Atl.07_3G000030.1/Soltu.Atl.02_4G011850.1/Soltu.Atl.01_1G014320.1/Soltu.Atl.S039710.1/Soltu.Atl.07_0G000030.1	14
GO:0010588	BP	cotyledon vascular tissue pattern formation	14/8013	19/21328	0.00151272	0.0197628	0.0169126	Soltu.Atl.05_4G017310.1/Soltu.Atl.09_2G000690.1/Soltu.Atl.05_2G017370.1/Soltu.Atl.08_4G000150.1/Soltu.Atl.05_1G018290.1/Soltu.Atl.05_4G017300.1/Soltu.Atl.09_0G000420.1/Soltu.Atl.09_4G000420.1/Soltu.Atl.09_0G013490.1/Soltu.Atl.09_4G016130.1/Soltu.Atl.10_3G007510.1/Soltu.Atl.S106750.1/Soltu.Atl.10_2G009650.1/Soltu.Atl.10_1G007650.1	14
GO:0009627	BP	systemic acquired resistance	65/8013	128/21328	0.00153315	0.0199541	0.0170763	Soltu.Atl.10_3G005500.1/Soltu.Atl.10_2G007110.1/Soltu.Atl.02_3G030530.1/Soltu.Atl.03_3G032490.1/Soltu.Atl.03_2G025330.1/Soltu.Atl.03_1G029210.1/Soltu.Atl.S127790.1/Soltu.Atl.S127820.1/Soltu.Atl.02_1G006530.1/Soltu.Atl.09_3G017620.1/Soltu.Atl.01_2G029490.1/Soltu.Atl.01_2G024130.1/Soltu.Atl.12_4G003330.1/Soltu.Atl.06_4G011220.1/Soltu.Atl.10_0G002990.1/Soltu.Atl.S078340.1/Soltu.Atl.S078290.1/Soltu.A…	65
GO:0006714	BP	sesquiterpenoid metabolic process	49/8013	92/21328	0.00154395	0.0200192	0.017132	Soltu.Atl.01_0G013420.1/Soltu.Atl.01_4G030140.1/Soltu.Atl.01_4G030160.1/Soltu.Atl.01_4G030170.1/Soltu.Atl.01_1G026490.1/Soltu.Atl.01_2G032590.1/Soltu.Atl.S067460.1/Soltu.Atl.11_2G011860.1/Soltu.Atl.08_3G010530.1/Soltu.Atl.11_3G018400.1/Soltu.Atl.08_1G009500.1/Soltu.Atl.06_2G024330.1/Soltu.Atl.04_2G010630.1/Soltu.Atl.07_4G010120.1/Soltu.Atl.07_0G006310.1/Soltu.Atl.08_2G002530.1/Soltu.Atl.08_4G0022…	49
GO:0002239	BP	response to oomycetes	61/8013	119/21328	0.00157041	0.0202859	0.0173602	Soltu.Atl.S131450.1/Soltu.Atl.06_4G017040.1/Soltu.Atl.06_1G012500.1/Soltu.Atl.03_1G017650.1/Soltu.Atl.06_3G016890.1/Soltu.Atl.S117490.1/Soltu.Atl.12_0G000070.1/Soltu.Atl.03_2G015150.1/Soltu.Atl.05_2G019720.1/Soltu.Atl.05_1G020000.1/Soltu.Atl.05_4G019190.1/Soltu.Atl.07_1G002480.1/Soltu.Atl.10_3G000310.1/Soltu.Atl.07_3G002790.1/Soltu.Atl.07_2G002330.1/Soltu.Atl.07_4G001630.1/Soltu.Atl.10_4G000310.1…	61
GO:0009717	BP	isoflavonoid biosynthetic process	10/8013	12/21328	0.00160262	0.0205481	0.0175846	Soltu.Atl.05_2G017630.1/Soltu.Atl.05_3G018710.1/Soltu.Atl.05_1G018570.1/Soltu.Atl.05_4G017600.1/Soltu.Atl.09_3G018240.1/Soltu.Atl.09_4G015380.1/Soltu.Atl.09_2G015070.1/Soltu.Atl.09_1G008900.1/Soltu.Atl.09_4G015390.1/Soltu.Atl.09_2G015060.1	10
GO:0046287	BP	isoflavonoid metabolic process	10/8013	12/21328	0.00160262	0.0205481	0.0175846	Soltu.Atl.05_2G017630.1/Soltu.Atl.05_3G018710.1/Soltu.Atl.05_1G018570.1/Soltu.Atl.05_4G017600.1/Soltu.Atl.09_3G018240.1/Soltu.Atl.09_4G015380.1/Soltu.Atl.09_2G015070.1/Soltu.Atl.09_1G008900.1/Soltu.Atl.09_4G015390.1/Soltu.Atl.09_2G015060.1	10
GO:0042398	BP	cellular modified amino acid biosynthetic process	30/8013	51/21328	0.00164576	0.0210231	0.0179911	Soltu.Atl.12_2G008760.1/Soltu.Atl.04_1G011710.1/Soltu.Atl.04_0G006720.1/Soltu.Atl.S025450.1/Soltu.Atl.09_1G000730.1/Soltu.Atl.05_3G004050.1/Soltu.Atl.04_2G009040.1/Soltu.Atl.05_1G003440.1/Soltu.Atl.05_0G000930.1/Soltu.Atl.04_2G002010.1/Soltu.Atl.05_2G003530.1/Soltu.Atl.01_4G001980.1/Soltu.Atl.09_2G006010.1/Soltu.Atl.S103260.1/Soltu.Atl.01_2G001840.1/Soltu.Atl.01_1G001840.1/Soltu.Atl.01_0G016180.1…	30
GO:0006670	BP	sphingosine metabolic process	15/8013	21/21328	0.0017052	0.0216221	0.0185038	Soltu.Atl.03_3G001940.1/Soltu.Atl.08_3G005970.1/Soltu.Atl.03_3G022190.1/Soltu.Atl.03_4G014280.1/Soltu.Atl.03_3G003820.1/Soltu.Atl.03_1G015750.1/Soltu.Atl.03_0G003030.1/Soltu.Atl.08_4G007800.1/Soltu.Atl.08_2G008610.1/Soltu.Atl.03_2G001820.1/Soltu.Atl.05_1G020130.1/Soltu.Atl.05_2G019860.1/Soltu.Atl.03_1G001810.1/Soltu.Atl.05_4G019310.1/Soltu.Atl.05_3G020390.1	15
GO:0046512	BP	sphingosine biosynthetic process	15/8013	21/21328	0.0017052	0.0216221	0.0185038	Soltu.Atl.03_3G001940.1/Soltu.Atl.08_3G005970.1/Soltu.Atl.03_3G022190.1/Soltu.Atl.03_4G014280.1/Soltu.Atl.03_3G003820.1/Soltu.Atl.03_1G015750.1/Soltu.Atl.03_0G003030.1/Soltu.Atl.08_4G007800.1/Soltu.Atl.08_2G008610.1/Soltu.Atl.03_2G001820.1/Soltu.Atl.05_1G020130.1/Soltu.Atl.05_2G019860.1/Soltu.Atl.03_1G001810.1/Soltu.Atl.05_4G019310.1/Soltu.Atl.05_3G020390.1	15
GO:0048571	BP	long-day photoperiodism	55/8013	106/21328	0.00182754	0.0230885	0.0197587	Soltu.Atl.10_1G008830.1/Soltu.Atl.02_4G010940.1/Soltu.Atl.10_4G006300.1/Soltu.Atl.02_1G010020.1/Soltu.Atl.S115210.1/Soltu.Atl.10_2G012240.1/Soltu.Atl.09_1G001520.1/Soltu.Atl.10_4G006280.1/Soltu.Atl.11_1G014550.1/Soltu.Atl.10_1G003380.1/Soltu.Atl.12_3G019870.1/Soltu.Atl.10_4G002510.1/Soltu.Atl.12_2G021200.1/Soltu.Atl.02_2G011650.1/Soltu.Atl.07_4G011460.1/Soltu.Atl.02_3G012040.1/Soltu.Atl.04_2G0107…	55
GO:0016114	BP	terpenoid biosynthetic process	113/8013	241/21328	0.00184103	0.0231078	0.0197752	Soltu.Atl.01_0G013420.1/Soltu.Atl.02_3G012690.1/Soltu.Atl.02_1G010580.1/Soltu.Atl.02_1G005550.1/Soltu.Atl.02_2G006660.1/Soltu.Atl.S105970.1/Soltu.Atl.01_4G030140.1/Soltu.Atl.04_4G012550.1/Soltu.Atl.01_4G030160.1/Soltu.Atl.02_4G006970.1/Soltu.Atl.02_3G006510.1/Soltu.Atl.11_0G000730.1/Soltu.Atl.11_4G001100.1/Soltu.Atl.01_4G030170.1/Soltu.Atl.11_1G000270.1/Soltu.Atl.11_3G000280.1/Soltu.Atl.03_2G0225…	113
GO:0009299	BP	mRNA transcription	16/8013	23/21328	0.00185586	0.0231078	0.0197752	Soltu.Atl.12_0G008450.1/Soltu.Atl.12_0G009130.1/Soltu.Atl.12_0G007630.1/Soltu.Atl.10_1G001650.1/Soltu.Atl.10_4G000660.1/Soltu.Atl.10_3G000660.1/Soltu.Atl.S083180.1/Soltu.Atl.S083200.1/Soltu.Atl.12_1G013000.1/Soltu.Atl.S083220.1/Soltu.Atl.06_4G021110.1/Soltu.Atl.07_3G015350.1/Soltu.Atl.10_2G002600.1/Soltu.Atl.07_0G008490.1/Soltu.Atl.10_0G001500.1/Soltu.Atl.10_1G002440.1	16
GO:0010413	BP	glucuronoxylan metabolic process	16/8013	23/21328	0.00185586	0.0231078	0.0197752	Soltu.Atl.11_4G014800.1/Soltu.Atl.11_3G014650.1/Soltu.Atl.11_1G013380.1/Soltu.Atl.11_0G003560.1/Soltu.Atl.02_4G009970.1/Soltu.Atl.06_0G012090.1/Soltu.Atl.06_3G013340.1/Soltu.Atl.02_3G011010.1/Soltu.Atl.02_2G010570.1/Soltu.Atl.S142340.1/Soltu.Atl.06_2G019380.1/Soltu.Atl.04_1G014910.1/Soltu.Atl.02_1G009340.1/Soltu.Atl.04_1G014920.1/Soltu.Atl.04_4G015490.1/Soltu.Atl.12_2G011500.1	16
GO:0010417	BP	glucuronoxylan biosynthetic process	16/8013	23/21328	0.00185586	0.0231078	0.0197752	Soltu.Atl.11_4G014800.1/Soltu.Atl.11_3G014650.1/Soltu.Atl.11_1G013380.1/Soltu.Atl.11_0G003560.1/Soltu.Atl.02_4G009970.1/Soltu.Atl.06_0G012090.1/Soltu.Atl.06_3G013340.1/Soltu.Atl.02_3G011010.1/Soltu.Atl.02_2G010570.1/Soltu.Atl.S142340.1/Soltu.Atl.06_2G019380.1/Soltu.Atl.04_1G014910.1/Soltu.Atl.02_1G009340.1/Soltu.Atl.04_1G014920.1/Soltu.Atl.04_4G015490.1/Soltu.Atl.12_2G011500.1	16
GO:0009798	BP	axis specification	41/8013	75/21328	0.001897	0.0235351	0.0201408	Soltu.Atl.10_0G013480.1/Soltu.Atl.10_2G012920.1/Soltu.Atl.02_2G011790.1/Soltu.Atl.10_0G016210.1/Soltu.Atl.02_4G011060.1/Soltu.Atl.09_4G015090.1/Soltu.Atl.09_2G013730.1/Soltu.Atl.08_3G013800.1/Soltu.Atl.09_3G016860.1/Soltu.Atl.12_2G000520.1/Soltu.Atl.09_1G008450.1/Soltu.Atl.10_2G011270.1/Soltu.Atl.08_2G006900.1/Soltu.Atl.08_1G014590.1/Soltu.Atl.04_1G000690.1/Soltu.Atl.11_4G016490.1/Soltu.Atl.11_3G…	41
GO:0002237	BP	response to molecule of bacterial origin	58/8013	113/21328	0.0019409	0.0239935	0.0205331	Soltu.Atl.03_1G003160.1/Soltu.Atl.03_2G003160.1/Soltu.Atl.01_2G027680.1/Soltu.Atl.09_1G004530.1/Soltu.Atl.01_4G023200.1/Soltu.Atl.03_4G001930.1/Soltu.Atl.03_3G005350.1/Soltu.Atl.01_3G020360.1/Soltu.Atl.03_1G003170.1/Soltu.Atl.03_2G003170.1/Soltu.Atl.09_2G010160.1/Soltu.Atl.09_3G012710.1/Soltu.Atl.09_4G011290.1/Soltu.Atl.03_3G022840.1/Soltu.Atl.03_4G001950.1/Soltu.Atl.03_4G014990.1/Soltu.Atl.06_1G…	58
GO:0010051	BP	xylem and phloem pattern formation	54/8013	104/21328	0.00196019	0.0240676	0.0205965	Soltu.Atl.05_4G017310.1/Soltu.Atl.09_2G000690.1/Soltu.Atl.05_2G017370.1/Soltu.Atl.08_4G000150.1/Soltu.Atl.05_1G018290.1/Soltu.Atl.05_4G017300.1/Soltu.Atl.09_0G000420.1/Soltu.Atl.09_4G000420.1/Soltu.Atl.S130730.1/Soltu.Atl.04_1G003080.1/Soltu.Atl.09_1G007180.1/Soltu.Atl.04_2G002730.1/Soltu.Atl.09_4G013300.1/Soltu.Atl.04_4G002620.1/Soltu.Atl.12_3G005120.1/Soltu.Atl.03_3G031870.1/Soltu.Atl.05_2G0100…	54
GO:0006863	BP	purine nucleobase transport	17/8013	25/21328	0.00196783	0.0240676	0.0205965	Soltu.Atl.S129660.1/Soltu.Atl.06_4G004620.1/Soltu.Atl.06_2G006770.1/Soltu.Atl.06_0G005070.1/Soltu.Atl.02_1G017950.1/Soltu.Atl.04_3G014440.1/Soltu.Atl.04_4G014250.1/Soltu.Atl.04_2G013030.1/Soltu.Atl.11_0G011300.1/Soltu.Atl.03_4G000930.1/Soltu.Atl.02_4G012150.1/Soltu.Atl.11_2G009720.1/Soltu.Atl.07_0G000870.1/Soltu.Atl.11_3G015400.1/Soltu.Atl.01_1G018050.1/Soltu.Atl.02_3G013230.1/Soltu.Atl.01_3G0171…	17
GO:1904823	BP	purine nucleobase transmembrane transport	17/8013	25/21328	0.00196783	0.0240676	0.0205965	Soltu.Atl.S129660.1/Soltu.Atl.06_4G004620.1/Soltu.Atl.06_2G006770.1/Soltu.Atl.06_0G005070.1/Soltu.Atl.02_1G017950.1/Soltu.Atl.04_3G014440.1/Soltu.Atl.04_4G014250.1/Soltu.Atl.04_2G013030.1/Soltu.Atl.11_0G011300.1/Soltu.Atl.03_4G000930.1/Soltu.Atl.02_4G012150.1/Soltu.Atl.11_2G009720.1/Soltu.Atl.07_0G000870.1/Soltu.Atl.11_3G015400.1/Soltu.Atl.01_1G018050.1/Soltu.Atl.02_3G013230.1/Soltu.Atl.01_3G0171…	17
GO:0009641	BP	shade avoidance	21/8013	33/21328	0.00211583	0.0256954	0.0219896	Soltu.Atl.04_4G019970.1/Soltu.Atl.S083450.1/Soltu.Atl.06_1G005970.1/Soltu.Atl.11_0G000740.1/Soltu.Atl.12_4G003330.1/Soltu.Atl.04_1G019610.1/Soltu.Atl.04_2G018930.1/Soltu.Atl.04_3G019870.1/Soltu.Atl.06_2G013090.1/Soltu.Atl.12_0G002170.1/Soltu.Atl.04_1G013250.1/Soltu.Atl.S035890.1/Soltu.Atl.S118780.1/Soltu.Atl.S118800.1/Soltu.Atl.S118820.1/Soltu.Atl.01_1G005930.1/Soltu.Atl.12_3G004900.1/Soltu.Atl.S…	21
GO:0031146	BP	SCF-dependent proteasomal ubiquitin-dependent protein catabolic process	21/8013	33/21328	0.00211583	0.0256954	0.0219896	Soltu.Atl.05_2G010010.1/Soltu.Atl.05_1G010240.1/Soltu.Atl.05_4G008100.1/Soltu.Atl.09_2G012590.1/Soltu.Atl.05_3G010220.1/Soltu.Atl.06_1G016970.1/Soltu.Atl.06_4G022970.1/Soltu.Atl.04_3G016170.1/Soltu.Atl.06_3G021530.1/Soltu.Atl.08_3G007530.1/Soltu.Atl.04_2G015170.1/Soltu.Atl.08_2G009880.1/Soltu.Atl.08_1G005880.1/Soltu.Atl.04_4G016550.1/Soltu.Atl.09_2G012050.1/Soltu.Atl.05_4G002720.1/Soltu.Atl.04_1G…	21
GO:0000002	BP	mitochondrial genome maintenance	11/8013	14/21328	0.0021656	0.0257557	0.0220411	Soltu.Atl.S129370.1/Soltu.Atl.09_4G013580.1/Soltu.Atl.08_4G015330.1/Soltu.Atl.09_1G007530.1/Soltu.Atl.08_2G013610.1/Soltu.Atl.08_1G012320.1/Soltu.Atl.01_4G031740.1/Soltu.Atl.01_3G029850.1/Soltu.Atl.01_1G027950.1/Soltu.Atl.05_0G001510.1/Soltu.Atl.05_4G004330.1	11
GO:0007173	BP	epidermal growth factor receptor signaling pathway	11/8013	14/21328	0.0021656	0.0257557	0.0220411	Soltu.Atl.08_3G015000.1/Soltu.Atl.08_2G017090.1/Soltu.Atl.08_4G018300.1/Soltu.Atl.08_1G015630.1/Soltu.Atl.08_0G002180.1/Soltu.Atl.08_3G000950.1/Soltu.Atl.09_0G001660.1/Soltu.Atl.09_2G001870.1/Soltu.Atl.09_3G000210.1/Soltu.Atl.07_4G011000.1/Soltu.Atl.09_0G003030.1	11
GO:0030104	BP	water homeostasis	11/8013	14/21328	0.0021656	0.0257557	0.0220411	Soltu.Atl.12_3G018940.1/Soltu.Atl.12_2G020270.1/Soltu.Atl.12_1G007060.1/Soltu.Atl.12_4G010040.1/Soltu.Atl.07_1G008870.1/Soltu.Atl.07_2G008640.1/Soltu.Atl.02_1G024410.1/Soltu.Atl.07_3G011210.1/Soltu.Atl.07_4G012200.1/Soltu.Atl.05_4G021340.1/Soltu.Atl.02_3G027880.1	11
GO:0038127	BP	ERBB signaling pathway	11/8013	14/21328	0.0021656	0.0257557	0.0220411	Soltu.Atl.08_3G015000.1/Soltu.Atl.08_2G017090.1/Soltu.Atl.08_4G018300.1/Soltu.Atl.08_1G015630.1/Soltu.Atl.08_0G002180.1/Soltu.Atl.08_3G000950.1/Soltu.Atl.09_0G001660.1/Soltu.Atl.09_2G001870.1/Soltu.Atl.09_3G000210.1/Soltu.Atl.07_4G011000.1/Soltu.Atl.09_0G003030.1	11
GO:0042058	BP	regulation of epidermal growth factor receptor signaling pathway	11/8013	14/21328	0.0021656	0.0257557	0.0220411	Soltu.Atl.08_3G015000.1/Soltu.Atl.08_2G017090.1/Soltu.Atl.08_4G018300.1/Soltu.Atl.08_1G015630.1/Soltu.Atl.08_0G002180.1/Soltu.Atl.08_3G000950.1/Soltu.Atl.09_0G001660.1/Soltu.Atl.09_2G001870.1/Soltu.Atl.09_3G000210.1/Soltu.Atl.07_4G011000.1/Soltu.Atl.09_0G003030.1	11
GO:1901184	BP	regulation of ERBB signaling pathway	11/8013	14/21328	0.0021656	0.0257557	0.0220411	Soltu.Atl.08_3G015000.1/Soltu.Atl.08_2G017090.1/Soltu.Atl.08_4G018300.1/Soltu.Atl.08_1G015630.1/Soltu.Atl.08_0G002180.1/Soltu.Atl.08_3G000950.1/Soltu.Atl.09_0G001660.1/Soltu.Atl.09_2G001870.1/Soltu.Atl.09_3G000210.1/Soltu.Atl.07_4G011000.1/Soltu.Atl.09_0G003030.1	11
GO:0010410	BP	hemicellulose metabolic process	38/8013	69/21328	0.00229307	0.0270849	0.0231786	Soltu.Atl.11_4G014800.1/Soltu.Atl.11_3G014650.1/Soltu.Atl.11_1G013380.1/Soltu.Atl.10_0G002990.1/Soltu.Atl.02_4G015040.1/Soltu.Atl.S022900.1/Soltu.Atl.12_4G004620.1/Soltu.Atl.12_3G006890.1/Soltu.Atl.12_2G008720.1/Soltu.Atl.05_4G002790.1/Soltu.Atl.01_1G003410.1/Soltu.Atl.09_2G011540.1/Soltu.Atl.05_1G002490.1/Soltu.Atl.02_3G007290.1/Soltu.Atl.11_0G003560.1/Soltu.Atl.02_4G009970.1/Soltu.Atl.06_0G0120…	38
GO:0048653	BP	anther development	38/8013	69/21328	0.00229307	0.0270849	0.0231786	Soltu.Atl.03_2G017480.1/Soltu.Atl.03_4G016010.1/Soltu.Atl.03_0G004210.1/Soltu.Atl.03_3G023970.1/Soltu.Atl.03_2G017470.1/Soltu.Atl.03_3G023960.1/Soltu.Atl.03_2G017490.1/Soltu.Atl.03_4G016000.1/Soltu.Atl.03_0G004200.1/Soltu.Atl.03_0G004220.1/Soltu.Atl.03_4G016020.1/Soltu.Atl.03_3G023980.1/Soltu.Atl.10_4G000180.1/Soltu.Atl.10_3G000180.1/Soltu.Atl.03_4G000350.1/Soltu.Atl.10_2G014070.1/Soltu.Atl.10_3G…	38
GO:0009787	BP	regulation of abscisic acid-activated signaling pathway	109/8013	233/21328	0.00240218	0.0280852	0.0240347	Soltu.Atl.04_1G007250.1/Soltu.Atl.04_3G006540.1/Soltu.Atl.02_2G029300.1/Soltu.Atl.04_2G004970.1/Soltu.Atl.04_2G008540.1/Soltu.Atl.04_3G009940.1/Soltu.Atl.04_4G010880.1/Soltu.Atl.02_4G021210.1/Soltu.Atl.09_2G008570.1/Soltu.Atl.09_4G006910.1/Soltu.Atl.09_1G003540.1/Soltu.Atl.09_3G007510.1/Soltu.Atl.04_1G012010.1/Soltu.Atl.05_4G003070.1/Soltu.Atl.04_3G009680.1/Soltu.Atl.01_2G029490.1/Soltu.Atl.09_1G…	109
GO:1901419	BP	regulation of response to alcohol	109/8013	233/21328	0.00240218	0.0280852	0.0240347	Soltu.Atl.04_1G007250.1/Soltu.Atl.04_3G006540.1/Soltu.Atl.02_2G029300.1/Soltu.Atl.04_2G004970.1/Soltu.Atl.04_2G008540.1/Soltu.Atl.04_3G009940.1/Soltu.Atl.04_4G010880.1/Soltu.Atl.02_4G021210.1/Soltu.Atl.09_2G008570.1/Soltu.Atl.09_4G006910.1/Soltu.Atl.09_1G003540.1/Soltu.Atl.09_3G007510.1/Soltu.Atl.04_1G012010.1/Soltu.Atl.05_4G003070.1/Soltu.Atl.04_3G009680.1/Soltu.Atl.01_2G029490.1/Soltu.Atl.09_1G…	109
GO:1905957	BP	regulation of cellular response to alcohol	109/8013	233/21328	0.00240218	0.0280852	0.0240347	Soltu.Atl.04_1G007250.1/Soltu.Atl.04_3G006540.1/Soltu.Atl.02_2G029300.1/Soltu.Atl.04_2G004970.1/Soltu.Atl.04_2G008540.1/Soltu.Atl.04_3G009940.1/Soltu.Atl.04_4G010880.1/Soltu.Atl.02_4G021210.1/Soltu.Atl.09_2G008570.1/Soltu.Atl.09_4G006910.1/Soltu.Atl.09_1G003540.1/Soltu.Atl.09_3G007510.1/Soltu.Atl.04_1G012010.1/Soltu.Atl.05_4G003070.1/Soltu.Atl.04_3G009680.1/Soltu.Atl.01_2G029490.1/Soltu.Atl.09_1G…	109
GO:0002253	BP	activation of immune response	58/8013	114/21328	0.00252049	0.0291995	0.0249883	Soltu.Atl.10_3G005500.1/Soltu.Atl.10_2G007110.1/Soltu.Atl.01_2G027680.1/Soltu.Atl.09_1G004530.1/Soltu.Atl.01_4G023200.1/Soltu.Atl.01_3G020360.1/Soltu.Atl.09_2G010160.1/Soltu.Atl.09_3G012710.1/Soltu.Atl.09_4G011290.1/Soltu.Atl.S033140.1/Soltu.Atl.06_1G016250.1/Soltu.Atl.02_2G023780.1/Soltu.Atl.06_4G022290.1/Soltu.Atl.12_3G018120.1/Soltu.Atl.12_2G019500.1/Soltu.Atl.09_2G011890.1/Soltu.Atl.07_2G0090…	58
GO:0071367	BP	cellular response to brassinosteroid stimulus	58/8013	114/21328	0.00252049	0.0291995	0.0249883	Soltu.Atl.10_0G011600.1/Soltu.Atl.11_1G014740.1/Soltu.Atl.11_1G014370.1/Soltu.Atl.10_3G007600.1/Soltu.Atl.10_1G007730.1/Soltu.Atl.10_2G009740.1/Soltu.Atl.11_3G016190.1/Soltu.Atl.10_1G008830.1/Soltu.Atl.08_2G017000.1/Soltu.Atl.08_4G018210.1/Soltu.Atl.08_3G014910.1/Soltu.Atl.10_4G006300.1/Soltu.Atl.S115210.1/Soltu.Atl.10_2G012240.1/Soltu.Atl.10_4G006280.1/Soltu.Atl.09_1G008630.1/Soltu.Atl.01_3G0273…	58
GO:0097237	BP	cellular response to toxic substance	116/8013	250/21328	0.00252289	0.0291995	0.0249883	Soltu.Atl.11_4G009460.1/Soltu.Atl.11_0G005740.1/Soltu.Atl.08_0G003250.1/Soltu.Atl.S055480.1/Soltu.Atl.03_3G013050.1/Soltu.Atl.07_4G012030.1/Soltu.Atl.02_3G030530.1/Soltu.Atl.02_2G022870.1/Soltu.Atl.02_3G013270.1/Soltu.Atl.02_1G021270.1/Soltu.Atl.09_0G005730.1/Soltu.Atl.02_3G013290.1/Soltu.Atl.02_3G013260.1/Soltu.Atl.02_4G012170.1/Soltu.Atl.02_2G013060.1/Soltu.Atl.09_4G003790.1/Soltu.Atl.07_2G0084…	116
GO:0006595	BP	polyamine metabolic process	29/8013	50/21328	0.00263139	0.0295552	0.0252927	Soltu.Atl.04_3G020480.1/Soltu.Atl.04_2G019540.1/Soltu.Atl.04_4G020890.1/Soltu.Atl.04_1G020630.1/Soltu.Atl.01_3G017730.1/Soltu.Atl.01_1G019170.1/Soltu.Atl.02_2G019280.1/Soltu.Atl.10_3G004250.1/Soltu.Atl.S085180.1/Soltu.Atl.S085200.1/Soltu.Atl.02_1G016930.1/Soltu.Atl.02_3G019530.1/Soltu.Atl.01_2G019670.1/Soltu.Atl.01_0G009330.1/Soltu.Atl.02_4G015950.1/Soltu.Atl.01_4G018350.1/Soltu.Atl.01_3G017740.1…	29
GO:0052031	BP	modulation by symbiont of host defense response	12/8013	16/21328	0.00263932	0.0295552	0.0252927	Soltu.Atl.01_2G024130.1/Soltu.Atl.02_4G010570.1/Soltu.Atl.04_3G005750.1/Soltu.Atl.01_3G014520.1/Soltu.Atl.01_1G014210.1/Soltu.Atl.01_4G016400.1/Soltu.Atl.04_1G006640.1/Soltu.Atl.05_4G015910.1/Soltu.Atl.02_2G011230.1/Soltu.Atl.07_0G006930.1/Soltu.Atl.S146890.1/Soltu.Atl.S146920.1	12
GO:0052167	BP	modulation by symbiont of host innate immune response	12/8013	16/21328	0.00263932	0.0295552	0.0252927	Soltu.Atl.01_2G024130.1/Soltu.Atl.02_4G010570.1/Soltu.Atl.04_3G005750.1/Soltu.Atl.01_3G014520.1/Soltu.Atl.01_1G014210.1/Soltu.Atl.01_4G016400.1/Soltu.Atl.04_1G006640.1/Soltu.Atl.05_4G015910.1/Soltu.Atl.02_2G011230.1/Soltu.Atl.07_0G006930.1/Soltu.Atl.S146890.1/Soltu.Atl.S146920.1	12
GO:0052173	BP	response to defenses of other organism	12/8013	16/21328	0.00263932	0.0295552	0.0252927	Soltu.Atl.01_2G024130.1/Soltu.Atl.02_4G010570.1/Soltu.Atl.04_3G005750.1/Soltu.Atl.01_3G014520.1/Soltu.Atl.01_1G014210.1/Soltu.Atl.01_4G016400.1/Soltu.Atl.04_1G006640.1/Soltu.Atl.05_4G015910.1/Soltu.Atl.02_2G011230.1/Soltu.Atl.07_0G006930.1/Soltu.Atl.S146890.1/Soltu.Atl.S146920.1	12
GO:0052200	BP	response to host defenses	12/8013	16/21328	0.00263932	0.0295552	0.0252927	Soltu.Atl.01_2G024130.1/Soltu.Atl.02_4G010570.1/Soltu.Atl.04_3G005750.1/Soltu.Atl.01_3G014520.1/Soltu.Atl.01_1G014210.1/Soltu.Atl.01_4G016400.1/Soltu.Atl.04_1G006640.1/Soltu.Atl.05_4G015910.1/Soltu.Atl.02_2G011230.1/Soltu.Atl.07_0G006930.1/Soltu.Atl.S146890.1/Soltu.Atl.S146920.1	12
GO:0052553	BP	modulation by symbiont of host immune response	12/8013	16/21328	0.00263932	0.0295552	0.0252927	Soltu.Atl.01_2G024130.1/Soltu.Atl.02_4G010570.1/Soltu.Atl.04_3G005750.1/Soltu.Atl.01_3G014520.1/Soltu.Atl.01_1G014210.1/Soltu.Atl.01_4G016400.1/Soltu.Atl.04_1G006640.1/Soltu.Atl.05_4G015910.1/Soltu.Atl.02_2G011230.1/Soltu.Atl.07_0G006930.1/Soltu.Atl.S146890.1/Soltu.Atl.S146920.1	12
GO:0052572	BP	response to host immune response	12/8013	16/21328	0.00263932	0.0295552	0.0252927	Soltu.Atl.01_2G024130.1/Soltu.Atl.02_4G010570.1/Soltu.Atl.04_3G005750.1/Soltu.Atl.01_3G014520.1/Soltu.Atl.01_1G014210.1/Soltu.Atl.01_4G016400.1/Soltu.Atl.04_1G006640.1/Soltu.Atl.05_4G015910.1/Soltu.Atl.02_2G011230.1/Soltu.Atl.07_0G006930.1/Soltu.Atl.S146890.1/Soltu.Atl.S146920.1	12
GO:0061615	BP	glycolytic process through fructose-6-phosphate	12/8013	16/21328	0.00263932	0.0295552	0.0252927	Soltu.Atl.08_2G008670.1/Soltu.Atl.08_4G007850.1/Soltu.Atl.12_3G004160.1/Soltu.Atl.12_2G005000.1/Soltu.Atl.07_0G007110.1/Soltu.Atl.12_0G001470.1/Soltu.Atl.07_2G007880.1/Soltu.Atl.11_2G001200.1/Soltu.Atl.04_0G000300.1/Soltu.Atl.04_0G000270.1/Soltu.Atl.04_3G006950.1/Soltu.Atl.04_1G007520.1	12
GO:0075136	BP	response to host	12/8013	16/21328	0.00263932	0.0295552	0.0252927	Soltu.Atl.01_2G024130.1/Soltu.Atl.02_4G010570.1/Soltu.Atl.04_3G005750.1/Soltu.Atl.01_3G014520.1/Soltu.Atl.01_1G014210.1/Soltu.Atl.01_4G016400.1/Soltu.Atl.04_1G006640.1/Soltu.Atl.05_4G015910.1/Soltu.Atl.02_2G011230.1/Soltu.Atl.07_0G006930.1/Soltu.Atl.S146890.1/Soltu.Atl.S146920.1	12
GO:1902969	BP	mitotic DNA replication	12/8013	16/21328	0.00263932	0.0295552	0.0252927	Soltu.Atl.10_0G014180.1/Soltu.Atl.03_3G028170.1/Soltu.Atl.03_1G023550.1/Soltu.Atl.03_4G020420.1/Soltu.Atl.10_0G017250.1/Soltu.Atl.02_3G000500.1/Soltu.Atl.03_2G021690.1/Soltu.Atl.10_0G017390.1/Soltu.Atl.02_2G000460.1/Soltu.Atl.07_4G004790.1/Soltu.Atl.07_2G005230.1/Soltu.Atl.07_1G005190.1	12
GO:0050776	BP	regulation of immune response	144/8013	318/21328	0.00274772	0.0306695	0.0262463	Soltu.Atl.10_3G005500.1/Soltu.Atl.10_2G007110.1/Soltu.Atl.01_2G027680.1/Soltu.Atl.09_1G004530.1/Soltu.Atl.01_4G023200.1/Soltu.Atl.01_3G020360.1/Soltu.Atl.02_1G011040.1/Soltu.Atl.02_2G013840.1/Soltu.Atl.09_2G010160.1/Soltu.Atl.09_3G012710.1/Soltu.Atl.09_4G011290.1/Soltu.Atl.02_1G011110.1/Soltu.Atl.02_1G011070.1/Soltu.Atl.02_3G014200.1/Soltu.Atl.02_2G013910.1/Soltu.Atl.S033140.1/Soltu.Atl.06_1G0162…	144
GO:0009072	BP	aromatic amino acid family metabolic process	66/8013	133/21328	0.00295466	0.0328729	0.0281319	Soltu.Atl.05_1G006130.1/Soltu.Atl.05_1G006140.1/Soltu.Atl.05_2G006520.1/Soltu.Atl.05_2G006510.1/Soltu.Atl.05_3G006470.1/Soltu.Atl.05_4G006370.1/Soltu.Atl.08_0G003250.1/Soltu.Atl.S055480.1/Soltu.Atl.S052170.1/Soltu.Atl.08_0G004110.1/Soltu.Atl.04_3G019770.1/Soltu.Atl.01_3G017730.1/Soltu.Atl.S055470.1/Soltu.Atl.04_2G018830.1/Soltu.Atl.01_1G019170.1/Soltu.Atl.S055330.1/Soltu.Atl.S055400.1/Soltu.Atl.0…	66
GO:0009094	BP	L-phenylalanine biosynthetic process	13/8013	18/21328	0.00301578	0.0331954	0.0284079	Soltu.Atl.02_3G018900.1/Soltu.Atl.08_0G008110.1/Soltu.Atl.02_2G018720.1/Soltu.Atl.08_2G006820.1/Soltu.Atl.02_1G016330.1/Soltu.Atl.08_0G008040.1/Soltu.Atl.11_0G011290.1/Soltu.Atl.06_1G013590.1/Soltu.Atl.06_2G024640.1/Soltu.Atl.06_3G018480.1/Soltu.Atl.11_2G009710.1/Soltu.Atl.11_3G015390.1/Soltu.Atl.06_4G018360.1	13
GO:1902223	BP	erythrose 4-phosphate/phosphoenolpyruvate family amino acid biosynthetic process	13/8013	18/21328	0.00301578	0.0331954	0.0284079	Soltu.Atl.02_3G018900.1/Soltu.Atl.08_0G008110.1/Soltu.Atl.02_2G018720.1/Soltu.Atl.08_2G006820.1/Soltu.Atl.02_1G016330.1/Soltu.Atl.08_0G008040.1/Soltu.Atl.11_0G011290.1/Soltu.Atl.06_1G013590.1/Soltu.Atl.06_2G024640.1/Soltu.Atl.06_3G018480.1/Soltu.Atl.11_2G009710.1/Soltu.Atl.11_3G015390.1/Soltu.Atl.06_4G018360.1	13
GO:0071731	BP	response to nitric oxide	26/8013	44/21328	0.00302213	0.0331954	0.0284079	Soltu.Atl.07_1G009600.1/Soltu.Atl.07_3G007430.1/Soltu.Atl.07_4G012990.1/Soltu.Atl.07_3G011990.1/Soltu.Atl.02_3G030530.1/Soltu.Atl.02_1G025870.1/Soltu.Atl.04_2G008700.1/Soltu.Atl.02_4G020950.1/Soltu.Atl.02_2G029040.1/Soltu.Atl.02_2G028330.1/Soltu.Atl.04_0G008530.1/Soltu.Atl.04_2G008640.1/Soltu.Atl.02_4G023190.1/Soltu.Atl.12_2G019970.1/Soltu.Atl.S086150.1/Soltu.Atl.04_0G008470.1/Soltu.Atl.01_1G0253…	26
GO:0097366	BP	response to bronchodilator	26/8013	44/21328	0.00302213	0.0331954	0.0284079	Soltu.Atl.07_1G009600.1/Soltu.Atl.07_3G007430.1/Soltu.Atl.07_4G012990.1/Soltu.Atl.07_3G011990.1/Soltu.Atl.02_3G030530.1/Soltu.Atl.02_1G025870.1/Soltu.Atl.04_2G008700.1/Soltu.Atl.02_4G020950.1/Soltu.Atl.02_2G029040.1/Soltu.Atl.02_2G028330.1/Soltu.Atl.04_0G008530.1/Soltu.Atl.04_2G008640.1/Soltu.Atl.02_4G023190.1/Soltu.Atl.12_2G019970.1/Soltu.Atl.S086150.1/Soltu.Atl.04_0G008470.1/Soltu.Atl.01_1G0253…	26
GO:0071398	BP	cellular response to fatty acid	118/8013	256/21328	0.00307402	0.033658	0.0288038	Soltu.Atl.10_3G005500.1/Soltu.Atl.10_2G009510.1/Soltu.Atl.10_2G007110.1/Soltu.Atl.10_3G007320.1/Soltu.Atl.10_3G007360.1/Soltu.Atl.10_1G007480.1/Soltu.Atl.10_0G011320.1/Soltu.Atl.10_0G008230.1/Soltu.Atl.07_1G009600.1/Soltu.Atl.07_3G007430.1/Soltu.Atl.07_2G011750.1/Soltu.Atl.07_4G012990.1/Soltu.Atl.10_0G017070.1/Soltu.Atl.07_3G011990.1/Soltu.Atl.10_0G008240.1/Soltu.Atl.10_0G008720.1/Soltu.Atl.03_3G…	118
GO:2000377	BP	regulation of reactive oxygen species metabolic process	55/8013	108/21328	0.00312257	0.0340814	0.0291661	Soltu.Atl.12_4G003330.1/Soltu.Atl.03_4G018010.1/Soltu.Atl.04_2G008700.1/Soltu.Atl.06_3G014940.1/Soltu.Atl.06_2G020990.1/Soltu.Atl.10_0G009290.1/Soltu.Atl.06_1G010530.1/Soltu.Atl.06_1G010540.1/Soltu.Atl.02_0G002100.1/Soltu.Atl.07_2G010890.1/Soltu.Atl.04_0G008530.1/Soltu.Atl.04_2G008640.1/Soltu.Atl.09_4G018380.1/Soltu.Atl.04_1G013250.1/Soltu.Atl.10_2G005390.1/Soltu.Atl.12_3G018940.1/Soltu.Atl.12_2G…	55
GO:1902584	BP	positive regulation of response to water deprivation	25/8013	42/21328	0.00314981	0.0342703	0.0293278	Soltu.Atl.01_2G029490.1/Soltu.Atl.01_4G001900.1/Soltu.Atl.12_2G024470.1/Soltu.Atl.12_3G023390.1/Soltu.Atl.01_4G025090.1/Soltu.Atl.01_3G022620.1/Soltu.Atl.07_1G013690.1/Soltu.Atl.03_3G026350.1/Soltu.Atl.02_3G004830.1/Soltu.Atl.12_1G011670.1/Soltu.Atl.05_1G010110.1/Soltu.Atl.03_2G019950.1/Soltu.Atl.03_1G022080.1/Soltu.Atl.02_4G005130.1/Soltu.Atl.09_2G001930.1/Soltu.Atl.11_1G007010.1/Soltu.Atl.09_0G…	25
GO:0009863	BP	salicylic acid mediated signaling pathway	65/8013	131/21328	0.00317347	0.0344191	0.0294552	Soltu.Atl.03_1G003160.1/Soltu.Atl.03_2G003160.1/Soltu.Atl.10_3G005500.1/Soltu.Atl.10_2G007110.1/Soltu.Atl.03_4G001930.1/Soltu.Atl.03_3G005350.1/Soltu.Atl.07_2G011750.1/Soltu.Atl.03_1G003170.1/Soltu.Atl.03_2G003170.1/Soltu.Atl.03_4G001950.1/Soltu.Atl.07_3G014980.1/Soltu.Atl.10_1G008830.1/Soltu.Atl.07_0G008100.1/Soltu.Atl.07_4G016140.1/Soltu.Atl.10_1G002600.1/Soltu.Atl.10_4G006300.1/Soltu.Atl.S1152…	65
GO:0042545	BP	cell wall modification	47/8013	90/21328	0.00320445	0.0346462	0.0296494	Soltu.Atl.05_1G006130.1/Soltu.Atl.05_1G006140.1/Soltu.Atl.05_2G006520.1/Soltu.Atl.05_2G006510.1/Soltu.Atl.02_2G012840.1/Soltu.Atl.05_3G006470.1/Soltu.Atl.05_4G006370.1/Soltu.Atl.03_3G032490.1/Soltu.Atl.03_2G025330.1/Soltu.Atl.03_1G029210.1/Soltu.Atl.S103410.1/Soltu.Atl.02_3G013080.1/Soltu.Atl.01_3G018260.1/Soltu.Atl.01_1G019430.1/Soltu.Atl.10_0G015510.1/Soltu.Atl.02_2G012850.1/Soltu.Atl.03_1G0079…	47
GO:0045088	BP	regulation of innate immune response	124/8013	271/21328	0.00336076	0.0362227	0.0309986	Soltu.Atl.10_3G005500.1/Soltu.Atl.10_2G007110.1/Soltu.Atl.01_2G027680.1/Soltu.Atl.09_1G004530.1/Soltu.Atl.01_4G023200.1/Soltu.Atl.01_3G020360.1/Soltu.Atl.02_1G011040.1/Soltu.Atl.02_2G013840.1/Soltu.Atl.09_2G010160.1/Soltu.Atl.09_3G012710.1/Soltu.Atl.09_4G011290.1/Soltu.Atl.02_1G011110.1/Soltu.Atl.02_1G011070.1/Soltu.Atl.02_3G014200.1/Soltu.Atl.02_2G013910.1/Soltu.Atl.S033140.1/Soltu.Atl.06_1G0162…	124
GO:0006829	BP	zinc ion transport	22/8013	36/21328	0.00349506	0.0372079	0.0318417	Soltu.Atl.07_0G006370.1/Soltu.Atl.07_2G007170.1/Soltu.Atl.07_4G010180.1/Soltu.Atl.07_1G003170.1/Soltu.Atl.07_1G008280.1/Soltu.Atl.07_4G002790.1/Soltu.Atl.01_0G009410.1/Soltu.Atl.04_2G008700.1/Soltu.Atl.06_4G020390.1/Soltu.Atl.07_3G001660.1/Soltu.Atl.07_2G003500.1/Soltu.Atl.06_3G020110.1/Soltu.Atl.04_0G008530.1/Soltu.Atl.06_1G015040.1/Soltu.Atl.04_2G008640.1/Soltu.Atl.06_2G026350.1/Soltu.Atl.S0861…	22
GO:0072530	BP	purine-containing compound transmembrane transport	22/8013	36/21328	0.00349506	0.0372079	0.0318417	Soltu.Atl.S129660.1/Soltu.Atl.06_4G004620.1/Soltu.Atl.06_2G006770.1/Soltu.Atl.06_0G005070.1/Soltu.Atl.02_1G017950.1/Soltu.Atl.04_3G014440.1/Soltu.Atl.04_4G014250.1/Soltu.Atl.04_2G013030.1/Soltu.Atl.11_0G011300.1/Soltu.Atl.03_4G000930.1/Soltu.Atl.02_4G012150.1/Soltu.Atl.11_2G009720.1/Soltu.Atl.07_0G000870.1/Soltu.Atl.11_3G015400.1/Soltu.Atl.05_2G018500.1/Soltu.Atl.12_1G009390.1/Soltu.Atl.01_1G0180…	22
GO:0090333	BP	regulation of stomatal closure	22/8013	36/21328	0.00349506	0.0372079	0.0318417	Soltu.Atl.01_2G026350.1/Soltu.Atl.12_3G019930.1/Soltu.Atl.01_2G026360.1/Soltu.Atl.12_2G021280.1/Soltu.Atl.02_1G003960.1/Soltu.Atl.12_3G018940.1/Soltu.Atl.12_2G020270.1/Soltu.Atl.04_1G020600.1/Soltu.Atl.12_1G007060.1/Soltu.Atl.04_4G020860.1/Soltu.Atl.12_4G010040.1/Soltu.Atl.07_1G008870.1/Soltu.Atl.07_2G008640.1/Soltu.Atl.04_3G020450.1/Soltu.Atl.03_4G019700.1/Soltu.Atl.02_2G021620.1/Soltu.Atl.12_1G…	22
GO:0015807	BP	L-amino acid transport	31/8013	55/21328	0.00350611	0.0372079	0.0318417	Soltu.Atl.02_2G032600.1/Soltu.Atl.02_1G029430.1/Soltu.Atl.02_3G031710.1/Soltu.Atl.02_4G024360.1/Soltu.Atl.08_1G000950.1/Soltu.Atl.06_2G013560.1/Soltu.Atl.05_2G003330.1/Soltu.Atl.05_3G003850.1/Soltu.Atl.05_2G003320.1/Soltu.Atl.05_3G003840.1/Soltu.Atl.05_1G003250.1/Soltu.Atl.05_2G003310.1/Soltu.Atl.05_3G003830.1/Soltu.Atl.05_0G000710.1/Soltu.Atl.05_4G003540.1/Soltu.Atl.08_1G009900.1/Soltu.Atl.08_4G…	31
GO:1902475	BP	L-alpha-amino acid transmembrane transport	31/8013	55/21328	0.00350611	0.0372079	0.0318417	Soltu.Atl.02_2G032600.1/Soltu.Atl.02_1G029430.1/Soltu.Atl.02_3G031710.1/Soltu.Atl.02_4G024360.1/Soltu.Atl.08_1G000950.1/Soltu.Atl.06_2G013560.1/Soltu.Atl.05_2G003330.1/Soltu.Atl.05_3G003850.1/Soltu.Atl.05_2G003320.1/Soltu.Atl.05_3G003840.1/Soltu.Atl.05_1G003250.1/Soltu.Atl.05_2G003310.1/Soltu.Atl.05_3G003830.1/Soltu.Atl.05_0G000710.1/Soltu.Atl.05_4G003540.1/Soltu.Atl.08_1G009900.1/Soltu.Atl.08_4G…	31
GO:0019379	BP	sulfate assimilation, phosphoadenylyl sulfate reduction by phosphoadenylyl-sulfate reductase (thioredoxin)	9/8013	11/21328	0.00359529	0.0378054	0.032353	Soltu.Atl.02_3G003830.1/Soltu.Atl.02_2G003700.1/Soltu.Atl.03_1G002110.1/Soltu.Atl.02_1G002790.1/Soltu.Atl.02_4G004060.1/Soltu.Atl.02_2G018740.1/Soltu.Atl.03_2G002120.1/Soltu.Atl.02_1G016350.1/Soltu.Atl.S111510.1	9
GO:0090449	BP	phloem glucosinolate loading	9/8013	11/21328	0.00359529	0.0378054	0.032353	Soltu.Atl.03_3G026390.1/Soltu.Atl.03_4G018580.1/Soltu.Atl.06_2G020800.1/Soltu.Atl.06_3G014750.1/Soltu.Atl.03_4G018570.1/Soltu.Atl.03_2G019990.1/Soltu.Atl.03_3G026380.1/Soltu.Atl.03_1G022110.1/Soltu.Atl.S120590.1	9
GO:1901349	BP	glucosinolate transport	9/8013	11/21328	0.00359529	0.0378054	0.032353	Soltu.Atl.03_3G026390.1/Soltu.Atl.03_4G018580.1/Soltu.Atl.06_2G020800.1/Soltu.Atl.06_3G014750.1/Soltu.Atl.03_4G018570.1/Soltu.Atl.03_2G019990.1/Soltu.Atl.03_3G026380.1/Soltu.Atl.03_1G022110.1/Soltu.Atl.S120590.1	9
GO:0071324	BP	cellular response to disaccharide stimulus	16/8013	24/21328	0.00363137	0.0379533	0.0324796	Soltu.Atl.11_0G010840.1/Soltu.Atl.04_2G002790.1/Soltu.Atl.05_2G010060.1/Soltu.Atl.11_3G014830.1/Soltu.Atl.09_1G000670.1/Soltu.Atl.09_2G003710.1/Soltu.Atl.11_1G013560.1/Soltu.Atl.09_4G002320.1/Soltu.Atl.05_1G010320.1/Soltu.Atl.S070400.1/Soltu.Atl.S081930.1/Soltu.Atl.04_4G002690.1/Soltu.Atl.S081870.1/Soltu.Atl.S070340.1/Soltu.Atl.S070460.1/Soltu.Atl.04_3G002830.1	16
GO:0071329	BP	cellular response to sucrose stimulus	16/8013	24/21328	0.00363137	0.0379533	0.0324796	Soltu.Atl.11_0G010840.1/Soltu.Atl.04_2G002790.1/Soltu.Atl.05_2G010060.1/Soltu.Atl.11_3G014830.1/Soltu.Atl.09_1G000670.1/Soltu.Atl.09_2G003710.1/Soltu.Atl.11_1G013560.1/Soltu.Atl.09_4G002320.1/Soltu.Atl.05_1G010320.1/Soltu.Atl.S070400.1/Soltu.Atl.S081930.1/Soltu.Atl.04_4G002690.1/Soltu.Atl.S081870.1/Soltu.Atl.S070340.1/Soltu.Atl.S070460.1/Soltu.Atl.04_3G002830.1	16
GO:0006213	BP	pyrimidine nucleoside metabolic process	20/8013	32/21328	0.00365966	0.0381335	0.0326338	Soltu.Atl.01_1G009380.1/Soltu.Atl.10_3G009490.1/Soltu.Atl.11_2G009080.1/Soltu.Atl.01_4G011150.1/Soltu.Atl.10_1G008230.1/Soltu.Atl.03_0G006530.1/Soltu.Atl.10_4G000860.1/Soltu.Atl.05_3G001850.1/Soltu.Atl.03_0G006660.1/Soltu.Atl.11_4G010960.1/Soltu.Atl.03_0G006190.1/Soltu.Atl.11_2G005380.1/Soltu.Atl.03_0G006600.1/Soltu.Atl.07_4G007650.1/Soltu.Atl.09_3G001300.1/Soltu.Atl.09_1G000050.1/Soltu.Atl.02_4G…	20
GO:0010053	BP	root epidermal cell differentiation	100/8013	214/21328	0.00367606	0.038189	0.0326813	Soltu.Atl.06_2G000350.1/Soltu.Atl.01_3G018260.1/Soltu.Atl.01_1G019430.1/Soltu.Atl.09_3G019930.1/Soltu.Atl.06_0G009100.1/Soltu.Atl.12_3G019930.1/Soltu.Atl.06_0G007650.1/Soltu.Atl.09_4G018480.1/Soltu.Atl.09_1G010830.1/Soltu.Atl.06_1G010420.1/Soltu.Atl.03_3G002890.1/Soltu.Atl.05_4G008400.1/Soltu.Atl.02_3G022860.1/Soltu.Atl.01_1G000850.1/Soltu.Atl.01_4G000610.1/Soltu.Atl.02_1G020040.1/Soltu.Atl.12_4G…	100
GO:0098754	BP	detoxification	124/8013	272/21328	0.00391703	0.04057	0.034719	Soltu.Atl.07_1G015220.1/Soltu.Atl.07_4G012030.1/Soltu.Atl.02_3G030530.1/Soltu.Atl.02_2G022870.1/Soltu.Atl.02_1G021270.1/Soltu.Atl.09_0G005730.1/Soltu.Atl.09_4G003790.1/Soltu.Atl.07_2G008450.1/Soltu.Atl.07_1G008680.1/Soltu.Atl.04_2G010380.1/Soltu.Atl.10_4G006900.1/Soltu.Atl.09_0G013180.1/Soltu.Atl.04_4G012620.1/Soltu.Atl.07_1G003170.1/Soltu.Atl.04_0G010180.1/Soltu.Atl.04_3G011970.1/Soltu.Atl.07_4G…	124
GO:0009135	BP	purine nucleoside diphosphate metabolic process	43/8013	82/21328	0.00424664	0.0435912	0.0373044	Soltu.Atl.S042400.1/Soltu.Atl.S079630.1/Soltu.Atl.08_2G008670.1/Soltu.Atl.S072910.1/Soltu.Atl.S042390.1/Soltu.Atl.S079610.1/Soltu.Atl.S072900.1/Soltu.Atl.08_4G007850.1/Soltu.Atl.09_2G004070.1/Soltu.Atl.09_0G004580.1/Soltu.Atl.10_3G009200.1/Soltu.Atl.03_1G006560.1/Soltu.Atl.09_4G002680.1/Soltu.Atl.10_0G013290.1/Soltu.Atl.10_0G017230.1/Soltu.Atl.03_4G003910.1/Soltu.Atl.03_2G006660.1/Soltu.Atl.12_4G…	43
GO:0009179	BP	purine ribonucleoside diphosphate metabolic process	43/8013	82/21328	0.00424664	0.0435912	0.0373044	Soltu.Atl.S042400.1/Soltu.Atl.S079630.1/Soltu.Atl.08_2G008670.1/Soltu.Atl.S072910.1/Soltu.Atl.S042390.1/Soltu.Atl.S079610.1/Soltu.Atl.S072900.1/Soltu.Atl.08_4G007850.1/Soltu.Atl.09_2G004070.1/Soltu.Atl.09_0G004580.1/Soltu.Atl.10_3G009200.1/Soltu.Atl.03_1G006560.1/Soltu.Atl.09_4G002680.1/Soltu.Atl.10_0G013290.1/Soltu.Atl.10_0G017230.1/Soltu.Atl.03_4G003910.1/Soltu.Atl.03_2G006660.1/Soltu.Atl.12_4G…	43
GO:0009185	BP	ribonucleoside diphosphate metabolic process	43/8013	82/21328	0.00424664	0.0435912	0.0373044	Soltu.Atl.S042400.1/Soltu.Atl.S079630.1/Soltu.Atl.08_2G008670.1/Soltu.Atl.S072910.1/Soltu.Atl.S042390.1/Soltu.Atl.S079610.1/Soltu.Atl.S072900.1/Soltu.Atl.08_4G007850.1/Soltu.Atl.09_2G004070.1/Soltu.Atl.09_0G004580.1/Soltu.Atl.10_3G009200.1/Soltu.Atl.03_1G006560.1/Soltu.Atl.09_4G002680.1/Soltu.Atl.10_0G013290.1/Soltu.Atl.10_0G017230.1/Soltu.Atl.03_4G003910.1/Soltu.Atl.03_2G006660.1/Soltu.Atl.12_4G…	43
GO:2000243	BP	positive regulation of reproductive process	64/8013	130/21328	0.00428171	0.0438208	0.0375009	Soltu.Atl.01_3G032140.1/Soltu.Atl.S023040.1/Soltu.Atl.10_1G003380.1/Soltu.Atl.01_4G025330.1/Soltu.Atl.01_0G012720.1/Soltu.Atl.01_3G022860.1/Soltu.Atl.10_4G002510.1/Soltu.Atl.01_0G015630.1/Soltu.Atl.S035730.1/Soltu.Atl.S035700.1/Soltu.Atl.11_3G016210.1/Soltu.Atl.04_2G010700.1/Soltu.Atl.S107420.1/Soltu.Atl.04_3G012070.1/Soltu.Atl.10_2G003880.1/Soltu.Atl.11_1G014390.1/Soltu.Atl.04_0G010290.1/Soltu.A…	64
GO:0010114	BP	response to red light	54/8013	107/21328	0.00432639	0.0441471	0.0377801	Soltu.Atl.02_3G012690.1/Soltu.Atl.02_1G010580.1/Soltu.Atl.S098620.1/Soltu.Atl.05_4G021170.1/Soltu.Atl.05_4G021190.1/Soltu.Atl.02_2G023780.1/Soltu.Atl.03_4G018870.1/Soltu.Atl.12_4G003330.1/Soltu.Atl.S098640.1/Soltu.Atl.02_4G017850.1/Soltu.Atl.09_4G014290.1/Soltu.Atl.09_3G018840.1/Soltu.Atl.09_4G016410.1/Soltu.Atl.09_3G018940.1/Soltu.Atl.02_3G024870.1/Soltu.Atl.02_1G022150.1/Soltu.Atl.09_0G013730.1…	54
GO:0033037	BP	polysaccharide localization	38/8013	71/21328	0.00444289	0.0449109	0.0384338	Soltu.Atl.05_1G006130.1/Soltu.Atl.05_1G006140.1/Soltu.Atl.05_2G006520.1/Soltu.Atl.05_2G006510.1/Soltu.Atl.02_2G012840.1/Soltu.Atl.05_3G006470.1/Soltu.Atl.05_4G006370.1/Soltu.Atl.03_3G032490.1/Soltu.Atl.03_2G025330.1/Soltu.Atl.03_1G029210.1/Soltu.Atl.S103410.1/Soltu.Atl.02_3G013080.1/Soltu.Atl.02_2G012850.1/Soltu.Atl.11_0G005510.1/Soltu.Atl.02_3G016350.1/Soltu.Atl.02_1G012910.1/Soltu.Atl.02_4G0140…	38
GO:0052545	BP	callose localization	38/8013	71/21328	0.00444289	0.0449109	0.0384338	Soltu.Atl.05_1G006130.1/Soltu.Atl.05_1G006140.1/Soltu.Atl.05_2G006520.1/Soltu.Atl.05_2G006510.1/Soltu.Atl.02_2G012840.1/Soltu.Atl.05_3G006470.1/Soltu.Atl.05_4G006370.1/Soltu.Atl.03_3G032490.1/Soltu.Atl.03_2G025330.1/Soltu.Atl.03_1G029210.1/Soltu.Atl.S103410.1/Soltu.Atl.02_3G013080.1/Soltu.Atl.02_2G012850.1/Soltu.Atl.11_0G005510.1/Soltu.Atl.02_3G016350.1/Soltu.Atl.02_1G012910.1/Soltu.Atl.02_4G0140…	38
GO:0001763	BP	morphogenesis of a branching structure	33/8013	60/21328	0.00445333	0.0449109	0.0384338	Soltu.Atl.06_3G010840.1/Soltu.Atl.05_4G002280.1/Soltu.Atl.10_1G009180.1/Soltu.Atl.10_3G010120.1/Soltu.Atl.06_2G016990.1/Soltu.Atl.06_1G008480.1/Soltu.Atl.06_4G012460.1/Soltu.Atl.05_1G018810.1/Soltu.Atl.05_1G001640.1/Soltu.Atl.04_1G012840.1/Soltu.Atl.09_3G021250.1/Soltu.Atl.05_4G017840.1/Soltu.Atl.07_0G000020.1/Soltu.Atl.04_2G011800.1/Soltu.Atl.S039700.1/Soltu.Atl.S035890.1/Soltu.Atl.04_3G013270.1…	33
GO:0016106	BP	sesquiterpenoid biosynthetic process	33/8013	60/21328	0.00445333	0.0449109	0.0384338	Soltu.Atl.01_0G013420.1/Soltu.Atl.01_4G030140.1/Soltu.Atl.01_4G030160.1/Soltu.Atl.01_4G030170.1/Soltu.Atl.01_1G026490.1/Soltu.Atl.01_2G032590.1/Soltu.Atl.S067460.1/Soltu.Atl.11_2G011860.1/Soltu.Atl.11_3G018400.1/Soltu.Atl.06_2G024330.1/Soltu.Atl.04_2G010630.1/Soltu.Atl.08_2G002530.1/Soltu.Atl.08_4G002230.1/Soltu.Atl.08_3G004180.1/Soltu.Atl.02_4G016010.1/Soltu.Atl.08_1G003160.1/Soltu.Atl.11_2G0118…	33
GO:0010067	BP	procambium histogenesis	10/8013	13/21328	0.00459555	0.0460757	0.0394306	Soltu.Atl.07_2G015490.1/Soltu.Atl.07_1G017120.1/Soltu.Atl.07_0G000020.1/Soltu.Atl.S039700.1/Soltu.Atl.07_4G020410.1/Soltu.Atl.07_3G018820.1/Soltu.Atl.09_0G013490.1/Soltu.Atl.09_4G016130.1/Soltu.Atl.S106750.1/Soltu.Atl.08_1G005090.1	10
GO:0042659	BP	regulation of cell fate specification	10/8013	13/21328	0.00459555	0.0460757	0.0394306	Soltu.Atl.02_3G013270.1/Soltu.Atl.02_3G013290.1/Soltu.Atl.02_3G013260.1/Soltu.Atl.02_4G012170.1/Soltu.Atl.02_2G013060.1/Soltu.Atl.07_3G016630.1/Soltu.Atl.08_3G013800.1/Soltu.Atl.08_1G014590.1/Soltu.Atl.07_1G014890.1/Soltu.Atl.07_2G013100.1	10
GO:0017004	BP	cytochrome complex assembly	26/8013	45/21328	0.0046225	0.0462116	0.0395469	Soltu.Atl.03_1G003160.1/Soltu.Atl.03_2G003160.1/Soltu.Atl.03_4G001930.1/Soltu.Atl.03_3G005350.1/Soltu.Atl.03_1G003170.1/Soltu.Atl.03_2G003170.1/Soltu.Atl.03_4G001950.1/Soltu.Atl.03_3G005210.1/Soltu.Atl.02_4G005870.1/Soltu.Atl.06_4G007590.1/Soltu.Atl.06_2G009710.1/Soltu.Atl.02_4G001410.1/Soltu.Atl.02_2G005660.1/Soltu.Atl.02_1G004610.1/Soltu.Atl.06_0G006990.1/Soltu.Atl.07_0G011860.1/Soltu.Atl.07_3G…	26
GO:0030001	BP	metal ion transport	192/8013	440/21328	0.00486238	0.0484692	0.0414789	Soltu.Atl.06_4G021130.1/Soltu.Atl.12_0G000070.1/Soltu.Atl.05_2G016160.1/Soltu.Atl.01_2G026350.1/Soltu.Atl.05_2G019720.1/Soltu.Atl.05_1G020000.1/Soltu.Atl.05_4G019190.1/Soltu.Atl.07_1G002480.1/Soltu.Atl.05_1G017030.1/Soltu.Atl.07_0G006370.1/Soltu.Atl.03_3G032490.1/Soltu.Atl.03_2G025330.1/Soltu.Atl.07_3G002790.1/Soltu.Atl.07_2G002330.1/Soltu.Atl.03_1G029210.1/Soltu.Atl.03_0G003010.1/Soltu.Atl.07_4G…	192

## Sheet: Table S9
Table S9. List of enriched GO terms of DEGs in DON12h relative to CK0h.
ID	Term_type	Description	GeneRatio	BgRatio	pvalue	p.adjust	qvalue	geneID	Count
GO:0019684	BP	photosynthesis, light reaction	185/7854	236/22001	2.42272e-41	8.49164e-38	7.31407e-38	Soltu.Atl.03_4G000830.1/Soltu.Atl.03_2G000720.1/Soltu.Atl.03_1G000700.1/Soltu.Atl.03_3G000950.1/Soltu.Atl.03_1G000710.1/Soltu.Atl.03_2G000730.1/Soltu.Atl.02_2G012950.1/Soltu.Atl.02_4G012080.1/Soltu.Atl.03_1G000800.1/Soltu.Atl.02_2G012940.1/Soltu.Atl.02_2G012730.1/Soltu.Atl.03_2G000820.1/Soltu.Atl.02_4G012060.1/Soltu.Atl.08_2G009910.1/Soltu.Atl.02_3G013130.1/Soltu.Atl.02_3G013150.1/Soltu.Atl.02_3G…	185
GO:0015979	BP	photosynthesis	230/7854	329/22001	5.76273e-37	1.00992e-33	8.69869e-34	Soltu.Atl.03_4G000830.1/Soltu.Atl.03_2G000720.1/Soltu.Atl.03_1G000700.1/Soltu.Atl.03_3G000950.1/Soltu.Atl.03_1G000710.1/Soltu.Atl.03_2G000730.1/Soltu.Atl.02_2G012950.1/Soltu.Atl.02_4G012080.1/Soltu.Atl.03_1G000800.1/Soltu.Atl.02_2G012940.1/Soltu.Atl.01_1G014350.1/Soltu.Atl.02_2G012730.1/Soltu.Atl.03_2G000820.1/Soltu.Atl.02_4G012060.1/Soltu.Atl.01_4G016550.1/Soltu.Atl.01_3G014700.1/Soltu.Atl.08_2G…	230
GO:0044550	BP	secondary metabolite biosynthetic process	282/7854	437/22001	3.98374e-35	4.65434e-32	4.0089e-32	Soltu.Atl.03_3G028360.1/Soltu.Atl.10_2G005210.1/Soltu.Atl.09_3G018290.1/Soltu.Atl.11_1G001280.1/Soltu.Atl.03_1G023710.1/Soltu.Atl.03_4G020580.1/Soltu.Atl.09_2G015110.1/Soltu.Atl.S126540.1/Soltu.Atl.S015390.1/Soltu.Atl.04_0G006920.1/Soltu.Atl.S008640.1/Soltu.Atl.03_2G021810.1/Soltu.Atl.11_3G001220.1/Soltu.Atl.11_4G001600.1/Soltu.Atl.07_0G014470.1/Soltu.Atl.11_4G001410.1/Soltu.Atl.S015520.1/Soltu.A…	282
GO:0009768	BP	photosynthesis, light harvesting in photosystem I	75/7854	76/22001	1.10456e-32	9.67875e-30	8.33656e-30	Soltu.Atl.03_4G000830.1/Soltu.Atl.03_2G000720.1/Soltu.Atl.03_1G000700.1/Soltu.Atl.03_3G000950.1/Soltu.Atl.03_1G000710.1/Soltu.Atl.03_2G000730.1/Soltu.Atl.02_2G012950.1/Soltu.Atl.02_4G012080.1/Soltu.Atl.03_1G000800.1/Soltu.Atl.02_2G012940.1/Soltu.Atl.02_2G012730.1/Soltu.Atl.03_2G000820.1/Soltu.Atl.02_4G012060.1/Soltu.Atl.08_2G009910.1/Soltu.Atl.02_3G013130.1/Soltu.Atl.02_3G013150.1/Soltu.Atl.02_3G…	75
GO:0009765	BP	photosynthesis, light harvesting	100/7854	116/22001	2.13264e-29	1.49498e-26	1.28767e-26	Soltu.Atl.03_4G000830.1/Soltu.Atl.03_2G000720.1/Soltu.Atl.03_1G000700.1/Soltu.Atl.03_3G000950.1/Soltu.Atl.03_1G000710.1/Soltu.Atl.03_2G000730.1/Soltu.Atl.02_2G012950.1/Soltu.Atl.02_4G012080.1/Soltu.Atl.03_1G000800.1/Soltu.Atl.02_2G012940.1/Soltu.Atl.02_2G012730.1/Soltu.Atl.03_2G000820.1/Soltu.Atl.02_4G012060.1/Soltu.Atl.08_2G009910.1/Soltu.Atl.02_3G013130.1/Soltu.Atl.02_3G013150.1/Soltu.Atl.02_3G…	100
GO:0080167	BP	response to karrikin	150/7854	226/22001	4.75251e-21	2.77626e-18	2.39126e-18	Soltu.Atl.05_2G018910.1/Soltu.Atl.01_2G026350.1/Soltu.Atl.05_3G019280.1/Soltu.Atl.04_0G010290.1/Soltu.Atl.12_2G007870.1/Soltu.Atl.12_4G003790.1/Soltu.Atl.04_2G010500.1/Soltu.Atl.04_3G012070.1/Soltu.Atl.11_1G013960.1/Soltu.Atl.04_2G010700.1/Soltu.Atl.03_3G013050.1/Soltu.Atl.04_2G010690.1/Soltu.Atl.01_2G026360.1/Soltu.Atl.03_4G018580.1/Soltu.Atl.S055480.1/Soltu.Atl.03_1G024530.1/Soltu.Atl.04_1G0147…	150
GO:0009699	BP	phenylpropanoid biosynthetic process	144/7854	219/22001	1.07975e-19	5.40646e-17	4.65673e-17	Soltu.Atl.10_2G005210.1/Soltu.Atl.09_3G018290.1/Soltu.Atl.11_1G001280.1/Soltu.Atl.09_2G015110.1/Soltu.Atl.S015390.1/Soltu.Atl.S008640.1/Soltu.Atl.11_3G001220.1/Soltu.Atl.11_4G001600.1/Soltu.Atl.11_4G001410.1/Soltu.Atl.S015520.1/Soltu.Atl.S039160.1/Soltu.Atl.03_4G010200.1/Soltu.Atl.11_4G001470.1/Soltu.Atl.03_3G018010.1/Soltu.Atl.11_3G001230.1/Soltu.Atl.10_3G010260.1/Soltu.Atl.10_1G009310.1/Soltu.A…	144
GO:0009698	BP	phenylpropanoid metabolic process	159/7854	253/22001	1.03969e-18	4.55514e-16	3.92346e-16	Soltu.Atl.10_2G005210.1/Soltu.Atl.09_3G018290.1/Soltu.Atl.11_1G001280.1/Soltu.Atl.09_2G015110.1/Soltu.Atl.S015390.1/Soltu.Atl.S008640.1/Soltu.Atl.11_3G001220.1/Soltu.Atl.11_4G001600.1/Soltu.Atl.11_4G001410.1/Soltu.Atl.S015520.1/Soltu.Atl.S039160.1/Soltu.Atl.03_4G010200.1/Soltu.Atl.11_4G001470.1/Soltu.Atl.03_3G018010.1/Soltu.Atl.11_3G001230.1/Soltu.Atl.10_3G010260.1/Soltu.Atl.10_1G009310.1/Soltu.A…	159
GO:0098656	BP	anion transmembrane transport	251/7854	467/22001	6.82381e-16	2.54062e-13	2.1883e-13	Soltu.Atl.05_2G018910.1/Soltu.Atl.02_2G032600.1/Soltu.Atl.05_2G017370.1/Soltu.Atl.05_1G018270.1/Soltu.Atl.05_0G002830.1/Soltu.Atl.02_1G029430.1/Soltu.Atl.05_2G017380.1/Soltu.Atl.05_1G018290.1/Soltu.Atl.02_3G031710.1/Soltu.Atl.02_4G024360.1/Soltu.Atl.05_4G017300.1/Soltu.Atl.11_2G009630.1/Soltu.Atl.11_4G015410.1/Soltu.Atl.11_3G015310.1/Soltu.Atl.11_0G011200.1/Soltu.Atl.12_4G003330.1/Soltu.Atl.05_1G…	251
GO:1901657	BP	glycosyl compound metabolic process	177/7854	304/22001	7.24855e-16	2.54062e-13	2.1883e-13	Soltu.Atl.05_1G006130.1/Soltu.Atl.09_3G018810.1/Soltu.Atl.01_1G005840.1/Soltu.Atl.09_4G016380.1/Soltu.Atl.09_2G015780.1/Soltu.Atl.01_2G006450.1/Soltu.Atl.01_3G005200.1/Soltu.Atl.01_4G006490.1/Soltu.Atl.09_0G013700.1/Soltu.Atl.03_1G013250.1/Soltu.Atl.03_2G011640.1/Soltu.Atl.03_4G009020.1/Soltu.Atl.03_3G016810.1/Soltu.Atl.05_1G006140.1/Soltu.Atl.03_1G013280.1/Soltu.Atl.03_2G011650.1/Soltu.Atl.03_3G…	177
GO:1903825	BP	organic acid transmembrane transport	144/7854	240/22001	1.22495e-14	3.57787e-12	3.08171e-12	Soltu.Atl.05_2G018910.1/Soltu.Atl.02_2G032600.1/Soltu.Atl.05_2G017370.1/Soltu.Atl.05_1G018270.1/Soltu.Atl.02_1G029430.1/Soltu.Atl.05_2G017380.1/Soltu.Atl.05_1G018290.1/Soltu.Atl.02_3G031710.1/Soltu.Atl.02_4G024360.1/Soltu.Atl.05_4G017300.1/Soltu.Atl.11_2G009630.1/Soltu.Atl.11_4G015410.1/Soltu.Atl.11_3G015310.1/Soltu.Atl.11_0G011200.1/Soltu.Atl.S119590.1/Soltu.Atl.06_0G001530.1/Soltu.Atl.06_1G0103…	144
GO:1905039	BP	carboxylic acid transmembrane transport	144/7854	240/22001	1.22495e-14	3.57787e-12	3.08171e-12	Soltu.Atl.05_2G018910.1/Soltu.Atl.02_2G032600.1/Soltu.Atl.05_2G017370.1/Soltu.Atl.05_1G018270.1/Soltu.Atl.02_1G029430.1/Soltu.Atl.05_2G017380.1/Soltu.Atl.05_1G018290.1/Soltu.Atl.02_3G031710.1/Soltu.Atl.02_4G024360.1/Soltu.Atl.05_4G017300.1/Soltu.Atl.11_2G009630.1/Soltu.Atl.11_4G015410.1/Soltu.Atl.11_3G015310.1/Soltu.Atl.11_0G011200.1/Soltu.Atl.S119590.1/Soltu.Atl.06_0G001530.1/Soltu.Atl.06_1G0103…	144
GO:0009808	BP	lignin metabolic process	84/7854	120/22001	1.97299e-14	5.31948e-12	4.58181e-12	Soltu.Atl.10_2G005210.1/Soltu.Atl.11_1G001280.1/Soltu.Atl.S015390.1/Soltu.Atl.S008640.1/Soltu.Atl.11_3G001220.1/Soltu.Atl.11_4G001600.1/Soltu.Atl.11_4G001410.1/Soltu.Atl.S015520.1/Soltu.Atl.S039160.1/Soltu.Atl.03_4G010200.1/Soltu.Atl.11_4G001470.1/Soltu.Atl.03_3G018010.1/Soltu.Atl.11_3G001230.1/Soltu.Atl.07_4G001630.1/Soltu.Atl.11_0G001920.1/Soltu.Atl.10_4G006900.1/Soltu.Atl.11_1G001290.1/Soltu.A…	84
GO:0009767	BP	photosynthetic electron transport chain	61/7854	79/22001	5.35538e-14	1.34076e-11	1.15483e-11	Soltu.Atl.09_4G000820.1/Soltu.Atl.09_2G001010.1/Soltu.Atl.09_0G002400.1/Soltu.Atl.09_0G000750.1/Soltu.Atl.02_1G017310.1/Soltu.Atl.02_4G016270.1/Soltu.Atl.10_1G000070.1/Soltu.Atl.03_1G018400.1/Soltu.Atl.02_2G018640.1/Soltu.Atl.02_3G023320.1/Soltu.Atl.02_1G020520.1/Soltu.Atl.02_3G018820.1/Soltu.Atl.02_1G016240.1/Soltu.Atl.S109100.1/Soltu.Atl.02_3G020850.1/Soltu.Atl.10_0G000110.1/Soltu.Atl.10_4G0091…	61
GO:0009642	BP	response to light intensity	186/7854	339/22001	3.26743e-13	7.6349e-11	6.57614e-11	Soltu.Atl.12_3G023950.1/Soltu.Atl.12_4G014850.1/Soltu.Atl.07_1G017530.1/Soltu.Atl.05_4G021170.1/Soltu.Atl.S098640.1/Soltu.Atl.07_2G016010.1/Soltu.Atl.04_1G011710.1/Soltu.Atl.12_2G025030.1/Soltu.Atl.S098620.1/Soltu.Atl.05_4G021190.1/Soltu.Atl.S025450.1/Soltu.Atl.12_3G018940.1/Soltu.Atl.12_2G020270.1/Soltu.Atl.04_0G006720.1/Soltu.Atl.12_1G007060.1/Soltu.Atl.12_4G010040.1/Soltu.Atl.12_4G003330.1/Sol…	186
GO:0009809	BP	lignin biosynthetic process	78/7854	113/22001	5.42812e-13	1.1891e-10	1.0242e-10	Soltu.Atl.10_2G005210.1/Soltu.Atl.11_1G001280.1/Soltu.Atl.S015390.1/Soltu.Atl.S008640.1/Soltu.Atl.11_3G001220.1/Soltu.Atl.11_4G001600.1/Soltu.Atl.11_4G001410.1/Soltu.Atl.S015520.1/Soltu.Atl.S039160.1/Soltu.Atl.03_4G010200.1/Soltu.Atl.11_4G001470.1/Soltu.Atl.03_3G018010.1/Soltu.Atl.11_3G001230.1/Soltu.Atl.07_4G001630.1/Soltu.Atl.11_0G001920.1/Soltu.Atl.10_4G006900.1/Soltu.Atl.11_1G001290.1/Soltu.A…	78
GO:0006855	BP	xenobiotic transmembrane transport	105/7854	167/22001	7.28196e-13	1.46722e-10	1.26375e-10	Soltu.Atl.08_3G014790.1/Soltu.Atl.08_4G018110.1/Soltu.Atl.05_2G018910.1/Soltu.Atl.08_2G016920.1/Soltu.Atl.08_1G015460.1/Soltu.Atl.02_2G032600.1/Soltu.Atl.02_1G029430.1/Soltu.Atl.02_3G031710.1/Soltu.Atl.02_4G024360.1/Soltu.Atl.04_1G002410.1/Soltu.Atl.S066470.1/Soltu.Atl.04_4G002000.1/Soltu.Atl.04_2G002020.1/Soltu.Atl.04_3G002140.1/Soltu.Atl.06_2G000350.1/Soltu.Atl.10_3G000310.1/Soltu.Atl.10_4G0003…	105
GO:0046942	BP	carboxylic acid transport	161/7854	286/22001	7.53492e-13	1.46722e-10	1.26375e-10	Soltu.Atl.05_2G018910.1/Soltu.Atl.02_2G032600.1/Soltu.Atl.05_2G017370.1/Soltu.Atl.05_1G018270.1/Soltu.Atl.02_1G029430.1/Soltu.Atl.05_2G017380.1/Soltu.Atl.05_1G018290.1/Soltu.Atl.02_3G031710.1/Soltu.Atl.02_4G024360.1/Soltu.Atl.05_4G017300.1/Soltu.Atl.11_2G009630.1/Soltu.Atl.11_4G015410.1/Soltu.Atl.11_3G015310.1/Soltu.Atl.11_0G011200.1/Soltu.Atl.S119590.1/Soltu.Atl.06_0G001530.1/Soltu.Atl.06_1G0103…	161
GO:0015849	BP	organic acid transport	161/7854	288/22001	1.64171e-12	3.02852e-10	2.60854e-10	Soltu.Atl.05_2G018910.1/Soltu.Atl.02_2G032600.1/Soltu.Atl.05_2G017370.1/Soltu.Atl.05_1G018270.1/Soltu.Atl.02_1G029430.1/Soltu.Atl.05_2G017380.1/Soltu.Atl.05_1G018290.1/Soltu.Atl.02_3G031710.1/Soltu.Atl.02_4G024360.1/Soltu.Atl.05_4G017300.1/Soltu.Atl.11_2G009630.1/Soltu.Atl.11_4G015410.1/Soltu.Atl.11_3G015310.1/Soltu.Atl.11_0G011200.1/Soltu.Atl.S119590.1/Soltu.Atl.06_0G001530.1/Soltu.Atl.06_1G0103…	161
GO:0042908	BP	xenobiotic transport	105/7854	169/22001	2.16624e-12	3.79634e-10	3.26989e-10	Soltu.Atl.08_3G014790.1/Soltu.Atl.08_4G018110.1/Soltu.Atl.05_2G018910.1/Soltu.Atl.08_2G016920.1/Soltu.Atl.08_1G015460.1/Soltu.Atl.02_2G032600.1/Soltu.Atl.02_1G029430.1/Soltu.Atl.02_3G031710.1/Soltu.Atl.02_4G024360.1/Soltu.Atl.04_1G002410.1/Soltu.Atl.S066470.1/Soltu.Atl.04_4G002000.1/Soltu.Atl.04_2G002020.1/Soltu.Atl.04_3G002140.1/Soltu.Atl.06_2G000350.1/Soltu.Atl.10_3G000310.1/Soltu.Atl.10_4G0003…	105
GO:0046148	BP	pigment biosynthetic process	189/7854	356/22001	1.09579e-11	1.82893e-09	1.5753e-09	Soltu.Atl.04_4G003110.1/Soltu.Atl.07_0G014470.1/Soltu.Atl.07_0G014410.1/Soltu.Atl.07_0G014530.1/Soltu.Atl.09_3G018810.1/Soltu.Atl.07_0G014350.1/Soltu.Atl.09_4G016380.1/Soltu.Atl.09_2G015780.1/Soltu.Atl.03_1G017650.1/Soltu.Atl.S117490.1/Soltu.Atl.04_3G003100.1/Soltu.Atl.05_1G003700.1/Soltu.Atl.03_2G015150.1/Soltu.Atl.09_0G013700.1/Soltu.Atl.02_1G021490.1/Soltu.Atl.S075410.1/Soltu.Atl.S075490.1/Sol…	189
GO:0009611	BP	response to wounding	250/7854	500/22001	2.52687e-11	4.02576e-09	3.46749e-09	Soltu.Atl.08_0G001770.1/Soltu.Atl.08_0G001630.1/Soltu.Atl.08_2G002940.1/Soltu.Atl.09_2G017880.1/Soltu.Atl.05_2G017370.1/Soltu.Atl.02_2G025010.1/Soltu.Atl.05_1G018270.1/Soltu.Atl.05_2G017380.1/Soltu.Atl.05_1G018290.1/Soltu.Atl.03_4G014990.1/Soltu.Atl.09_3G020200.1/Soltu.Atl.05_4G017300.1/Soltu.Atl.05_1G003700.1/Soltu.Atl.09_1G011070.1/Soltu.Atl.03_3G022840.1/Soltu.Atl.S001550.1/Soltu.Atl.S001520.1…	250
GO:0042440	BP	pigment metabolic process	213/7854	415/22001	3.66356e-11	5.58294e-09	4.80873e-09	Soltu.Atl.04_4G003110.1/Soltu.Atl.07_0G014470.1/Soltu.Atl.07_0G014410.1/Soltu.Atl.07_0G014530.1/Soltu.Atl.09_3G018810.1/Soltu.Atl.07_0G014350.1/Soltu.Atl.09_4G016380.1/Soltu.Atl.09_2G015780.1/Soltu.Atl.03_1G017650.1/Soltu.Atl.S117490.1/Soltu.Atl.04_3G003100.1/Soltu.Atl.05_1G003700.1/Soltu.Atl.09_0G013650.1/Soltu.Atl.12_4G003330.1/Soltu.Atl.03_2G015150.1/Soltu.Atl.09_2G015730.1/Soltu.Atl.09_0G0137…	213
GO:0009407	BP	toxin catabolic process	43/7854	54/22001	4.7345e-11	6.91434e-09	5.9555e-09	Soltu.Atl.07_3G011730.1/Soltu.Atl.07_4G012730.1/Soltu.Atl.01_3G016190.1/Soltu.Atl.07_2G013530.1/Soltu.Atl.07_4G018450.1/Soltu.Atl.07_2G013580.1/Soltu.Atl.07_4G018400.1/Soltu.Atl.07_1G015230.1/Soltu.Atl.12_1G004800.1/Soltu.Atl.12_4G007160.1/Soltu.Atl.07_3G016990.1/Soltu.Atl.10_1G002020.1/Soltu.Atl.09_0G002560.1/Soltu.Atl.01_4G019170.1/Soltu.Atl.07_4G018420.1/Soltu.Atl.01_1G016250.1/Soltu.Atl.01_2G…	43
GO:0009644	BP	response to high light intensity	119/7854	205/22001	5.03113e-11	7.05364e-09	6.07548e-09	Soltu.Atl.12_3G023950.1/Soltu.Atl.12_4G014850.1/Soltu.Atl.07_1G017530.1/Soltu.Atl.05_4G021170.1/Soltu.Atl.S098640.1/Soltu.Atl.07_2G016010.1/Soltu.Atl.04_1G011710.1/Soltu.Atl.12_2G025030.1/Soltu.Atl.S098620.1/Soltu.Atl.05_4G021190.1/Soltu.Atl.S025450.1/Soltu.Atl.12_3G018940.1/Soltu.Atl.12_2G020270.1/Soltu.Atl.04_0G006720.1/Soltu.Atl.12_1G007060.1/Soltu.Atl.12_4G010040.1/Soltu.Atl.12_4G003330.1/Sol…	119
GO:0009635	BP	response to herbicide	42/7854	53/22001	1.06303e-10	1.43304e-08	1.23431e-08	Soltu.Atl.12_3G023950.1/Soltu.Atl.12_4G014850.1/Soltu.Atl.07_1G017530.1/Soltu.Atl.07_2G016010.1/Soltu.Atl.12_2G025030.1/Soltu.Atl.12_1G012240.1/Soltu.Atl.07_3G019220.1/Soltu.Atl.07_2G013530.1/Soltu.Atl.07_4G018400.1/Soltu.Atl.07_1G015230.1/Soltu.Atl.07_3G016990.1/Soltu.Atl.10_1G002020.1/Soltu.Atl.07_4G018420.1/Soltu.Atl.07_2G013550.1/Soltu.Atl.07_4G018350.1/Soltu.Atl.07_3G017010.1/Soltu.Atl.S1461…	42
GO:0009637	BP	response to blue light	106/7854	179/22001	1.11051e-10	1.4416e-08	1.24169e-08	Soltu.Atl.05_4G021170.1/Soltu.Atl.S098640.1/Soltu.Atl.S098620.1/Soltu.Atl.05_4G021190.1/Soltu.Atl.04_0G010290.1/Soltu.Atl.12_2G007870.1/Soltu.Atl.12_4G003790.1/Soltu.Atl.04_2G010500.1/Soltu.Atl.04_3G012070.1/Soltu.Atl.12_3G018940.1/Soltu.Atl.12_2G020270.1/Soltu.Atl.12_1G007060.1/Soltu.Atl.12_4G010040.1/Soltu.Atl.11_1G013960.1/Soltu.Atl.12_4G003330.1/Soltu.Atl.04_2G010700.1/Soltu.Atl.09_0G004970.1…	106
GO:0022900	BP	electron transport chain	104/7854	175/22001	1.24151e-10	1.5541e-08	1.33859e-08	Soltu.Atl.09_4G000820.1/Soltu.Atl.09_2G001010.1/Soltu.Atl.09_0G002400.1/Soltu.Atl.09_0G000750.1/Soltu.Atl.04_3G020460.1/Soltu.Atl.02_3G017600.1/Soltu.Atl.02_1G017310.1/Soltu.Atl.08_0G000110.1/Soltu.Atl.04_4G020870.1/Soltu.Atl.02_1G014290.1/Soltu.Atl.02_4G015420.1/Soltu.Atl.04_2G019520.1/Soltu.Atl.S070170.1/Soltu.Atl.04_1G020610.1/Soltu.Atl.02_4G016270.1/Soltu.Atl.10_1G000070.1/Soltu.Atl.03_1G0184…	104
GO:0010114	BP	response to red light	69/7854	104/22001	1.90938e-10	2.30771e-08	1.98769e-08	Soltu.Atl.05_4G021170.1/Soltu.Atl.S098640.1/Soltu.Atl.S098620.1/Soltu.Atl.05_4G021190.1/Soltu.Atl.12_3G018940.1/Soltu.Atl.12_2G020270.1/Soltu.Atl.12_1G007060.1/Soltu.Atl.12_4G010040.1/Soltu.Atl.12_4G003330.1/Soltu.Atl.06_4G011990.1/Soltu.Atl.07_1G008870.1/Soltu.Atl.07_2G008640.1/Soltu.Atl.06_3G010380.1/Soltu.Atl.06_1G007990.1/Soltu.Atl.07_4G012200.1/Soltu.Atl.06_2G016430.1/Soltu.Atl.07_3G011210.1…	69
GO:0009739	BP	response to gibberellin	149/7854	277/22001	4.80832e-10	5.61772e-08	4.83869e-08	Soltu.Atl.08_2G015680.1/Soltu.Atl.S067730.1/Soltu.Atl.10_1G008830.1/Soltu.Atl.10_0G009290.1/Soltu.Atl.10_0G014740.1/Soltu.Atl.02_4G018020.1/Soltu.Atl.02_3G025050.1/Soltu.Atl.10_2G012240.1/Soltu.Atl.02_1G022310.1/Soltu.Atl.10_4G006300.1/Soltu.Atl.09_0G004970.1/Soltu.Atl.10_4G006280.1/Soltu.Atl.S115210.1/Soltu.Atl.09_3G003290.1/Soltu.Atl.01_3G016190.1/Soltu.Atl.09_4G003050.1/Soltu.Atl.05_4G004560.1…	149
GO:0009813	BP	flavonoid biosynthetic process	95/7854	159/22001	5.17017e-10	5.84563e-08	5.03499e-08	Soltu.Atl.05_4G019070.1/Soltu.Atl.09_3G022210.1/Soltu.Atl.09_2G018410.1/Soltu.Atl.09_4G020190.1/Soltu.Atl.09_1G012260.1/Soltu.Atl.05_2G019620.1/Soltu.Atl.05_3G020270.1/Soltu.Atl.05_1G019940.1/Soltu.Atl.02_3G023370.1/Soltu.Atl.10_4G007600.1/Soltu.Atl.07_0G014470.1/Soltu.Atl.03_2G013190.1/Soltu.Atl.02_2G022190.1/Soltu.Atl.07_0G014410.1/Soltu.Atl.02_1G020570.1/Soltu.Atl.05_3G019280.1/Soltu.Atl.07_0G…	95
GO:0006720	BP	isoprenoid metabolic process	211/7854	424/22001	1.49138e-09	1.63353e-07	1.407e-07	Soltu.Atl.07_3G017220.1/Soltu.Atl.07_4G018630.1/Soltu.Atl.07_2G013760.1/Soltu.Atl.07_3G017210.1/Soltu.Atl.07_1G015420.1/Soltu.Atl.07_1G015430.1/Soltu.Atl.07_2G013770.1/Soltu.Atl.S116500.1/Soltu.Atl.07_4G018640.1/Soltu.Atl.12_4G004050.1/Soltu.Atl.06_0G013590.1/Soltu.Atl.06_0G013680.1/Soltu.Atl.S105970.1/Soltu.Atl.04_4G012550.1/Soltu.Atl.02_1G005550.1/Soltu.Atl.06_4G020950.1/Soltu.Atl.02_2G006660.1…	211
GO:0016143	BP	S-glycoside metabolic process	95/7854	162/22001	2.06636e-09	2.06931e-07	1.78235e-07	Soltu.Atl.05_1G006130.1/Soltu.Atl.03_1G013250.1/Soltu.Atl.03_2G011640.1/Soltu.Atl.03_4G009020.1/Soltu.Atl.03_3G016810.1/Soltu.Atl.05_1G006140.1/Soltu.Atl.03_1G013280.1/Soltu.Atl.03_2G011650.1/Soltu.Atl.S067460.1/Soltu.Atl.11_2G011860.1/Soltu.Atl.04_4G016970.1/Soltu.Atl.03_1G013270.1/Soltu.Atl.08_1G015440.1/Soltu.Atl.03_3G016830.1/Soltu.Atl.03_1G013300.1/Soltu.Atl.03_2G011670.1/Soltu.Atl.08_3G0147…	95
GO:0019757	BP	glycosinolate metabolic process	95/7854	162/22001	2.06636e-09	2.06931e-07	1.78235e-07	Soltu.Atl.05_1G006130.1/Soltu.Atl.03_1G013250.1/Soltu.Atl.03_2G011640.1/Soltu.Atl.03_4G009020.1/Soltu.Atl.03_3G016810.1/Soltu.Atl.05_1G006140.1/Soltu.Atl.03_1G013280.1/Soltu.Atl.03_2G011650.1/Soltu.Atl.S067460.1/Soltu.Atl.11_2G011860.1/Soltu.Atl.04_4G016970.1/Soltu.Atl.03_1G013270.1/Soltu.Atl.08_1G015440.1/Soltu.Atl.03_3G016830.1/Soltu.Atl.03_1G013300.1/Soltu.Atl.03_2G011670.1/Soltu.Atl.08_3G0147…	95
GO:0019760	BP	glucosinolate metabolic process	95/7854	162/22001	2.06636e-09	2.06931e-07	1.78235e-07	Soltu.Atl.05_1G006130.1/Soltu.Atl.03_1G013250.1/Soltu.Atl.03_2G011640.1/Soltu.Atl.03_4G009020.1/Soltu.Atl.03_3G016810.1/Soltu.Atl.05_1G006140.1/Soltu.Atl.03_1G013280.1/Soltu.Atl.03_2G011650.1/Soltu.Atl.S067460.1/Soltu.Atl.11_2G011860.1/Soltu.Atl.04_4G016970.1/Soltu.Atl.03_1G013270.1/Soltu.Atl.08_1G015440.1/Soltu.Atl.03_3G016830.1/Soltu.Atl.03_1G013300.1/Soltu.Atl.03_2G011670.1/Soltu.Atl.08_3G0147…	95
GO:0098754	BP	detoxification	149/7854	283/22001	3.40807e-09	3.31814e-07	2.858e-07	Soltu.Atl.07_3G011730.1/Soltu.Atl.09_0G005730.1/Soltu.Atl.02_3G030530.1/Soltu.Atl.07_4G012730.1/Soltu.Atl.09_4G003790.1/Soltu.Atl.04_2G010380.1/Soltu.Atl.10_4G006900.1/Soltu.Atl.S078080.1/Soltu.Atl.01_3G016190.1/Soltu.Atl.01_1G025630.1/Soltu.Atl.01_4G029170.1/Soltu.Atl.01_3G027440.1/Soltu.Atl.07_4G012030.1/Soltu.Atl.04_4G012620.1/Soltu.Atl.09_0G013180.1/Soltu.Atl.04_0G010180.1/Soltu.Atl.04_3G0119…	149
GO:0015995	BP	chlorophyll biosynthetic process	104/7854	183/22001	4.06485e-09	3.85062e-07	3.31664e-07	Soltu.Atl.04_4G003110.1/Soltu.Atl.04_3G003100.1/Soltu.Atl.S075410.1/Soltu.Atl.S075490.1/Soltu.Atl.S075450.1/Soltu.Atl.06_4G017170.1/Soltu.Atl.06_2G023280.1/Soltu.Atl.07_4G000270.1/Soltu.Atl.S077980.1/Soltu.Atl.04_0G001700.1/Soltu.Atl.07_3G001430.1/Soltu.Atl.07_2G001180.1/Soltu.Atl.06_1G012740.1/Soltu.Atl.07_1G013130.1/Soltu.Atl.06_1G005270.1/Soltu.Atl.06_2G013750.1/Soltu.Atl.10_2G003120.1/Soltu.A…	104
GO:0003333	BP	amino acid transmembrane transport	81/7854	134/22001	4.43947e-09	3.98983e-07	3.43654e-07	Soltu.Atl.05_2G018910.1/Soltu.Atl.02_2G032600.1/Soltu.Atl.02_1G029430.1/Soltu.Atl.02_3G031710.1/Soltu.Atl.02_4G024360.1/Soltu.Atl.11_2G009630.1/Soltu.Atl.11_4G015410.1/Soltu.Atl.11_3G015310.1/Soltu.Atl.11_0G011200.1/Soltu.Atl.06_0G001530.1/Soltu.Atl.06_2G013560.1/Soltu.Atl.05_1G015780.1/Soltu.Atl.05_2G003330.1/Soltu.Atl.03_4G005500.1/Soltu.Atl.05_3G003840.1/Soltu.Atl.05_2G003320.1/Soltu.Atl.03_2G…	81
GO:0006865	BP	amino acid transport	81/7854	134/22001	4.43947e-09	3.98983e-07	3.43654e-07	Soltu.Atl.05_2G018910.1/Soltu.Atl.02_2G032600.1/Soltu.Atl.02_1G029430.1/Soltu.Atl.02_3G031710.1/Soltu.Atl.02_4G024360.1/Soltu.Atl.11_2G009630.1/Soltu.Atl.11_4G015410.1/Soltu.Atl.11_3G015310.1/Soltu.Atl.11_0G011200.1/Soltu.Atl.06_0G001530.1/Soltu.Atl.06_2G013560.1/Soltu.Atl.05_1G015780.1/Soltu.Atl.05_2G003330.1/Soltu.Atl.03_4G005500.1/Soltu.Atl.05_3G003840.1/Soltu.Atl.05_2G003320.1/Soltu.Atl.03_2G…	81
GO:0070542	BP	response to fatty acid	234/7854	484/22001	5.40145e-09	4.73302e-07	4.07667e-07	Soltu.Atl.S116500.1/Soltu.Atl.08_2G002940.1/Soltu.Atl.09_2G017880.1/Soltu.Atl.07_1G009600.1/Soltu.Atl.10_0G008240.1/Soltu.Atl.10_1G008830.1/Soltu.Atl.09_3G020200.1/Soltu.Atl.12_3G018650.1/Soltu.Atl.07_3G007430.1/Soltu.Atl.10_0G009290.1/Soltu.Atl.10_0G014740.1/Soltu.Atl.09_1G011070.1/Soltu.Atl.10_2G012240.1/Soltu.Atl.10_0G008230.1/Soltu.Atl.03_3G013050.1/Soltu.Atl.10_4G006300.1/Soltu.Atl.09_0G0049…	234
GO:0018973	BP	trinitrotoluene metabolic process	23/7854	25/22001	6.5521e-09	4.7844e-07	4.12093e-07	Soltu.Atl.07_2G013530.1/Soltu.Atl.07_4G018400.1/Soltu.Atl.07_1G015230.1/Soltu.Atl.07_3G016990.1/Soltu.Atl.10_1G002020.1/Soltu.Atl.07_4G018420.1/Soltu.Atl.07_2G013550.1/Soltu.Atl.07_4G018350.1/Soltu.Atl.07_3G017010.1/Soltu.Atl.S146170.1/Soltu.Atl.07_3G017050.1/Soltu.Atl.S142290.1/Soltu.Atl.S142300.1/Soltu.Atl.07_4G018430.1/Soltu.Atl.07_2G013560.1/Soltu.Atl.07_1G015260.1/Soltu.Atl.07_2G013470.1/Sol…	23
GO:0018974	BP	2,4,6-trinitrotoluene metabolic process	23/7854	25/22001	6.5521e-09	4.7844e-07	4.12093e-07	Soltu.Atl.07_2G013530.1/Soltu.Atl.07_4G018400.1/Soltu.Atl.07_1G015230.1/Soltu.Atl.07_3G016990.1/Soltu.Atl.10_1G002020.1/Soltu.Atl.07_4G018420.1/Soltu.Atl.07_2G013550.1/Soltu.Atl.07_4G018350.1/Soltu.Atl.07_3G017010.1/Soltu.Atl.S146170.1/Soltu.Atl.07_3G017050.1/Soltu.Atl.S142290.1/Soltu.Atl.S142300.1/Soltu.Atl.07_4G018430.1/Soltu.Atl.07_2G013560.1/Soltu.Atl.07_1G015260.1/Soltu.Atl.07_2G013470.1/Sol…	23
GO:0019326	BP	nitrotoluene metabolic process	23/7854	25/22001	6.5521e-09	4.7844e-07	4.12093e-07	Soltu.Atl.07_2G013530.1/Soltu.Atl.07_4G018400.1/Soltu.Atl.07_1G015230.1/Soltu.Atl.07_3G016990.1/Soltu.Atl.10_1G002020.1/Soltu.Atl.07_4G018420.1/Soltu.Atl.07_2G013550.1/Soltu.Atl.07_4G018350.1/Soltu.Atl.07_3G017010.1/Soltu.Atl.S146170.1/Soltu.Atl.07_3G017050.1/Soltu.Atl.S142290.1/Soltu.Atl.S142300.1/Soltu.Atl.07_4G018430.1/Soltu.Atl.07_2G013560.1/Soltu.Atl.07_1G015260.1/Soltu.Atl.07_2G013470.1/Sol…	23
GO:0046256	BP	2,4,6-trinitrotoluene catabolic process	23/7854	25/22001	6.5521e-09	4.7844e-07	4.12093e-07	Soltu.Atl.07_2G013530.1/Soltu.Atl.07_4G018400.1/Soltu.Atl.07_1G015230.1/Soltu.Atl.07_3G016990.1/Soltu.Atl.10_1G002020.1/Soltu.Atl.07_4G018420.1/Soltu.Atl.07_2G013550.1/Soltu.Atl.07_4G018350.1/Soltu.Atl.07_3G017010.1/Soltu.Atl.S146170.1/Soltu.Atl.07_3G017050.1/Soltu.Atl.S142290.1/Soltu.Atl.S142300.1/Soltu.Atl.07_4G018430.1/Soltu.Atl.07_2G013560.1/Soltu.Atl.07_1G015260.1/Soltu.Atl.07_2G013470.1/Sol…	23
GO:0046260	BP	trinitrotoluene catabolic process	23/7854	25/22001	6.5521e-09	4.7844e-07	4.12093e-07	Soltu.Atl.07_2G013530.1/Soltu.Atl.07_4G018400.1/Soltu.Atl.07_1G015230.1/Soltu.Atl.07_3G016990.1/Soltu.Atl.10_1G002020.1/Soltu.Atl.07_4G018420.1/Soltu.Atl.07_2G013550.1/Soltu.Atl.07_4G018350.1/Soltu.Atl.07_3G017010.1/Soltu.Atl.S146170.1/Soltu.Atl.07_3G017050.1/Soltu.Atl.S142290.1/Soltu.Atl.S142300.1/Soltu.Atl.07_4G018430.1/Soltu.Atl.07_2G013560.1/Soltu.Atl.07_1G015260.1/Soltu.Atl.07_2G013470.1/Sol…	23
GO:0046263	BP	nitrotoluene catabolic process	23/7854	25/22001	6.5521e-09	4.7844e-07	4.12093e-07	Soltu.Atl.07_2G013530.1/Soltu.Atl.07_4G018400.1/Soltu.Atl.07_1G015230.1/Soltu.Atl.07_3G016990.1/Soltu.Atl.10_1G002020.1/Soltu.Atl.07_4G018420.1/Soltu.Atl.07_2G013550.1/Soltu.Atl.07_4G018350.1/Soltu.Atl.07_3G017010.1/Soltu.Atl.S146170.1/Soltu.Atl.07_3G017050.1/Soltu.Atl.S142290.1/Soltu.Atl.S142300.1/Soltu.Atl.07_4G018430.1/Soltu.Atl.07_2G013560.1/Soltu.Atl.07_1G015260.1/Soltu.Atl.07_2G013470.1/Sol…	23
GO:0072490	BP	toluene-containing compound metabolic process	23/7854	25/22001	6.5521e-09	4.7844e-07	4.12093e-07	Soltu.Atl.07_2G013530.1/Soltu.Atl.07_4G018400.1/Soltu.Atl.07_1G015230.1/Soltu.Atl.07_3G016990.1/Soltu.Atl.10_1G002020.1/Soltu.Atl.07_4G018420.1/Soltu.Atl.07_2G013550.1/Soltu.Atl.07_4G018350.1/Soltu.Atl.07_3G017010.1/Soltu.Atl.S146170.1/Soltu.Atl.07_3G017050.1/Soltu.Atl.S142290.1/Soltu.Atl.S142300.1/Soltu.Atl.07_4G018430.1/Soltu.Atl.07_2G013560.1/Soltu.Atl.07_1G015260.1/Soltu.Atl.07_2G013470.1/Sol…	23
GO:0072491	BP	toluene-containing compound catabolic process	23/7854	25/22001	6.5521e-09	4.7844e-07	4.12093e-07	Soltu.Atl.07_2G013530.1/Soltu.Atl.07_4G018400.1/Soltu.Atl.07_1G015230.1/Soltu.Atl.07_3G016990.1/Soltu.Atl.10_1G002020.1/Soltu.Atl.07_4G018420.1/Soltu.Atl.07_2G013550.1/Soltu.Atl.07_4G018350.1/Soltu.Atl.07_3G017010.1/Soltu.Atl.S146170.1/Soltu.Atl.07_3G017050.1/Soltu.Atl.S142290.1/Soltu.Atl.S142300.1/Soltu.Atl.07_4G018430.1/Soltu.Atl.07_2G013560.1/Soltu.Atl.07_1G015260.1/Soltu.Atl.07_2G013470.1/Sol…	23
GO:0008300	BP	isoprenoid catabolic process	41/7854	56/22001	1.16942e-08	8.19761e-07	7.06082e-07	Soltu.Atl.07_3G017220.1/Soltu.Atl.07_4G018630.1/Soltu.Atl.07_2G013760.1/Soltu.Atl.07_3G017210.1/Soltu.Atl.07_1G015420.1/Soltu.Atl.07_1G015430.1/Soltu.Atl.07_2G013770.1/Soltu.Atl.07_4G018640.1/Soltu.Atl.02_1G005550.1/Soltu.Atl.02_2G006660.1/Soltu.Atl.07_4G010130.1/Soltu.Atl.07_0G006290.1/Soltu.Atl.02_4G006970.1/Soltu.Atl.07_0G006310.1/Soltu.Atl.07_2G007110.1/Soltu.Atl.02_3G006510.1/Soltu.Atl.07_1G…	41
GO:0016115	BP	terpenoid catabolic process	41/7854	56/22001	1.16942e-08	8.19761e-07	7.06082e-07	Soltu.Atl.07_3G017220.1/Soltu.Atl.07_4G018630.1/Soltu.Atl.07_2G013760.1/Soltu.Atl.07_3G017210.1/Soltu.Atl.07_1G015420.1/Soltu.Atl.07_1G015430.1/Soltu.Atl.07_2G013770.1/Soltu.Atl.07_4G018640.1/Soltu.Atl.02_1G005550.1/Soltu.Atl.02_2G006660.1/Soltu.Atl.07_4G010130.1/Soltu.Atl.07_0G006290.1/Soltu.Atl.02_4G006970.1/Soltu.Atl.07_0G006310.1/Soltu.Atl.07_2G007110.1/Soltu.Atl.02_3G006510.1/Soltu.Atl.07_1G…	41
GO:0015718	BP	monocarboxylic acid transport	68/7854	109/22001	1.23472e-08	8.48568e-07	7.30894e-07	Soltu.Atl.05_2G017370.1/Soltu.Atl.05_1G018270.1/Soltu.Atl.05_2G017380.1/Soltu.Atl.05_1G018290.1/Soltu.Atl.05_4G017300.1/Soltu.Atl.11_2G009630.1/Soltu.Atl.11_4G015410.1/Soltu.Atl.11_3G015310.1/Soltu.Atl.11_0G011200.1/Soltu.Atl.S119590.1/Soltu.Atl.06_1G010310.1/Soltu.Atl.S119720.1/Soltu.Atl.06_4G014300.1/Soltu.Atl.05_2G019720.1/Soltu.Atl.05_1G020000.1/Soltu.Atl.05_2G003330.1/Soltu.Atl.05_3G003840.1…	68
GO:0010200	BP	response to chitin	148/7854	286/22001	1.7124e-08	1.15423e-06	9.94165e-07	Soltu.Atl.02_3G027950.1/Soltu.Atl.10_1G008830.1/Soltu.Atl.10_0G014740.1/Soltu.Atl.01_4G032480.1/Soltu.Atl.01_3G030530.1/Soltu.Atl.05_0G006020.1/Soltu.Atl.01_4G011420.1/Soltu.Atl.10_2G012240.1/Soltu.Atl.01_1G028640.1/Soltu.Atl.01_2G034430.1/Soltu.Atl.01_4G023200.1/Soltu.Atl.10_4G006300.1/Soltu.Atl.01_1G009790.1/Soltu.Atl.10_4G006280.1/Soltu.Atl.01_1G008640.1/Soltu.Atl.S115210.1/Soltu.Atl.01_3G0203…	148
GO:0008202	BP	steroid metabolic process	118/7854	218/22001	1.84782e-08	1.222e-06	1.05254e-06	Soltu.Atl.01_3G022240.1/Soltu.Atl.01_4G024740.1/Soltu.Atl.10_3G001440.1/Soltu.Atl.S105970.1/Soltu.Atl.04_4G012550.1/Soltu.Atl.02_4G017490.1/Soltu.Atl.01_2G029140.1/Soltu.Atl.02_2G023420.1/Soltu.Atl.S039050.1/Soltu.Atl.02_1G021800.1/Soltu.Atl.01_1G024460.1/Soltu.Atl.10_2G002850.1/Soltu.Atl.10_1G009730.1/Soltu.Atl.10_1G002400.1/Soltu.Atl.10_4G008940.1/Soltu.Atl.S052490.1/Soltu.Atl.11_4G000700.1/Sol…	118
GO:0005982	BP	starch metabolic process	76/7854	127/22001	2.44132e-08	1.5846e-06	1.36486e-06	Soltu.Atl.04_4G021310.1/Soltu.Atl.01_3G032220.1/Soltu.Atl.04_3G020900.1/Soltu.Atl.04_2G019960.1/Soltu.Atl.01_0G016140.1/Soltu.Atl.05_2G018460.1/Soltu.Atl.02_3G019940.1/Soltu.Atl.07_4G018140.1/Soltu.Atl.07_2G013270.1/Soltu.Atl.05_2G018710.1/Soltu.Atl.07_3G016810.1/Soltu.Atl.05_4G018480.1/Soltu.Atl.03_0G004100.1/Soltu.Atl.07_1G015050.1/Soltu.Atl.03_2G011380.1/Soltu.Atl.03_3G016540.1/Soltu.Atl.08_1G…	76
GO:0015994	BP	chlorophyll metabolic process	125/7854	235/22001	2.7816e-08	1.77264e-06	1.52682e-06	Soltu.Atl.04_4G003110.1/Soltu.Atl.04_3G003100.1/Soltu.Atl.09_0G013650.1/Soltu.Atl.09_2G015730.1/Soltu.Atl.S075410.1/Soltu.Atl.S075490.1/Soltu.Atl.S075450.1/Soltu.Atl.06_4G017170.1/Soltu.Atl.06_2G023280.1/Soltu.Atl.07_4G000270.1/Soltu.Atl.S077980.1/Soltu.Atl.04_0G001700.1/Soltu.Atl.07_3G001430.1/Soltu.Atl.07_2G001180.1/Soltu.Atl.06_1G012740.1/Soltu.Atl.07_1G013130.1/Soltu.Atl.06_1G005270.1/Soltu.A…	125
GO:0009773	BP	photosynthetic electron transport in photosystem I	21/7854	23/22001	4.36873e-08	2.73436e-06	2.35517e-06	Soltu.Atl.09_4G000820.1/Soltu.Atl.09_2G001010.1/Soltu.Atl.09_0G002400.1/Soltu.Atl.09_0G000750.1/Soltu.Atl.10_1G000070.1/Soltu.Atl.10_0G000110.1/Soltu.Atl.10_2G000060.1/Soltu.Atl.08_3G014540.1/Soltu.Atl.03_3G000870.1/Soltu.Atl.03_4G000740.1/Soltu.Atl.S102680.1/Soltu.Atl.08_2G016650.1/Soltu.Atl.S102710.1/Soltu.Atl.03_2G023410.1/Soltu.Atl.08_1G015230.1/Soltu.Atl.08_0G000250.1/Soltu.Atl.03_2G000630.1…	21
GO:0009408	BP	response to heat	212/7854	441/22001	4.89899e-08	3.01245e-06	2.5947e-06	Soltu.Atl.01_1G014350.1/Soltu.Atl.01_4G016550.1/Soltu.Atl.01_3G014700.1/Soltu.Atl.S140700.1/Soltu.Atl.01_3G021930.1/Soltu.Atl.05_3G015170.1/Soltu.Atl.01_4G024440.1/Soltu.Atl.01_1G024150.1/Soltu.Atl.01_2G028840.1/Soltu.Atl.04_1G011710.1/Soltu.Atl.S025450.1/Soltu.Atl.04_0G006720.1/Soltu.Atl.01_0G011950.1/Soltu.Atl.S056040.1/Soltu.Atl.01_3G016190.1/Soltu.Atl.12_3G023570.1/Soltu.Atl.01_4G016880.1/Sol…	212
GO:0015980	BP	energy derivation by oxidation of organic compounds	106/7854	194/22001	5.0175e-08	3.03213e-06	2.61165e-06	Soltu.Atl.01_4G016880.1/Soltu.Atl.01_3G015020.1/Soltu.Atl.01_2G018320.1/Soltu.Atl.02_3G017600.1/Soltu.Atl.08_0G000110.1/Soltu.Atl.02_4G017110.1/Soltu.Atl.S008910.1/Soltu.Atl.02_1G014290.1/Soltu.Atl.02_3G031750.1/Soltu.Atl.09_3G009130.1/Soltu.Atl.02_4G015420.1/Soltu.Atl.02_1G029470.1/Soltu.Atl.S070170.1/Soltu.Atl.S026530.1/Soltu.Atl.02_2G023050.1/Soltu.Atl.03_2G011380.1/Soltu.Atl.04_2G008640.1/Sol…	106
GO:0016125	BP	sterol metabolic process	96/7854	172/22001	5.33364e-08	3.16854e-06	2.72915e-06	Soltu.Atl.01_3G022240.1/Soltu.Atl.01_4G024740.1/Soltu.Atl.10_3G001440.1/Soltu.Atl.S105970.1/Soltu.Atl.04_4G012550.1/Soltu.Atl.02_4G017490.1/Soltu.Atl.01_2G029140.1/Soltu.Atl.02_2G023420.1/Soltu.Atl.S039050.1/Soltu.Atl.02_1G021800.1/Soltu.Atl.01_1G024460.1/Soltu.Atl.10_2G002850.1/Soltu.Atl.10_1G009730.1/Soltu.Atl.10_1G002400.1/Soltu.Atl.S052490.1/Soltu.Atl.11_4G000700.1/Soltu.Atl.S052410.1/Soltu.A…	96
GO:0006836	BP	neurotransmitter transport	34/7854	45/22001	5.68368e-08	3.32022e-06	2.85979e-06	Soltu.Atl.02_2G032600.1/Soltu.Atl.02_1G029430.1/Soltu.Atl.02_3G031710.1/Soltu.Atl.02_4G024360.1/Soltu.Atl.11_2G009630.1/Soltu.Atl.11_4G015410.1/Soltu.Atl.11_3G015310.1/Soltu.Atl.11_0G011200.1/Soltu.Atl.05_2G003330.1/Soltu.Atl.05_3G003840.1/Soltu.Atl.05_2G003320.1/Soltu.Atl.05_3G003850.1/Soltu.Atl.04_3G015600.1/Soltu.Atl.05_1G003250.1/Soltu.Atl.S060250.1/Soltu.Atl.05_0G000710.1/Soltu.Atl.05_4G0035…	34
GO:0009753	BP	response to jasmonic acid	226/7854	476/22001	6.40937e-08	3.68276e-06	3.17206e-06	Soltu.Atl.S116500.1/Soltu.Atl.08_2G002940.1/Soltu.Atl.09_2G017880.1/Soltu.Atl.10_0G008240.1/Soltu.Atl.10_1G008830.1/Soltu.Atl.09_3G020200.1/Soltu.Atl.10_0G009290.1/Soltu.Atl.10_0G014740.1/Soltu.Atl.09_1G011070.1/Soltu.Atl.10_2G012240.1/Soltu.Atl.10_0G008230.1/Soltu.Atl.03_3G013050.1/Soltu.Atl.10_4G006300.1/Soltu.Atl.09_0G004970.1/Soltu.Atl.S001550.1/Soltu.Atl.10_4G006280.1/Soltu.Atl.S115210.1/Sol…	226
GO:0010037	BP	response to carbon dioxide	16/7854	16/22001	6.88819e-08	3.83224e-06	3.30081e-06	Soltu.Atl.05_3G015170.1/Soltu.Atl.07_2G006590.1/Soltu.Atl.12_4G012720.1/Soltu.Atl.05_3G007260.1/Soltu.Atl.05_2G014040.1/Soltu.Atl.05_1G006940.1/Soltu.Atl.05_2G007060.1/Soltu.Atl.01_4G002510.1/Soltu.Atl.12_3G021660.1/Soltu.Atl.12_1G009950.1/Soltu.Atl.01_1G002240.1/Soltu.Atl.12_2G022820.1/Soltu.Atl.02_1G011400.1/Soltu.Atl.01_3G002360.1/Soltu.Atl.02_3G014560.1/Soltu.Atl.01_2G002360.1	16
GO:0072347	BP	response to anesthetic	16/7854	16/22001	6.88819e-08	3.83224e-06	3.30081e-06	Soltu.Atl.05_3G015170.1/Soltu.Atl.07_2G006590.1/Soltu.Atl.12_4G012720.1/Soltu.Atl.05_3G007260.1/Soltu.Atl.05_2G014040.1/Soltu.Atl.05_1G006940.1/Soltu.Atl.05_2G007060.1/Soltu.Atl.01_4G002510.1/Soltu.Atl.12_3G021660.1/Soltu.Atl.12_1G009950.1/Soltu.Atl.01_1G002240.1/Soltu.Atl.12_2G022820.1/Soltu.Atl.02_1G011400.1/Soltu.Atl.01_3G002360.1/Soltu.Atl.02_3G014560.1/Soltu.Atl.01_2G002360.1	16
GO:0010083	BP	regulation of vegetative meristem growth	54/7854	84/22001	8.9381e-08	4.70873e-06	4.05575e-06	Soltu.Atl.04_4G003110.1/Soltu.Atl.04_3G003100.1/Soltu.Atl.S075410.1/Soltu.Atl.S075490.1/Soltu.Atl.S075450.1/Soltu.Atl.07_4G000270.1/Soltu.Atl.04_0G001700.1/Soltu.Atl.07_3G001430.1/Soltu.Atl.07_2G001180.1/Soltu.Atl.06_2G013750.1/Soltu.Atl.04_2G006880.1/Soltu.Atl.10_2G013280.1/Soltu.Atl.04_2G003040.1/Soltu.Atl.10_3G010630.1/Soltu.Atl.04_2G006920.1/Soltu.Atl.11_4G015290.1/Soltu.Atl.10_3G010640.1/Sol…	54
GO:0010448	BP	vegetative meristem growth	54/7854	84/22001	8.9381e-08	4.70873e-06	4.05575e-06	Soltu.Atl.04_4G003110.1/Soltu.Atl.04_3G003100.1/Soltu.Atl.S075410.1/Soltu.Atl.S075490.1/Soltu.Atl.S075450.1/Soltu.Atl.07_4G000270.1/Soltu.Atl.04_0G001700.1/Soltu.Atl.07_3G001430.1/Soltu.Atl.07_2G001180.1/Soltu.Atl.06_2G013750.1/Soltu.Atl.04_2G006880.1/Soltu.Atl.10_2G013280.1/Soltu.Atl.04_2G003040.1/Soltu.Atl.10_3G010630.1/Soltu.Atl.04_2G006920.1/Soltu.Atl.11_4G015290.1/Soltu.Atl.10_3G010640.1/Sol…	54
GO:1905613	BP	regulation of developmental vegetative growth	54/7854	84/22001	8.9381e-08	4.70873e-06	4.05575e-06	Soltu.Atl.04_4G003110.1/Soltu.Atl.04_3G003100.1/Soltu.Atl.S075410.1/Soltu.Atl.S075490.1/Soltu.Atl.S075450.1/Soltu.Atl.07_4G000270.1/Soltu.Atl.04_0G001700.1/Soltu.Atl.07_3G001430.1/Soltu.Atl.07_2G001180.1/Soltu.Atl.06_2G013750.1/Soltu.Atl.04_2G006880.1/Soltu.Atl.10_2G013280.1/Soltu.Atl.04_2G003040.1/Soltu.Atl.10_3G010630.1/Soltu.Atl.04_2G006920.1/Soltu.Atl.11_4G015290.1/Soltu.Atl.10_3G010640.1/Sol…	54
GO:0009404	BP	toxin metabolic process	53/7854	82/22001	9.001e-08	4.70873e-06	4.05575e-06	Soltu.Atl.07_0G014470.1/Soltu.Atl.07_0G014410.1/Soltu.Atl.07_0G014530.1/Soltu.Atl.07_0G014350.1/Soltu.Atl.07_3G011730.1/Soltu.Atl.07_4G012730.1/Soltu.Atl.07_0G014290.1/Soltu.Atl.01_3G016190.1/Soltu.Atl.07_2G013530.1/Soltu.Atl.07_4G018450.1/Soltu.Atl.10_0G013190.1/Soltu.Atl.07_2G013580.1/Soltu.Atl.07_4G018400.1/Soltu.Atl.07_1G015230.1/Soltu.Atl.12_1G004800.1/Soltu.Atl.12_4G007160.1/Soltu.Atl.07_3G…	53
GO:0009812	BP	flavonoid metabolic process	111/7854	207/22001	9.30988e-08	4.7987e-06	4.13324e-06	Soltu.Atl.05_4G019070.1/Soltu.Atl.09_3G022210.1/Soltu.Atl.09_2G018410.1/Soltu.Atl.09_4G020190.1/Soltu.Atl.09_1G012260.1/Soltu.Atl.05_2G019620.1/Soltu.Atl.05_3G020270.1/Soltu.Atl.05_1G019940.1/Soltu.Atl.02_3G023370.1/Soltu.Atl.10_4G007600.1/Soltu.Atl.07_0G014470.1/Soltu.Atl.03_2G013190.1/Soltu.Atl.02_2G022190.1/Soltu.Atl.07_0G014410.1/Soltu.Atl.02_1G020570.1/Soltu.Atl.05_3G019280.1/Soltu.Atl.07_0G…	111
GO:0006268	BP	DNA unwinding involved in DNA replication	18/7854	19/22001	1.10163e-07	5.59599e-06	4.81997e-06	Soltu.Atl.03_3G028170.1/Soltu.Atl.03_2G021690.1/Soltu.Atl.07_0G000030.1/Soltu.Atl.03_4G020420.1/Soltu.Atl.03_1G023550.1/Soltu.Atl.S039710.1/Soltu.Atl.07_3G000030.1/Soltu.Atl.01_1G014320.1/Soltu.Atl.01_3G014650.1/Soltu.Atl.01_4G016510.1/Soltu.Atl.S111810.1/Soltu.Atl.02_4G011850.1/Soltu.Atl.02_3G012950.1/Soltu.Atl.11_3G010870.1/Soltu.Atl.09_2G009070.1/Soltu.Atl.02_4G016900.1/Soltu.Atl.02_3G021760.1…	18
GO:0006721	BP	terpenoid metabolic process	174/7854	356/22001	1.90165e-07	9.40473e-06	8.10053e-06	Soltu.Atl.07_3G017220.1/Soltu.Atl.07_4G018630.1/Soltu.Atl.07_2G013760.1/Soltu.Atl.07_3G017210.1/Soltu.Atl.07_1G015420.1/Soltu.Atl.07_1G015430.1/Soltu.Atl.07_2G013770.1/Soltu.Atl.S116500.1/Soltu.Atl.07_4G018640.1/Soltu.Atl.06_0G013590.1/Soltu.Atl.06_0G013680.1/Soltu.Atl.S105970.1/Soltu.Atl.04_4G012550.1/Soltu.Atl.02_1G005550.1/Soltu.Atl.06_4G020950.1/Soltu.Atl.02_2G006660.1/Soltu.Atl.07_4G010130.1…	174
GO:0009769	BP	photosynthesis, light harvesting in photosystem II	15/7854	15/22001	1.93193e-07	9.40473e-06	8.10053e-06	Soltu.Atl.12_3G023950.1/Soltu.Atl.12_4G014850.1/Soltu.Atl.07_1G017530.1/Soltu.Atl.07_2G016010.1/Soltu.Atl.12_2G025030.1/Soltu.Atl.12_3G018940.1/Soltu.Atl.12_2G020270.1/Soltu.Atl.12_1G007060.1/Soltu.Atl.12_4G010040.1/Soltu.Atl.12_1G012240.1/Soltu.Atl.07_1G008870.1/Soltu.Atl.07_2G008640.1/Soltu.Atl.07_4G012200.1/Soltu.Atl.07_3G019220.1/Soltu.Atl.07_3G011210.1	15
GO:0033387	BP	putrescine biosynthetic process from ornithine	15/7854	15/22001	1.93193e-07	9.40473e-06	8.10053e-06	Soltu.Atl.03_1G015630.1/Soltu.Atl.03_0G003150.1/Soltu.Atl.03_2G013800.1/Soltu.Atl.03_1G015640.1/Soltu.Atl.03_0G003140.1/Soltu.Atl.03_3G022300.1/Soltu.Atl.03_1G015610.1/Soltu.Atl.03_4G014390.1/Soltu.Atl.03_0G003160.1/Soltu.Atl.03_2G013790.1/Soltu.Atl.04_1G020630.1/Soltu.Atl.S061080.1/Soltu.Atl.04_2G019540.1/Soltu.Atl.04_3G020480.1/Soltu.Atl.04_4G020890.1	15
GO:0015711	BP	organic anion transport	198/7854	414/22001	2.13857e-07	1.02235e-05	8.80578e-06	Soltu.Atl.05_2G018910.1/Soltu.Atl.02_2G032600.1/Soltu.Atl.05_2G017370.1/Soltu.Atl.05_1G018270.1/Soltu.Atl.02_1G029430.1/Soltu.Atl.05_2G017380.1/Soltu.Atl.05_1G018290.1/Soltu.Atl.02_3G031710.1/Soltu.Atl.02_4G024360.1/Soltu.Atl.05_4G017300.1/Soltu.Atl.11_2G009630.1/Soltu.Atl.11_4G015410.1/Soltu.Atl.11_3G015310.1/Soltu.Atl.11_0G011200.1/Soltu.Atl.S119590.1/Soltu.Atl.06_0G001530.1/Soltu.Atl.06_1G0103…	198
GO:0009639	BP	response to red or far red light	188/7854	390/22001	2.15846e-07	1.02235e-05	8.80578e-06	Soltu.Atl.05_4G021170.1/Soltu.Atl.S098640.1/Soltu.Atl.S098620.1/Soltu.Atl.05_4G021190.1/Soltu.Atl.04_0G010290.1/Soltu.Atl.12_2G007870.1/Soltu.Atl.12_4G003790.1/Soltu.Atl.04_2G010500.1/Soltu.Atl.04_3G012070.1/Soltu.Atl.12_3G018940.1/Soltu.Atl.12_2G020270.1/Soltu.Atl.12_1G007060.1/Soltu.Atl.12_4G010040.1/Soltu.Atl.12_4G003330.1/Soltu.Atl.04_2G010700.1/Soltu.Atl.S035890.1/Soltu.Atl.04_2G010690.1/Sol…	188
GO:0006112	BP	energy reserve metabolic process	43/7854	64/22001	2.90623e-07	1.35818e-05	1.16984e-05	Soltu.Atl.01_4G016880.1/Soltu.Atl.01_3G015020.1/Soltu.Atl.01_2G018320.1/Soltu.Atl.02_4G017110.1/Soltu.Atl.S008910.1/Soltu.Atl.09_3G009130.1/Soltu.Atl.02_2G023050.1/Soltu.Atl.03_2G011380.1/Soltu.Atl.04_2G008640.1/Soltu.Atl.03_3G016540.1/Soltu.Atl.02_1G021430.1/Soltu.Atl.02_3G024230.1/Soltu.Atl.S114400.1/Soltu.Atl.04_0G008470.1/Soltu.Atl.S086150.1/Soltu.Atl.03_1G012970.1/Soltu.Atl.03_4G008760.1/Sol…	43
GO:0120256	BP	olefinic compound catabolic process	30/7854	40/22001	4.60042e-07	2.12164e-05	1.82742e-05	Soltu.Atl.01_3G022240.1/Soltu.Atl.01_4G024740.1/Soltu.Atl.07_4G010130.1/Soltu.Atl.01_2G029140.1/Soltu.Atl.01_1G024460.1/Soltu.Atl.07_0G006290.1/Soltu.Atl.07_0G006310.1/Soltu.Atl.07_2G007110.1/Soltu.Atl.07_1G008220.1/Soltu.Atl.07_4G010120.1/Soltu.Atl.07_0G006300.1/Soltu.Atl.07_4G010100.1/Soltu.Atl.07_1G008210.1/Soltu.Atl.10_2G003440.1/Soltu.Atl.07_0G006320.1/Soltu.Atl.10_3G001950.1/Soltu.Atl.07_1G…	30
GO:0042631	BP	cellular response to water deprivation	49/7854	77/22001	5.51033e-07	2.50827e-05	2.16044e-05	Soltu.Atl.01_4G011420.1/Soltu.Atl.01_1G009790.1/Soltu.Atl.01_1G008640.1/Soltu.Atl.01_4G016880.1/Soltu.Atl.S055480.1/Soltu.Atl.01_3G015020.1/Soltu.Atl.01_2G018320.1/Soltu.Atl.07_2G013530.1/Soltu.Atl.08_0G003250.1/Soltu.Atl.07_4G018400.1/Soltu.Atl.07_1G015230.1/Soltu.Atl.07_3G016990.1/Soltu.Atl.10_1G002020.1/Soltu.Atl.06_1G012710.1/Soltu.Atl.06_4G017140.1/Soltu.Atl.07_4G018420.1/Soltu.Atl.07_2G0135…	49
GO:0009690	BP	cytokinin metabolic process	72/7854	126/22001	7.10312e-07	3.19185e-05	2.74922e-05	Soltu.Atl.04_4G003110.1/Soltu.Atl.04_3G003100.1/Soltu.Atl.S075410.1/Soltu.Atl.S075490.1/Soltu.Atl.S075450.1/Soltu.Atl.07_4G000270.1/Soltu.Atl.04_0G001700.1/Soltu.Atl.07_3G001430.1/Soltu.Atl.07_2G001180.1/Soltu.Atl.06_2G013750.1/Soltu.Atl.04_2G006880.1/Soltu.Atl.04_4G006930.1/Soltu.Atl.10_2G013280.1/Soltu.Atl.04_2G003040.1/Soltu.Atl.10_3G010630.1/Soltu.Atl.04_2G006920.1/Soltu.Atl.08_0G008450.1/Sol…	72
GO:0071491	BP	cellular response to red light	18/7854	20/22001	7.30128e-07	3.23937e-05	2.79015e-05	Soltu.Atl.09_3G018940.1/Soltu.Atl.09_2G015810.1/Soltu.Atl.09_0G013730.1/Soltu.Atl.12_0G000870.1/Soltu.Atl.01_2G025760.1/Soltu.Atl.12_3G003570.1/Soltu.Atl.09_3G018840.1/Soltu.Atl.09_4G016410.1/Soltu.Atl.08_0G002970.1/Soltu.Atl.12_2G004440.1/Soltu.Atl.06_3G005210.1/Soltu.Atl.06_2G003330.1/Soltu.Atl.10_0G002610.1/Soltu.Atl.S026460.1/Soltu.Atl.S026410.1/Soltu.Atl.06_2G021310.1/Soltu.Atl.06_3G015260.1…	18
GO:0006531	BP	aspartate metabolic process	16/7854	17/22001	7.78072e-07	3.39764e-05	2.92647e-05	Soltu.Atl.10_0G007520.1/Soltu.Atl.S026530.1/Soltu.Atl.07_4G016760.1/Soltu.Atl.07_0G008720.1/Soltu.Atl.07_1G013780.1/Soltu.Atl.07_0G004200.1/Soltu.Atl.03_4G016950.1/Soltu.Atl.03_1G020340.1/Soltu.Atl.07_3G005650.1/Soltu.Atl.07_3G015560.1/Soltu.Atl.08_4G010600.1/Soltu.Atl.03_3G024920.1/Soltu.Atl.08_1G007170.1/Soltu.Atl.03_2G018370.1/Soltu.Atl.08_2G011030.1/Soltu.Atl.08_3G008820.1	16
GO:0006749	BP	glutathione metabolic process	55/7854	90/22001	7.85189e-07	3.39764e-05	2.92647e-05	Soltu.Atl.07_3G011730.1/Soltu.Atl.07_4G012730.1/Soltu.Atl.01_3G016190.1/Soltu.Atl.07_2G013530.1/Soltu.Atl.07_4G018450.1/Soltu.Atl.07_2G013580.1/Soltu.Atl.07_4G018400.1/Soltu.Atl.07_1G015230.1/Soltu.Atl.12_1G004800.1/Soltu.Atl.12_4G007160.1/Soltu.Atl.07_3G016990.1/Soltu.Atl.05_4G017740.1/Soltu.Atl.10_1G002020.1/Soltu.Atl.09_0G002560.1/Soltu.Atl.01_4G019170.1/Soltu.Atl.09_0G006250.1/Soltu.Atl.07_4G…	55
GO:0009789	BP	positive regulation of abscisic acid-activated signaling pathway	54/7854	88/22001	8.1848e-07	3.4152e-05	2.9416e-05	Soltu.Atl.02_2G025010.1/Soltu.Atl.08_4G015010.1/Soltu.Atl.S108230.1/Soltu.Atl.01_1G028450.1/Soltu.Atl.05_1G003380.1/Soltu.Atl.09_1G005090.1/Soltu.Atl.09_4G012180.1/Soltu.Atl.05_3G003990.1/Soltu.Atl.05_2G003470.1/Soltu.Atl.04_1G020600.1/Soltu.Atl.08_2G006820.1/Soltu.Atl.04_2G019510.1/Soltu.Atl.04_4G020860.1/Soltu.Atl.08_0G008110.1/Soltu.Atl.04_3G002110.1/Soltu.Atl.04_1G002380.1/Soltu.Atl.09_3G0137…	54
GO:1901421	BP	positive regulation of response to alcohol	54/7854	88/22001	8.1848e-07	3.4152e-05	2.9416e-05	Soltu.Atl.02_2G025010.1/Soltu.Atl.08_4G015010.1/Soltu.Atl.S108230.1/Soltu.Atl.01_1G028450.1/Soltu.Atl.05_1G003380.1/Soltu.Atl.09_1G005090.1/Soltu.Atl.09_4G012180.1/Soltu.Atl.05_3G003990.1/Soltu.Atl.05_2G003470.1/Soltu.Atl.04_1G020600.1/Soltu.Atl.08_2G006820.1/Soltu.Atl.04_2G019510.1/Soltu.Atl.04_4G020860.1/Soltu.Atl.08_0G008110.1/Soltu.Atl.04_3G002110.1/Soltu.Atl.04_1G002380.1/Soltu.Atl.09_3G0137…	54
GO:1905959	BP	positive regulation of cellular response to alcohol	54/7854	88/22001	8.1848e-07	3.4152e-05	2.9416e-05	Soltu.Atl.02_2G025010.1/Soltu.Atl.08_4G015010.1/Soltu.Atl.S108230.1/Soltu.Atl.01_1G028450.1/Soltu.Atl.05_1G003380.1/Soltu.Atl.09_1G005090.1/Soltu.Atl.09_4G012180.1/Soltu.Atl.05_3G003990.1/Soltu.Atl.05_2G003470.1/Soltu.Atl.04_1G020600.1/Soltu.Atl.08_2G006820.1/Soltu.Atl.04_2G019510.1/Soltu.Atl.04_4G020860.1/Soltu.Atl.08_0G008110.1/Soltu.Atl.04_3G002110.1/Soltu.Atl.04_1G002380.1/Soltu.Atl.09_3G0137…	54
GO:0071462	BP	cellular response to water stimulus	50/7854	80/22001	9.42473e-07	3.88631e-05	3.34738e-05	Soltu.Atl.01_4G011420.1/Soltu.Atl.01_1G009790.1/Soltu.Atl.01_1G008640.1/Soltu.Atl.01_4G016880.1/Soltu.Atl.S055480.1/Soltu.Atl.01_3G015020.1/Soltu.Atl.01_2G018320.1/Soltu.Atl.07_2G013530.1/Soltu.Atl.08_0G003250.1/Soltu.Atl.07_4G018400.1/Soltu.Atl.07_1G015230.1/Soltu.Atl.07_3G016990.1/Soltu.Atl.10_1G002020.1/Soltu.Atl.06_1G012710.1/Soltu.Atl.06_4G017140.1/Soltu.Atl.07_4G018420.1/Soltu.Atl.01_2G0257…	50
GO:0006835	BP	dicarboxylic acid transport	31/7854	43/22001	1.27228e-06	5.18527e-05	4.46621e-05	Soltu.Atl.02_2G032600.1/Soltu.Atl.02_1G029430.1/Soltu.Atl.02_3G031710.1/Soltu.Atl.02_4G024360.1/Soltu.Atl.11_4G000600.1/Soltu.Atl.05_2G003330.1/Soltu.Atl.05_3G003840.1/Soltu.Atl.05_2G003320.1/Soltu.Atl.11_0G000460.1/Soltu.Atl.05_3G003850.1/Soltu.Atl.05_3G018150.1/Soltu.Atl.04_3G015600.1/Soltu.Atl.05_1G003250.1/Soltu.Atl.05_0G000710.1/Soltu.Atl.05_4G003540.1/Soltu.Atl.04_4G015630.1/Soltu.Atl.05_2G…	31
GO:0006779	BP	porphyrin-containing compound biosynthetic process	113/7854	220/22001	1.28739e-06	5.18657e-05	4.46733e-05	Soltu.Atl.04_4G003110.1/Soltu.Atl.04_3G003100.1/Soltu.Atl.S075410.1/Soltu.Atl.S075490.1/Soltu.Atl.S075450.1/Soltu.Atl.06_4G017170.1/Soltu.Atl.06_2G023280.1/Soltu.Atl.07_4G000270.1/Soltu.Atl.S077980.1/Soltu.Atl.04_0G001700.1/Soltu.Atl.07_3G001430.1/Soltu.Atl.07_2G001180.1/Soltu.Atl.06_1G012740.1/Soltu.Atl.07_1G013130.1/Soltu.Atl.06_1G005270.1/Soltu.Atl.06_2G013750.1/Soltu.Atl.10_2G003120.1/Soltu.A…	113
GO:0090333	BP	regulation of stomatal closure	27/7854	36/22001	1.75241e-06	6.97977e-05	6.01186e-05	Soltu.Atl.01_2G026350.1/Soltu.Atl.12_3G018940.1/Soltu.Atl.12_2G020270.1/Soltu.Atl.12_1G007060.1/Soltu.Atl.12_4G010040.1/Soltu.Atl.07_1G008870.1/Soltu.Atl.07_2G008640.1/Soltu.Atl.01_2G026360.1/Soltu.Atl.07_4G012200.1/Soltu.Atl.07_3G011210.1/Soltu.Atl.03_3G027480.1/Soltu.Atl.03_4G019700.1/Soltu.Atl.03_2G021070.1/Soltu.Atl.04_1G020600.1/Soltu.Atl.04_2G019510.1/Soltu.Atl.12_3G019930.1/Soltu.Atl.04_4G…	27
GO:0006778	BP	porphyrin-containing compound metabolic process	138/7854	280/22001	1.89311e-06	7.37262e-05	6.35023e-05	Soltu.Atl.04_4G003110.1/Soltu.Atl.04_3G003100.1/Soltu.Atl.09_0G013650.1/Soltu.Atl.09_2G015730.1/Soltu.Atl.S075410.1/Soltu.Atl.S075490.1/Soltu.Atl.S075450.1/Soltu.Atl.06_4G017170.1/Soltu.Atl.06_2G023280.1/Soltu.Atl.07_4G000270.1/Soltu.Atl.S077980.1/Soltu.Atl.04_0G001700.1/Soltu.Atl.09_3G017500.1/Soltu.Atl.07_3G001430.1/Soltu.Atl.07_2G001180.1/Soltu.Atl.06_1G012740.1/Soltu.Atl.07_1G013130.1/Soltu.A…	138
GO:0033013	BP	tetrapyrrole metabolic process	138/7854	280/22001	1.89311e-06	7.37262e-05	6.35023e-05	Soltu.Atl.04_4G003110.1/Soltu.Atl.04_3G003100.1/Soltu.Atl.09_0G013650.1/Soltu.Atl.09_2G015730.1/Soltu.Atl.S075410.1/Soltu.Atl.S075490.1/Soltu.Atl.S075450.1/Soltu.Atl.06_4G017170.1/Soltu.Atl.06_2G023280.1/Soltu.Atl.07_4G000270.1/Soltu.Atl.S077980.1/Soltu.Atl.04_0G001700.1/Soltu.Atl.09_3G017500.1/Soltu.Atl.07_3G001430.1/Soltu.Atl.07_2G001180.1/Soltu.Atl.06_1G012740.1/Soltu.Atl.07_1G013130.1/Soltu.A…	138
GO:0010109	BP	regulation of photosynthesis	50/7854	82/22001	2.69935e-06	0.000103969	8.95516e-05	Soltu.Atl.01_1G014350.1/Soltu.Atl.01_4G016550.1/Soltu.Atl.01_3G014700.1/Soltu.Atl.S140700.1/Soltu.Atl.02_1G017310.1/Soltu.Atl.06_2G022670.1/Soltu.Atl.06_4G016170.1/Soltu.Atl.02_4G016270.1/Soltu.Atl.06_4G022960.1/Soltu.Atl.03_1G018400.1/Soltu.Atl.06_1G012090.1/Soltu.Atl.10_4G009180.1/Soltu.Atl.10_0G018700.1/Soltu.Atl.06_4G000150.1/Soltu.Atl.02_3G021100.1/Soltu.Atl.06_3G000140.1/Soltu.Atl.04_3G0207…	50
GO:0006084	BP	acetyl-CoA metabolic process	32/7854	46/22001	3.03775e-06	0.000115732	9.96828e-05	Soltu.Atl.12_4G004050.1/Soltu.Atl.05_0G002290.1/Soltu.Atl.04_0G002730.1/Soltu.Atl.08_0G000140.1/Soltu.Atl.05_3G007670.1/Soltu.Atl.08_4G017810.1/Soltu.Atl.S119420.1/Soltu.Atl.05_2G007450.1/Soltu.Atl.S119430.1/Soltu.Atl.S009960.1/Soltu.Atl.S053170.1/Soltu.Atl.11_1G004370.1/Soltu.Atl.05_1G007450.1/Soltu.Atl.11_4G005570.1/Soltu.Atl.11_2G003360.1/Soltu.Atl.08_3G014660.1/Soltu.Atl.12_3G001620.1/Soltu.A…	32
GO:0090056	BP	regulation of chlorophyll metabolic process	75/7854	137/22001	3.89552e-06	0.000146815	0.000126456	Soltu.Atl.04_4G003110.1/Soltu.Atl.04_3G003100.1/Soltu.Atl.S075410.1/Soltu.Atl.S075490.1/Soltu.Atl.S075450.1/Soltu.Atl.07_4G000270.1/Soltu.Atl.04_0G001700.1/Soltu.Atl.07_3G001430.1/Soltu.Atl.07_2G001180.1/Soltu.Atl.07_1G013130.1/Soltu.Atl.06_2G013750.1/Soltu.Atl.10_2G003120.1/Soltu.Atl.04_2G006880.1/Soltu.Atl.10_2G013280.1/Soltu.Atl.09_3G018940.1/Soltu.Atl.04_2G003040.1/Soltu.Atl.10_3G010630.1/Sol…	75
GO:0033014	BP	tetrapyrrole biosynthetic process	113/7854	224/22001	3.93835e-06	0.00014685	0.000126486	Soltu.Atl.04_4G003110.1/Soltu.Atl.04_3G003100.1/Soltu.Atl.S075410.1/Soltu.Atl.S075490.1/Soltu.Atl.S075450.1/Soltu.Atl.06_4G017170.1/Soltu.Atl.06_2G023280.1/Soltu.Atl.07_4G000270.1/Soltu.Atl.S077980.1/Soltu.Atl.04_0G001700.1/Soltu.Atl.07_3G001430.1/Soltu.Atl.07_2G001180.1/Soltu.Atl.06_1G012740.1/Soltu.Atl.07_1G013130.1/Soltu.Atl.06_1G005270.1/Soltu.Atl.06_2G013750.1/Soltu.Atl.10_2G003120.1/Soltu.A…	113
GO:0080186	BP	developmental vegetative growth	65/7854	115/22001	4.02747e-06	0.000148592	0.000127986	Soltu.Atl.04_4G003110.1/Soltu.Atl.04_3G003100.1/Soltu.Atl.S075410.1/Soltu.Atl.S075490.1/Soltu.Atl.S075450.1/Soltu.Atl.07_4G000270.1/Soltu.Atl.04_0G001700.1/Soltu.Atl.07_3G001430.1/Soltu.Atl.07_2G001180.1/Soltu.Atl.06_2G013750.1/Soltu.Atl.01_4G003120.1/Soltu.Atl.02_2G023780.1/Soltu.Atl.04_2G006880.1/Soltu.Atl.02_4G017850.1/Soltu.Atl.01_2G002980.1/Soltu.Atl.10_2G013280.1/Soltu.Atl.02_3G024870.1/Sol…	65
GO:0006103	BP	2-oxoglutarate metabolic process	12/7854	12/22001	4.26023e-06	0.000149321	0.000128614	Soltu.Atl.10_0G007520.1/Soltu.Atl.S026530.1/Soltu.Atl.07_4G016760.1/Soltu.Atl.07_0G008720.1/Soltu.Atl.07_1G013780.1/Soltu.Atl.07_0G004200.1/Soltu.Atl.07_3G005650.1/Soltu.Atl.07_3G015560.1/Soltu.Atl.08_4G010600.1/Soltu.Atl.08_1G007170.1/Soltu.Atl.08_2G011030.1/Soltu.Atl.08_3G008820.1	12
GO:0006522	BP	alanine metabolic process	12/7854	12/22001	4.26023e-06	0.000149321	0.000128614	Soltu.Atl.S026530.1/Soltu.Atl.03_0G008800.1/Soltu.Atl.06_3G010730.1/Soltu.Atl.03_1G030860.1/Soltu.Atl.07_0G004200.1/Soltu.Atl.06_4G012290.1/Soltu.Atl.07_3G005650.1/Soltu.Atl.06_1G008340.1/Soltu.Atl.06_4G012320.1/Soltu.Atl.S097970.1/Soltu.Atl.S098020.1/Soltu.Atl.S097920.1	12
GO:0009078	BP	pyruvate family amino acid metabolic process	12/7854	12/22001	4.26023e-06	0.000149321	0.000128614	Soltu.Atl.S026530.1/Soltu.Atl.03_0G008800.1/Soltu.Atl.06_3G010730.1/Soltu.Atl.03_1G030860.1/Soltu.Atl.07_0G004200.1/Soltu.Atl.06_4G012290.1/Soltu.Atl.07_3G005650.1/Soltu.Atl.06_1G008340.1/Soltu.Atl.06_4G012320.1/Soltu.Atl.S097970.1/Soltu.Atl.S098020.1/Soltu.Atl.S097920.1	12
GO:0015744	BP	succinate transport	12/7854	12/22001	4.26023e-06	0.000149321	0.000128614	Soltu.Atl.05_3G018150.1/Soltu.Atl.05_2G017220.1/Soltu.Atl.10_3G007250.1/Soltu.Atl.05_1G018090.1/Soltu.Atl.10_1G007440.1/Soltu.Atl.11_4G002530.1/Soltu.Atl.10_2G009450.1/Soltu.Atl.05_4G017110.1/Soltu.Atl.10_0G011270.1/Soltu.Atl.11_2G001150.1/Soltu.Atl.11_1G001820.1/Soltu.Atl.11_3G001670.1	12
GO:0071422	BP	succinate transmembrane transport	12/7854	12/22001	4.26023e-06	0.000149321	0.000128614	Soltu.Atl.05_3G018150.1/Soltu.Atl.05_2G017220.1/Soltu.Atl.10_3G007250.1/Soltu.Atl.05_1G018090.1/Soltu.Atl.10_1G007440.1/Soltu.Atl.11_4G002530.1/Soltu.Atl.10_2G009450.1/Soltu.Atl.05_4G017110.1/Soltu.Atl.10_0G011270.1/Soltu.Atl.11_2G001150.1/Soltu.Atl.11_1G001820.1/Soltu.Atl.11_3G001670.1	12
GO:0010380	BP	regulation of chlorophyll biosynthetic process	72/7854	131/22001	4.98722e-06	0.000173071	0.000149071	Soltu.Atl.04_4G003110.1/Soltu.Atl.04_3G003100.1/Soltu.Atl.S075410.1/Soltu.Atl.S075490.1/Soltu.Atl.S075450.1/Soltu.Atl.07_4G000270.1/Soltu.Atl.04_0G001700.1/Soltu.Atl.07_3G001430.1/Soltu.Atl.07_2G001180.1/Soltu.Atl.07_1G013130.1/Soltu.Atl.06_2G013750.1/Soltu.Atl.10_2G003120.1/Soltu.Atl.04_2G006880.1/Soltu.Atl.10_2G013280.1/Soltu.Atl.09_3G018940.1/Soltu.Atl.04_2G003040.1/Soltu.Atl.10_3G010630.1/Sol…	72
GO:0005978	BP	glycogen biosynthetic process	19/7854	23/22001	5.30843e-06	0.000182412	0.000157117	Soltu.Atl.01_4G016880.1/Soltu.Atl.01_3G015020.1/Soltu.Atl.01_2G018320.1/Soltu.Atl.02_4G017110.1/Soltu.Atl.02_2G023050.1/Soltu.Atl.03_2G011380.1/Soltu.Atl.03_3G016540.1/Soltu.Atl.02_1G021430.1/Soltu.Atl.02_3G024230.1/Soltu.Atl.03_1G012970.1/Soltu.Atl.03_4G008760.1/Soltu.Atl.08_2G015000.1/Soltu.Atl.08_4G016980.1/Soltu.Atl.06_4G009460.1/Soltu.Atl.05_3G021610.1/Soltu.Atl.06_2G012890.1/Soltu.Atl.11_0G…	19
GO:0033037	BP	polysaccharide localization	44/7854	71/22001	5.78111e-06	0.000194165	0.000167239	Soltu.Atl.05_1G006130.1/Soltu.Atl.05_1G006140.1/Soltu.Atl.02_2G012840.1/Soltu.Atl.S103410.1/Soltu.Atl.02_2G012850.1/Soltu.Atl.02_1G016850.1/Soltu.Atl.02_3G013080.1/Soltu.Atl.02_4G015870.1/Soltu.Atl.03_1G029210.1/Soltu.Atl.02_3G019440.1/Soltu.Atl.03_3G032490.1/Soltu.Atl.05_4G006370.1/Soltu.Atl.03_2G025330.1/Soltu.Atl.05_3G006470.1/Soltu.Atl.02_2G019200.1/Soltu.Atl.01_1G005930.1/Soltu.Atl.01_0G0041…	44
GO:0052545	BP	callose localization	44/7854	71/22001	5.78111e-06	0.000194165	0.000167239	Soltu.Atl.05_1G006130.1/Soltu.Atl.05_1G006140.1/Soltu.Atl.02_2G012840.1/Soltu.Atl.S103410.1/Soltu.Atl.02_2G012850.1/Soltu.Atl.02_1G016850.1/Soltu.Atl.02_3G013080.1/Soltu.Atl.02_4G015870.1/Soltu.Atl.03_1G029210.1/Soltu.Atl.02_3G019440.1/Soltu.Atl.03_3G032490.1/Soltu.Atl.05_4G006370.1/Soltu.Atl.03_2G025330.1/Soltu.Atl.05_3G006470.1/Soltu.Atl.02_2G019200.1/Soltu.Atl.01_1G005930.1/Soltu.Atl.01_0G0041…	44
GO:0048439	BP	flower morphogenesis	60/7854	105/22001	5.81663e-06	0.000194165	0.000167239	Soltu.Atl.04_4G003110.1/Soltu.Atl.04_3G003100.1/Soltu.Atl.S075410.1/Soltu.Atl.S075490.1/Soltu.Atl.S075450.1/Soltu.Atl.07_4G000270.1/Soltu.Atl.04_0G001700.1/Soltu.Atl.07_3G001430.1/Soltu.Atl.07_2G001180.1/Soltu.Atl.06_2G013750.1/Soltu.Atl.04_2G006880.1/Soltu.Atl.10_2G013280.1/Soltu.Atl.04_2G003040.1/Soltu.Atl.10_3G010630.1/Soltu.Atl.04_2G006920.1/Soltu.Atl.11_4G015290.1/Soltu.Atl.10_3G010640.1/Sol…	60
GO:0052386	BP	cell wall thickening	34/7854	51/22001	6.61612e-06	0.000216724	0.00018667	Soltu.Atl.05_1G006130.1/Soltu.Atl.05_1G006140.1/Soltu.Atl.02_2G012840.1/Soltu.Atl.S103410.1/Soltu.Atl.02_2G012850.1/Soltu.Atl.02_3G013080.1/Soltu.Atl.03_1G029210.1/Soltu.Atl.03_3G032490.1/Soltu.Atl.05_4G006370.1/Soltu.Atl.03_2G025330.1/Soltu.Atl.05_3G006470.1/Soltu.Atl.01_1G005930.1/Soltu.Atl.01_0G004180.1/Soltu.Atl.S148070.1/Soltu.Atl.02_3G013100.1/Soltu.Atl.11_0G005510.1/Soltu.Atl.02_4G011990.1…	34
GO:0052543	BP	callose deposition in cell wall	34/7854	51/22001	6.61612e-06	0.000216724	0.00018667	Soltu.Atl.05_1G006130.1/Soltu.Atl.05_1G006140.1/Soltu.Atl.02_2G012840.1/Soltu.Atl.S103410.1/Soltu.Atl.02_2G012850.1/Soltu.Atl.02_3G013080.1/Soltu.Atl.03_1G029210.1/Soltu.Atl.03_3G032490.1/Soltu.Atl.05_4G006370.1/Soltu.Atl.03_2G025330.1/Soltu.Atl.05_3G006470.1/Soltu.Atl.01_1G005930.1/Soltu.Atl.01_0G004180.1/Soltu.Atl.S148070.1/Soltu.Atl.02_3G013100.1/Soltu.Atl.11_0G005510.1/Soltu.Atl.02_4G011990.1…	34
GO:0005977	BP	glycogen metabolic process	38/7854	59/22001	6.68991e-06	0.000217112	0.000187005	Soltu.Atl.01_4G016880.1/Soltu.Atl.01_3G015020.1/Soltu.Atl.01_2G018320.1/Soltu.Atl.02_4G017110.1/Soltu.Atl.S008910.1/Soltu.Atl.09_3G009130.1/Soltu.Atl.02_2G023050.1/Soltu.Atl.03_2G011380.1/Soltu.Atl.03_3G016540.1/Soltu.Atl.02_1G021430.1/Soltu.Atl.02_3G024230.1/Soltu.Atl.S114400.1/Soltu.Atl.03_1G012970.1/Soltu.Atl.03_4G008760.1/Soltu.Atl.08_2G015000.1/Soltu.Atl.08_4G016980.1/Soltu.Atl.06_4G009460.1…	38
GO:0016051	BP	carbohydrate biosynthetic process	216/7854	476/22001	7.03125e-06	0.000226097	0.000194743	Soltu.Atl.01_1G014350.1/Soltu.Atl.01_4G016550.1/Soltu.Atl.01_3G014700.1/Soltu.Atl.S140700.1/Soltu.Atl.07_0G014470.1/Soltu.Atl.07_0G014410.1/Soltu.Atl.12_0G003180.1/Soltu.Atl.07_0G014530.1/Soltu.Atl.12_3G002500.1/Soltu.Atl.07_0G014350.1/Soltu.Atl.04_1G011710.1/Soltu.Atl.12_2G006850.1/Soltu.Atl.S025450.1/Soltu.Atl.04_0G006720.1/Soltu.Atl.12_2G018450.1/Soltu.Atl.07_0G007570.1/Soltu.Atl.01_3G032220.1…	216
GO:1905156	BP	negative regulation of photosynthesis	25/7854	34/22001	7.80791e-06	0.000248789	0.000214288	Soltu.Atl.01_1G014350.1/Soltu.Atl.01_4G016550.1/Soltu.Atl.01_3G014700.1/Soltu.Atl.S140700.1/Soltu.Atl.02_1G017310.1/Soltu.Atl.02_4G016270.1/Soltu.Atl.10_4G009180.1/Soltu.Atl.10_0G018700.1/Soltu.Atl.06_4G000150.1/Soltu.Atl.02_3G021100.1/Soltu.Atl.06_3G000140.1/Soltu.Atl.04_3G020760.1/Soltu.Atl.06_1G000130.1/Soltu.Atl.06_2G000140.1/Soltu.Atl.04_2G019820.1/Soltu.Atl.04_2G020500.1/Soltu.Atl.04_1G0208…	25
GO:0034754	BP	cellular hormone metabolic process	85/7854	162/22001	8.77568e-06	0.000277106	0.000238679	Soltu.Atl.04_4G003110.1/Soltu.Atl.04_3G003100.1/Soltu.Atl.S075410.1/Soltu.Atl.S075490.1/Soltu.Atl.S075450.1/Soltu.Atl.07_4G000270.1/Soltu.Atl.04_0G001700.1/Soltu.Atl.07_3G001430.1/Soltu.Atl.07_2G001180.1/Soltu.Atl.06_2G013750.1/Soltu.Atl.04_2G006880.1/Soltu.Atl.04_4G006930.1/Soltu.Atl.10_2G013280.1/Soltu.Atl.04_2G003040.1/Soltu.Atl.10_3G010630.1/Soltu.Atl.04_2G006920.1/Soltu.Atl.08_0G008450.1/Sol…	85
GO:0052482	BP	defense response by cell wall thickening	27/7854	38/22001	9.72491e-06	0.000300233	0.000258599	Soltu.Atl.05_1G006130.1/Soltu.Atl.05_1G006140.1/Soltu.Atl.02_2G012840.1/Soltu.Atl.S103410.1/Soltu.Atl.02_2G012850.1/Soltu.Atl.02_3G013080.1/Soltu.Atl.03_1G029210.1/Soltu.Atl.03_3G032490.1/Soltu.Atl.05_4G006370.1/Soltu.Atl.03_2G025330.1/Soltu.Atl.05_3G006470.1/Soltu.Atl.01_1G005930.1/Soltu.Atl.01_0G004180.1/Soltu.Atl.S148070.1/Soltu.Atl.02_3G013100.1/Soltu.Atl.02_4G011990.1/Soltu.Atl.09_4G003410.1…	27
GO:0052544	BP	defense response by callose deposition in cell wall	27/7854	38/22001	9.72491e-06	0.000300233	0.000258599	Soltu.Atl.05_1G006130.1/Soltu.Atl.05_1G006140.1/Soltu.Atl.02_2G012840.1/Soltu.Atl.S103410.1/Soltu.Atl.02_2G012850.1/Soltu.Atl.02_3G013080.1/Soltu.Atl.03_1G029210.1/Soltu.Atl.03_3G032490.1/Soltu.Atl.05_4G006370.1/Soltu.Atl.03_2G025330.1/Soltu.Atl.05_3G006470.1/Soltu.Atl.01_1G005930.1/Soltu.Atl.01_0G004180.1/Soltu.Atl.S148070.1/Soltu.Atl.02_3G013100.1/Soltu.Atl.02_4G011990.1/Soltu.Atl.09_4G003410.1…	27
GO:0006722	BP	triterpenoid metabolic process	21/7854	27/22001	9.76508e-06	0.000300233	0.000258599	Soltu.Atl.07_4G009890.1/Soltu.Atl.07_0G006040.1/Soltu.Atl.03_1G002560.1/Soltu.Atl.11_0G004190.1/Soltu.Atl.04_4G002650.1/Soltu.Atl.03_2G002570.1/Soltu.Atl.08_2G015020.1/Soltu.Atl.12_3G014760.1/Soltu.Atl.04_1G007460.1/Soltu.Atl.02_4G016970.1/Soltu.Atl.06_1G011710.1/Soltu.Atl.02_1G008440.1/Soltu.Atl.10_2G010970.1/Soltu.Atl.03_2G009570.1/Soltu.Atl.02_3G021840.1/Soltu.Atl.02_1G018040.1/Soltu.Atl.02_2G…	21
GO:0016103	BP	diterpenoid catabolic process	15/7854	17/22001	1.16562e-05	0.000346002	0.000298021	Soltu.Atl.07_3G017220.1/Soltu.Atl.07_4G018630.1/Soltu.Atl.07_2G013760.1/Soltu.Atl.07_3G017210.1/Soltu.Atl.07_1G015420.1/Soltu.Atl.07_1G015430.1/Soltu.Atl.07_2G013770.1/Soltu.Atl.07_4G018640.1/Soltu.Atl.02_1G005550.1/Soltu.Atl.02_2G006660.1/Soltu.Atl.02_4G006970.1/Soltu.Atl.02_3G006510.1/Soltu.Atl.10_3G001020.1/Soltu.Atl.10_4G001200.1/Soltu.Atl.01_3G014980.1	15
GO:0042659	BP	regulation of cell fate specification	15/7854	17/22001	1.16562e-05	0.000346002	0.000298021	Soltu.Atl.02_3G013270.1/Soltu.Atl.02_3G013290.1/Soltu.Atl.02_4G012170.1/Soltu.Atl.02_3G013260.1/Soltu.Atl.02_2G013060.1/Soltu.Atl.12_1G012020.1/Soltu.Atl.12_4G014620.1/Soltu.Atl.07_1G014890.1/Soltu.Atl.12_2G024820.1/Soltu.Atl.07_3G016630.1/Soltu.Atl.12_3G023740.1/Soltu.Atl.08_3G013800.1/Soltu.Atl.07_2G013100.1/Soltu.Atl.08_1G014590.1/Soltu.Atl.07_4G017970.1	15
GO:0045487	BP	gibberellin catabolic process	15/7854	17/22001	1.16562e-05	0.000346002	0.000298021	Soltu.Atl.07_3G017220.1/Soltu.Atl.07_4G018630.1/Soltu.Atl.07_2G013760.1/Soltu.Atl.07_3G017210.1/Soltu.Atl.07_1G015420.1/Soltu.Atl.07_1G015430.1/Soltu.Atl.07_2G013770.1/Soltu.Atl.07_4G018640.1/Soltu.Atl.02_1G005550.1/Soltu.Atl.02_2G006660.1/Soltu.Atl.02_4G006970.1/Soltu.Atl.02_3G006510.1/Soltu.Atl.10_3G001020.1/Soltu.Atl.10_4G001200.1/Soltu.Atl.01_3G014980.1	15
GO:0015812	BP	gamma-aminobutyric acid transport	11/7854	11/22001	1.19447e-05	0.000346002	0.000298021	Soltu.Atl.11_2G009630.1/Soltu.Atl.11_4G015410.1/Soltu.Atl.11_3G015310.1/Soltu.Atl.11_0G011200.1/Soltu.Atl.05_2G003330.1/Soltu.Atl.05_3G003840.1/Soltu.Atl.05_2G003320.1/Soltu.Atl.05_3G003850.1/Soltu.Atl.05_1G003250.1/Soltu.Atl.05_0G000710.1/Soltu.Atl.05_4G003540.1	11
GO:0019755	BP	one-carbon compound transport	11/7854	11/22001	1.19447e-05	0.000346002	0.000298021	Soltu.Atl.06_4G009510.1/Soltu.Atl.06_2G012950.1/Soltu.Atl.S106650.1/Soltu.Atl.06_1G005860.1/Soltu.Atl.03_0G006240.1/Soltu.Atl.03_1G028680.1/Soltu.Atl.03_0G006580.1/Soltu.Atl.08_3G006980.1/Soltu.Atl.08_4G008720.1/Soltu.Atl.08_1G005410.1/Soltu.Atl.03_4G021590.1	11
GO:0052575	BP	carbohydrate localization	11/7854	11/22001	1.19447e-05	0.000346002	0.000298021	Soltu.Atl.10_2G011520.1/Soltu.Atl.10_1G008340.1/Soltu.Atl.10_3G009610.1/Soltu.Atl.10_3G009620.1/Soltu.Atl.10_2G011530.1/Soltu.Atl.10_1G008350.1/Soltu.Atl.S121170.1/Soltu.Atl.10_0G013750.1/Soltu.Atl.09_4G001250.1/Soltu.Atl.09_2G002660.1/Soltu.Atl.09_3G000900.1	11
GO:0052576	BP	carbohydrate storage	11/7854	11/22001	1.19447e-05	0.000346002	0.000298021	Soltu.Atl.10_2G011520.1/Soltu.Atl.10_1G008340.1/Soltu.Atl.10_3G009610.1/Soltu.Atl.10_3G009620.1/Soltu.Atl.10_2G011530.1/Soltu.Atl.10_1G008350.1/Soltu.Atl.S121170.1/Soltu.Atl.10_0G013750.1/Soltu.Atl.09_4G001250.1/Soltu.Atl.09_2G002660.1/Soltu.Atl.09_3G000900.1	11
GO:1900376	BP	regulation of secondary metabolite biosynthetic process	31/7854	46/22001	1.20733e-05	0.00034686	0.000298759	Soltu.Atl.03_4G010200.1/Soltu.Atl.03_3G018010.1/Soltu.Atl.07_4G001630.1/Soltu.Atl.07_2G002310.1/Soltu.Atl.07_4G001640.1/Soltu.Atl.07_2G002330.1/Soltu.Atl.07_1G002480.1/Soltu.Atl.07_3G002790.1/Soltu.Atl.02_0G001890.1/Soltu.Atl.07_3G002780.1/Soltu.Atl.02_1G014600.1/Soltu.Atl.07_1G002470.1/Soltu.Atl.10_0G013190.1/Soltu.Atl.09_1G012340.1/Soltu.Atl.09_3G022310.1/Soltu.Atl.09_2G018510.1/Soltu.Atl.02_1G…	31
GO:0072530	BP	purine-containing compound transmembrane transport	32/7854	48/22001	1.23451e-05	0.000351786	0.000303002	Soltu.Atl.02_1G017950.1/Soltu.Atl.07_2G002670.1/Soltu.Atl.02_4G012100.1/Soltu.Atl.07_0G002900.1/Soltu.Atl.05_4G000750.1/Soltu.Atl.02_4G012150.1/Soltu.Atl.05_1G000320.1/Soltu.Atl.07_4G002080.1/Soltu.Atl.12_2G007180.1/Soltu.Atl.S086180.1/Soltu.Atl.08_2G007720.1/Soltu.Atl.08_4G006910.1/Soltu.Atl.02_3G013230.1/Soltu.Atl.07_3G003210.1/Soltu.Atl.S119270.1/Soltu.Atl.04_4G018240.1/Soltu.Atl.04_1G017500.1…	32
GO:0052542	BP	defense response by callose deposition	33/7854	50/22001	1.25041e-05	0.000353443	0.000304429	Soltu.Atl.05_1G006130.1/Soltu.Atl.05_1G006140.1/Soltu.Atl.02_2G012840.1/Soltu.Atl.S103410.1/Soltu.Atl.02_2G012850.1/Soltu.Atl.02_3G013080.1/Soltu.Atl.03_1G029210.1/Soltu.Atl.03_3G032490.1/Soltu.Atl.05_4G006370.1/Soltu.Atl.03_2G025330.1/Soltu.Atl.05_3G006470.1/Soltu.Atl.01_1G005930.1/Soltu.Atl.01_0G004180.1/Soltu.Atl.S148070.1/Soltu.Atl.02_3G013100.1/Soltu.Atl.02_1G025020.1/Soltu.Atl.02_4G011990.1…	33
GO:0009723	BP	response to ethylene	206/7854	455/22001	1.3543e-05	0.000379746	0.000327085	Soltu.Atl.07_1G009600.1/Soltu.Atl.02_2G029300.1/Soltu.Atl.10_1G008830.1/Soltu.Atl.12_3G018650.1/Soltu.Atl.10_0G009290.1/Soltu.Atl.10_0G014740.1/Soltu.Atl.10_2G012240.1/Soltu.Atl.10_4G006300.1/Soltu.Atl.07_4G012990.1/Soltu.Atl.10_4G006280.1/Soltu.Atl.S115210.1/Soltu.Atl.07_3G011990.1/Soltu.Atl.05_4G004560.1/Soltu.Atl.05_0G001730.1/Soltu.Atl.03_1G024530.1/Soltu.Atl.06_2G015450.1/Soltu.Atl.10_2G0104…	206
GO:0002237	BP	response to molecule of bacterial origin	59/7854	105/22001	1.408e-05	0.000386821	0.000333179	Soltu.Atl.03_4G014990.1/Soltu.Atl.03_3G022840.1/Soltu.Atl.01_4G023200.1/Soltu.Atl.01_3G020360.1/Soltu.Atl.09_1G004530.1/Soltu.Atl.03_1G003170.1/Soltu.Atl.04_2G008640.1/Soltu.Atl.03_2G003170.1/Soltu.Atl.09_3G012710.1/Soltu.Atl.04_0G008470.1/Soltu.Atl.S086150.1/Soltu.Atl.09_4G011290.1/Soltu.Atl.06_1G016250.1/Soltu.Atl.09_2G011890.1/Soltu.Atl.06_4G022290.1/Soltu.Atl.08_2G000910.1/Soltu.Atl.06_4G0170…	59
GO:1901401	BP	regulation of tetrapyrrole metabolic process	76/7854	143/22001	1.41526e-05	0.000386821	0.000333179	Soltu.Atl.04_4G003110.1/Soltu.Atl.04_3G003100.1/Soltu.Atl.S075410.1/Soltu.Atl.S075490.1/Soltu.Atl.S075450.1/Soltu.Atl.07_4G000270.1/Soltu.Atl.S077980.1/Soltu.Atl.04_0G001700.1/Soltu.Atl.07_3G001430.1/Soltu.Atl.07_2G001180.1/Soltu.Atl.07_1G013130.1/Soltu.Atl.06_2G013750.1/Soltu.Atl.10_2G003120.1/Soltu.Atl.04_2G006880.1/Soltu.Atl.10_2G013280.1/Soltu.Atl.09_3G018940.1/Soltu.Atl.04_2G003040.1/Soltu.A…	76
GO:0042447	BP	hormone catabolic process	23/7854	31/22001	1.42368e-05	0.000386821	0.000333179	Soltu.Atl.07_3G017220.1/Soltu.Atl.07_4G018630.1/Soltu.Atl.07_2G013760.1/Soltu.Atl.07_3G017210.1/Soltu.Atl.07_1G015420.1/Soltu.Atl.07_1G015430.1/Soltu.Atl.07_2G013770.1/Soltu.Atl.07_4G018640.1/Soltu.Atl.03_1G017650.1/Soltu.Atl.S117490.1/Soltu.Atl.03_2G015150.1/Soltu.Atl.02_1G005550.1/Soltu.Atl.02_2G006660.1/Soltu.Atl.02_4G006970.1/Soltu.Atl.02_3G006510.1/Soltu.Atl.04_4G006930.1/Soltu.Atl.10_3G0010…	23
GO:0048564	BP	photosystem I assembly	23/7854	31/22001	1.42368e-05	0.000386821	0.000333179	Soltu.Atl.04_3G020760.1/Soltu.Atl.01_3G001580.1/Soltu.Atl.01_1G001690.1/Soltu.Atl.04_2G019820.1/Soltu.Atl.05_3G015890.1/Soltu.Atl.04_1G020890.1/Soltu.Atl.02_2G031480.1/Soltu.Atl.01_4G001830.1/Soltu.Atl.02_1G028390.1/Soltu.Atl.02_4G023350.1/Soltu.Atl.11_0G005070.1/Soltu.Atl.10_2G012100.1/Soltu.Atl.01_2G001700.1/Soltu.Atl.11_1G007270.1/Soltu.Atl.02_3G030680.1/Soltu.Atl.10_4G006140.1/Soltu.Atl.07_3G…	23
GO:0002215	BP	defense response to nematode	19/7854	24/22001	1.68984e-05	0.000455607	0.000392426	Soltu.Atl.11_3G020120.1/Soltu.Atl.11_1G017950.1/Soltu.Atl.06_4G014000.1/Soltu.Atl.06_1G010010.1/Soltu.Atl.S133710.1/Soltu.Atl.11_2G013710.1/Soltu.Atl.11_4G018810.1/Soltu.Atl.01_0G006310.1/Soltu.Atl.01_1G011560.1/Soltu.Atl.06_3G014370.1/Soltu.Atl.06_2G020420.1/Soltu.Atl.01_3G010600.1/Soltu.Atl.03_4G020960.1/Soltu.Atl.03_3G028740.1/Soltu.Atl.01_0G006350.1/Soltu.Atl.03_2G022150.1/Soltu.Atl.02_3G0158…	19
GO:0071555	BP	cell wall organization	124/7854	256/22001	1.75742e-05	0.00047021	0.000405004	Soltu.Atl.05_1G006130.1/Soltu.Atl.11_1G003160.1/Soltu.Atl.11_2G002450.1/Soltu.Atl.09_0G005730.1/Soltu.Atl.11_4G003920.1/Soltu.Atl.09_4G003790.1/Soltu.Atl.01_3G017520.1/Soltu.Atl.04_2G010380.1/Soltu.Atl.01_1G025630.1/Soltu.Atl.01_4G029170.1/Soltu.Atl.12_3G023570.1/Soltu.Atl.11_3G002870.1/Soltu.Atl.01_3G027440.1/Soltu.Atl.08_2G006900.1/Soltu.Atl.07_4G012030.1/Soltu.Atl.04_4G012620.1/Soltu.Atl.09_0G…	124
GO:0006334	BP	nucleosome assembly	49/7854	84/22001	1.9067e-05	0.000506287	0.000436078	Soltu.Atl.06_4G019840.1/Soltu.Atl.05_2G021060.1/Soltu.Atl.11_3G020060.1/Soltu.Atl.11_3G020080.1/Soltu.Atl.04_4G005500.1/Soltu.Atl.11_1G017880.1/Soltu.Atl.11_1G017900.1/Soltu.Atl.11_2G013660.1/Soltu.Atl.11_1G017860.1/Soltu.Atl.05_1G021080.1/Soltu.Atl.04_1G006540.1/Soltu.Atl.06_1G014700.1/Soltu.Atl.05_4G020180.1/Soltu.Atl.04_1G010500.1/Soltu.Atl.06_4G019640.1/Soltu.Atl.04_3G005620.1/Soltu.Atl.06_2G…	49
GO:0015808	BP	L-alanine transport	16/7854	19/22001	1.96323e-05	0.000513516	0.000442305	Soltu.Atl.02_2G032600.1/Soltu.Atl.02_1G029430.1/Soltu.Atl.02_3G031710.1/Soltu.Atl.02_4G024360.1/Soltu.Atl.05_2G003330.1/Soltu.Atl.05_3G003840.1/Soltu.Atl.05_2G003320.1/Soltu.Atl.05_3G003850.1/Soltu.Atl.04_3G015600.1/Soltu.Atl.05_1G003250.1/Soltu.Atl.05_0G000710.1/Soltu.Atl.05_4G003540.1/Soltu.Atl.04_4G015630.1/Soltu.Atl.04_2G014380.1/Soltu.Atl.12_0G003160.1/Soltu.Atl.12_4G002300.1	16
GO:0032328	BP	alanine transport	16/7854	19/22001	1.96323e-05	0.000513516	0.000442305	Soltu.Atl.02_2G032600.1/Soltu.Atl.02_1G029430.1/Soltu.Atl.02_3G031710.1/Soltu.Atl.02_4G024360.1/Soltu.Atl.05_2G003330.1/Soltu.Atl.05_3G003840.1/Soltu.Atl.05_2G003320.1/Soltu.Atl.05_3G003850.1/Soltu.Atl.04_3G015600.1/Soltu.Atl.05_1G003250.1/Soltu.Atl.05_0G000710.1/Soltu.Atl.05_4G003540.1/Soltu.Atl.04_4G015630.1/Soltu.Atl.04_2G014380.1/Soltu.Atl.12_0G003160.1/Soltu.Atl.12_4G002300.1	16
GO:0016137	BP	glycoside metabolic process	20/7854	26/22001	2.14724e-05	0.000557487	0.000480178	Soltu.Atl.09_3G018810.1/Soltu.Atl.09_4G016380.1/Soltu.Atl.09_2G015780.1/Soltu.Atl.09_0G013700.1/Soltu.Atl.02_1G006530.1/Soltu.Atl.07_4G009890.1/Soltu.Atl.02_1G006470.1/Soltu.Atl.07_0G006040.1/Soltu.Atl.04_1G017020.1/Soltu.Atl.04_4G017780.1/Soltu.Atl.02_2G007830.1/Soltu.Atl.04_1G006110.1/Soltu.Atl.04_1G017090.1/Soltu.Atl.01_0G014600.1/Soltu.Atl.01_4G027090.1/Soltu.Atl.04_1G017040.1/Soltu.Atl.09_3G…	20
GO:1902652	BP	secondary alcohol metabolic process	35/7854	55/22001	2.26337e-05	0.000583317	0.000502426	Soltu.Atl.01_3G022240.1/Soltu.Atl.01_4G024740.1/Soltu.Atl.01_2G029140.1/Soltu.Atl.S076710.1/Soltu.Atl.01_1G024460.1/Soltu.Atl.S053170.1/Soltu.Atl.01_1G001090.1/Soltu.Atl.11_1G004370.1/Soltu.Atl.11_4G005570.1/Soltu.Atl.11_2G003360.1/Soltu.Atl.01_3G000930.1/Soltu.Atl.04_2G008640.1/Soltu.Atl.04_0G008470.1/Soltu.Atl.S086150.1/Soltu.Atl.10_2G003440.1/Soltu.Atl.10_3G001950.1/Soltu.Atl.04_2G008700.1/Sol…	35
GO:1901463	BP	regulation of tetrapyrrole biosynthetic process	72/7854	136/22001	2.78942e-05	0.000713643	0.000614679	Soltu.Atl.04_4G003110.1/Soltu.Atl.04_3G003100.1/Soltu.Atl.S075410.1/Soltu.Atl.S075490.1/Soltu.Atl.S075450.1/Soltu.Atl.07_4G000270.1/Soltu.Atl.04_0G001700.1/Soltu.Atl.07_3G001430.1/Soltu.Atl.07_2G001180.1/Soltu.Atl.07_1G013130.1/Soltu.Atl.06_2G013750.1/Soltu.Atl.10_2G003120.1/Soltu.Atl.04_2G006880.1/Soltu.Atl.10_2G013280.1/Soltu.Atl.09_3G018940.1/Soltu.Atl.04_2G003040.1/Soltu.Atl.10_3G010630.1/Sol…	72
GO:0015800	BP	acidic amino acid transport	17/7854	21/22001	2.85905e-05	0.000720934	0.000620959	Soltu.Atl.02_2G032600.1/Soltu.Atl.02_1G029430.1/Soltu.Atl.02_3G031710.1/Soltu.Atl.02_4G024360.1/Soltu.Atl.05_2G003330.1/Soltu.Atl.05_3G003840.1/Soltu.Atl.05_2G003320.1/Soltu.Atl.05_3G003850.1/Soltu.Atl.04_3G015600.1/Soltu.Atl.05_1G003250.1/Soltu.Atl.05_0G000710.1/Soltu.Atl.05_4G003540.1/Soltu.Atl.04_4G015630.1/Soltu.Atl.06_1G008880.1/Soltu.Atl.04_2G014380.1/Soltu.Atl.12_0G003160.1/Soltu.Atl.12_4G…	17
GO:0015813	BP	L-glutamate transmembrane transport	17/7854	21/22001	2.85905e-05	0.000720934	0.000620959	Soltu.Atl.02_2G032600.1/Soltu.Atl.02_1G029430.1/Soltu.Atl.02_3G031710.1/Soltu.Atl.02_4G024360.1/Soltu.Atl.05_2G003330.1/Soltu.Atl.05_3G003840.1/Soltu.Atl.05_2G003320.1/Soltu.Atl.05_3G003850.1/Soltu.Atl.04_3G015600.1/Soltu.Atl.05_1G003250.1/Soltu.Atl.05_0G000710.1/Soltu.Atl.05_4G003540.1/Soltu.Atl.04_4G015630.1/Soltu.Atl.06_1G008880.1/Soltu.Atl.04_2G014380.1/Soltu.Atl.12_0G003160.1/Soltu.Atl.12_4G…	17
GO:0061615	BP	glycolytic process through fructose-6-phosphate	14/7854	16/22001	2.89737e-05	0.000725377	0.000624786	Soltu.Atl.08_2G008670.1/Soltu.Atl.08_4G007850.1/Soltu.Atl.11_2G001200.1/Soltu.Atl.11_1G001870.1/Soltu.Atl.12_3G004160.1/Soltu.Atl.11_4G002580.1/Soltu.Atl.11_3G001720.1/Soltu.Atl.04_0G000300.1/Soltu.Atl.12_0G001470.1/Soltu.Atl.04_0G000270.1/Soltu.Atl.12_2G005000.1/Soltu.Atl.04_3G006950.1/Soltu.Atl.04_1G007520.1/Soltu.Atl.07_0G007110.1	14
GO:0016999	BP	antibiotic metabolic process	81/7854	157/22001	3.132e-05	0.000778558	0.000670593	Soltu.Atl.05_1G006130.1/Soltu.Atl.03_1G017650.1/Soltu.Atl.S117490.1/Soltu.Atl.03_2G015150.1/Soltu.Atl.S055480.1/Soltu.Atl.05_1G006140.1/Soltu.Atl.08_0G003250.1/Soltu.Atl.02_1G006530.1/Soltu.Atl.04_3G014230.1/Soltu.Atl.04_4G014010.1/Soltu.Atl.S026530.1/Soltu.Atl.02_1G006470.1/Soltu.Atl.12_2G001860.1/Soltu.Atl.05_4G006370.1/Soltu.Atl.04_1G013690.1/Soltu.Atl.05_3G006470.1/Soltu.Atl.04_3G008620.1/Sol…	81
GO:1900140	BP	regulation of seedling development	107/7854	218/22001	3.19278e-05	0.000788076	0.000678791	Soltu.Atl.05_1G006130.1/Soltu.Atl.02_1G012240.1/Soltu.Atl.07_1G009600.1/Soltu.Atl.02_2G015100.1/Soltu.Atl.02_3G015570.1/Soltu.Atl.12_3G018650.1/Soltu.Atl.10_0G009290.1/Soltu.Atl.07_4G012990.1/Soltu.Atl.07_3G014730.1/Soltu.Atl.07_0G007860.1/Soltu.Atl.07_4G015920.1/Soltu.Atl.07_3G011990.1/Soltu.Atl.S055480.1/Soltu.Atl.07_1G012950.1/Soltu.Atl.02_4G013670.1/Soltu.Atl.09_1G006030.1/Soltu.Atl.05_1G0061…	107
GO:0009643	BP	photosynthetic acclimation	10/7854	10/22001	3.34876e-05	0.000815097	0.000702064	Soltu.Atl.10_4G002590.1/Soltu.Atl.10_1G003460.1/Soltu.Atl.10_2G003960.1/Soltu.Atl.11_2G006250.1/Soltu.Atl.11_4G012030.1/Soltu.Atl.S022220.1/Soltu.Atl.11_4G012000.1/Soltu.Atl.11_1G010530.1/Soltu.Atl.11_3G011730.1/Soltu.Atl.11_1G010510.1	10
GO:0090355	BP	positive regulation of auxin metabolic process	10/7854	10/22001	3.34876e-05	0.000815097	0.000702064	Soltu.Atl.04_2G018830.1/Soltu.Atl.04_3G019770.1/Soltu.Atl.S107370.1/Soltu.Atl.05_2G018860.1/Soltu.Atl.S107390.1/Soltu.Atl.10_0G017180.1/Soltu.Atl.01_2G000080.1/Soltu.Atl.01_1G000070.1/Soltu.Atl.06_3G005700.1/Soltu.Atl.01_3G000080.1	10
GO:0042537	BP	benzene-containing compound metabolic process	62/7854	114/22001	3.38558e-05	0.000818377	0.000704889	Soltu.Atl.05_1G006130.1/Soltu.Atl.01_3G022240.1/Soltu.Atl.01_4G024740.1/Soltu.Atl.03_1G017650.1/Soltu.Atl.S117490.1/Soltu.Atl.03_2G015150.1/Soltu.Atl.01_2G029140.1/Soltu.Atl.S055480.1/Soltu.Atl.05_1G006140.1/Soltu.Atl.01_1G024460.1/Soltu.Atl.07_2G013530.1/Soltu.Atl.08_0G003250.1/Soltu.Atl.02_1G006530.1/Soltu.Atl.07_4G018400.1/Soltu.Atl.07_1G015230.1/Soltu.Atl.02_1G006470.1/Soltu.Atl.07_3G016990.1…	62
GO:0008203	BP	cholesterol metabolic process	18/7854	23/22001	3.78154e-05	0.000896516	0.000772193	Soltu.Atl.01_3G022240.1/Soltu.Atl.01_4G024740.1/Soltu.Atl.01_2G029140.1/Soltu.Atl.01_1G024460.1/Soltu.Atl.S053170.1/Soltu.Atl.11_1G004370.1/Soltu.Atl.11_4G005570.1/Soltu.Atl.11_2G003360.1/Soltu.Atl.04_2G008640.1/Soltu.Atl.04_0G008470.1/Soltu.Atl.S086150.1/Soltu.Atl.10_2G003440.1/Soltu.Atl.10_3G001950.1/Soltu.Atl.04_2G008700.1/Soltu.Atl.10_1G002910.1/Soltu.Atl.04_0G008530.1/Soltu.Atl.04_3G004580.1…	18
GO:0019218	BP	regulation of steroid metabolic process	18/7854	23/22001	3.78154e-05	0.000896516	0.000772193	Soltu.Atl.01_3G022240.1/Soltu.Atl.01_4G024740.1/Soltu.Atl.01_2G029140.1/Soltu.Atl.01_1G024460.1/Soltu.Atl.10_4G008940.1/Soltu.Atl.S053170.1/Soltu.Atl.11_1G004370.1/Soltu.Atl.11_4G005570.1/Soltu.Atl.11_2G003360.1/Soltu.Atl.10_2G003440.1/Soltu.Atl.10_3G001950.1/Soltu.Atl.10_1G002910.1/Soltu.Atl.04_3G004580.1/Soltu.Atl.10_4G002060.1/Soltu.Atl.11_1G014260.1/Soltu.Atl.11_2G010480.1/Soltu.Atl.11_4G0159…	18
GO:0009308	BP	amine metabolic process	123/7854	257/22001	3.78558e-05	0.000896516	0.000772193	Soltu.Atl.03_1G015630.1/Soltu.Atl.04_4G003110.1/Soltu.Atl.03_0G003150.1/Soltu.Atl.03_2G013800.1/Soltu.Atl.03_1G015640.1/Soltu.Atl.03_0G003140.1/Soltu.Atl.04_3G003100.1/Soltu.Atl.S075410.1/Soltu.Atl.S075490.1/Soltu.Atl.S075450.1/Soltu.Atl.03_3G022300.1/Soltu.Atl.03_1G015610.1/Soltu.Atl.07_4G000270.1/Soltu.Atl.03_4G014390.1/Soltu.Atl.04_0G001700.1/Soltu.Atl.03_0G003160.1/Soltu.Atl.07_3G001430.1/Sol…	123
GO:0006833	BP	water transport	45/7854	77/22001	3.86481e-05	0.000903078	0.000777844	Soltu.Atl.06_4G009510.1/Soltu.Atl.07_3G018140.1/Soltu.Atl.06_2G012950.1/Soltu.Atl.S106650.1/Soltu.Atl.07_2G014740.1/Soltu.Atl.06_1G005860.1/Soltu.Atl.08_2G006900.1/Soltu.Atl.06_4G015510.1/Soltu.Atl.08_0G008180.1/Soltu.Atl.03_0G006240.1/Soltu.Atl.07_4G019700.1/Soltu.Atl.03_1G028680.1/Soltu.Atl.10_2G014360.1/Soltu.Atl.08_1G003340.1/Soltu.Atl.03_0G006580.1/Soltu.Atl.07_3G018150.1/Soltu.Atl.08_3G0069…	45
GO:0042044	BP	fluid transport	45/7854	77/22001	3.86481e-05	0.000903078	0.000777844	Soltu.Atl.06_4G009510.1/Soltu.Atl.07_3G018140.1/Soltu.Atl.06_2G012950.1/Soltu.Atl.S106650.1/Soltu.Atl.07_2G014740.1/Soltu.Atl.06_1G005860.1/Soltu.Atl.08_2G006900.1/Soltu.Atl.06_4G015510.1/Soltu.Atl.08_0G008180.1/Soltu.Atl.03_0G006240.1/Soltu.Atl.07_4G019700.1/Soltu.Atl.03_1G028680.1/Soltu.Atl.10_2G014360.1/Soltu.Atl.08_1G003340.1/Soltu.Atl.03_0G006580.1/Soltu.Atl.07_3G018150.1/Soltu.Atl.08_3G0069…	45
GO:0019318	BP	hexose metabolic process	60/7854	110/22001	4.0096e-05	0.000930705	0.00080164	Soltu.Atl.12_0G003180.1/Soltu.Atl.12_2G006850.1/Soltu.Atl.09_4G000820.1/Soltu.Atl.09_2G001010.1/Soltu.Atl.09_0G002400.1/Soltu.Atl.02_3G029790.1/Soltu.Atl.01_4G016880.1/Soltu.Atl.09_0G000750.1/Soltu.Atl.01_3G015020.1/Soltu.Atl.02_1G027410.1/Soltu.Atl.01_2G018320.1/Soltu.Atl.05_2G018460.1/Soltu.Atl.02_4G017110.1/Soltu.Atl.02_4G022450.1/Soltu.Atl.05_2G018710.1/Soltu.Atl.05_4G018480.1/Soltu.Atl.02_2G…	60
GO:0023056	BP	positive regulation of signaling	143/7854	306/22001	4.2125e-05	0.000971369	0.000836665	Soltu.Atl.05_3G015170.1/Soltu.Atl.02_2G025010.1/Soltu.Atl.10_1G008830.1/Soltu.Atl.10_0G014740.1/Soltu.Atl.10_2G012240.1/Soltu.Atl.10_4G006300.1/Soltu.Atl.10_4G006280.1/Soltu.Atl.S115210.1/Soltu.Atl.11_3G003330.1/Soltu.Atl.05_4G004560.1/Soltu.Atl.05_0G001730.1/Soltu.Atl.11_1G003550.1/Soltu.Atl.08_4G015010.1/Soltu.Atl.08_2G017000.1/Soltu.Atl.08_3G014910.1/Soltu.Atl.08_4G018210.1/Soltu.Atl.S108230.1…	143
GO:0080060	BP	integument development	15/7854	18/22001	4.66524e-05	0.00106358	0.000916086	Soltu.Atl.10_1G008830.1/Soltu.Atl.10_0G014740.1/Soltu.Atl.10_2G012240.1/Soltu.Atl.10_4G006300.1/Soltu.Atl.10_4G006280.1/Soltu.Atl.S115210.1/Soltu.Atl.11_3G012830.1/Soltu.Atl.10_3G000180.1/Soltu.Atl.10_4G000180.1/Soltu.Atl.11_2G007620.1/Soltu.Atl.11_1G011770.1/Soltu.Atl.11_2G007340.1/Soltu.Atl.02_2G011790.1/Soltu.Atl.01_1G014670.1/Soltu.Atl.02_4G011060.1	15
GO:0016104	BP	triterpenoid biosynthetic process	19/7854	25/22001	4.67306e-05	0.00106358	0.000916086	Soltu.Atl.03_1G002560.1/Soltu.Atl.11_0G004190.1/Soltu.Atl.04_4G002650.1/Soltu.Atl.03_2G002570.1/Soltu.Atl.08_2G015020.1/Soltu.Atl.12_3G014760.1/Soltu.Atl.04_1G007460.1/Soltu.Atl.02_4G016970.1/Soltu.Atl.06_1G011710.1/Soltu.Atl.02_1G008440.1/Soltu.Atl.10_2G010970.1/Soltu.Atl.03_2G009570.1/Soltu.Atl.02_3G021840.1/Soltu.Atl.02_1G018040.1/Soltu.Atl.02_2G020380.1/Soltu.Atl.02_3G004370.1/Soltu.Atl.S0464…	19
GO:0005996	BP	monosaccharide metabolic process	104/7854	213/22001	5.34832e-05	0.00120941	0.0010417	Soltu.Atl.12_0G003180.1/Soltu.Atl.12_3G002500.1/Soltu.Atl.12_2G006850.1/Soltu.Atl.12_2G003240.1/Soltu.Atl.09_4G000820.1/Soltu.Atl.09_2G001010.1/Soltu.Atl.09_0G002400.1/Soltu.Atl.02_3G029790.1/Soltu.Atl.01_4G016880.1/Soltu.Atl.09_0G000750.1/Soltu.Atl.12_4G001470.1/Soltu.Atl.12_1G001230.1/Soltu.Atl.01_3G015020.1/Soltu.Atl.02_1G027410.1/Soltu.Atl.01_2G018320.1/Soltu.Atl.05_2G018460.1/Soltu.Atl.02_4G…	104
GO:0010207	BP	photosystem II assembly	20/7854	27/22001	5.49218e-05	0.00122612	0.00105609	Soltu.Atl.06_4G011990.1/Soltu.Atl.06_3G010380.1/Soltu.Atl.06_1G007990.1/Soltu.Atl.06_2G016430.1/Soltu.Atl.08_1G016950.1/Soltu.Atl.S097030.1/Soltu.Atl.08_3G015690.1/Soltu.Atl.03_3G020280.1/Soltu.Atl.01_4G000870.1/Soltu.Atl.03_2G016510.1/Soltu.Atl.03_1G019000.1/Soltu.Atl.03_4G011100.1/Soltu.Atl.10_2G012100.1/Soltu.Atl.10_4G006140.1/Soltu.Atl.01_1G001040.1/Soltu.Atl.07_3G013820.1/Soltu.Atl.07_2G0108…	20
GO:0015908	BP	fatty acid transport	20/7854	27/22001	5.49218e-05	0.00122612	0.00105609	Soltu.Atl.05_2G017370.1/Soltu.Atl.05_1G018270.1/Soltu.Atl.05_2G017380.1/Soltu.Atl.05_1G018290.1/Soltu.Atl.05_4G017300.1/Soltu.Atl.S119590.1/Soltu.Atl.06_1G010310.1/Soltu.Atl.S119720.1/Soltu.Atl.06_4G014300.1/Soltu.Atl.06_3G014630.1/Soltu.Atl.01_2G025360.1/Soltu.Atl.01_2G025270.1/Soltu.Atl.01_3G024700.1/Soltu.Atl.02_3G028570.1/Soltu.Atl.01_0G013720.1/Soltu.Atl.S126060.1/Soltu.Atl.01_4G026160.1/Sol…	20
GO:0010029	BP	regulation of seed germination	100/7854	204/22001	6.05587e-05	0.00134341	0.00115711	Soltu.Atl.05_1G006130.1/Soltu.Atl.02_1G012240.1/Soltu.Atl.07_1G009600.1/Soltu.Atl.02_2G015100.1/Soltu.Atl.02_3G015570.1/Soltu.Atl.12_3G018650.1/Soltu.Atl.10_0G009290.1/Soltu.Atl.07_4G012990.1/Soltu.Atl.07_3G014730.1/Soltu.Atl.07_0G007860.1/Soltu.Atl.07_4G015920.1/Soltu.Atl.07_3G011990.1/Soltu.Atl.S055480.1/Soltu.Atl.07_1G012950.1/Soltu.Atl.02_4G013670.1/Soltu.Atl.09_1G006030.1/Soltu.Atl.05_1G0061…	100
GO:1901616	BP	organic hydroxy compound catabolic process	49/7854	87/22001	6.7345e-05	0.00147172	0.00126763	Soltu.Atl.03_1G017650.1/Soltu.Atl.S117490.1/Soltu.Atl.03_2G015150.1/Soltu.Atl.07_4G010130.1/Soltu.Atl.07_0G006290.1/Soltu.Atl.07_0G006310.1/Soltu.Atl.11_4G000700.1/Soltu.Atl.07_2G007110.1/Soltu.Atl.07_1G008220.1/Soltu.Atl.04_2G008640.1/Soltu.Atl.07_4G010120.1/Soltu.Atl.07_0G006300.1/Soltu.Atl.04_0G008470.1/Soltu.Atl.S086150.1/Soltu.Atl.11_2G000280.1/Soltu.Atl.07_4G010100.1/Soltu.Atl.07_1G008210.1…	49
GO:0015807	BP	L-amino acid transport	35/7854	57/22001	6.76028e-05	0.00147172	0.00126763	Soltu.Atl.05_2G018910.1/Soltu.Atl.02_2G032600.1/Soltu.Atl.02_1G029430.1/Soltu.Atl.02_3G031710.1/Soltu.Atl.02_4G024360.1/Soltu.Atl.06_2G013560.1/Soltu.Atl.05_2G003330.1/Soltu.Atl.05_3G003840.1/Soltu.Atl.05_2G003320.1/Soltu.Atl.05_3G003850.1/Soltu.Atl.11_4G009830.1/Soltu.Atl.11_0G006110.1/Soltu.Atl.04_3G015600.1/Soltu.Atl.05_1G003250.1/Soltu.Atl.10_1G009690.1/Soltu.Atl.05_0G000710.1/Soltu.Atl.06_2G…	35
GO:1902475	BP	L-alpha-amino acid transmembrane transport	35/7854	57/22001	6.76028e-05	0.00147172	0.00126763	Soltu.Atl.05_2G018910.1/Soltu.Atl.02_2G032600.1/Soltu.Atl.02_1G029430.1/Soltu.Atl.02_3G031710.1/Soltu.Atl.02_4G024360.1/Soltu.Atl.06_2G013560.1/Soltu.Atl.05_2G003330.1/Soltu.Atl.05_3G003840.1/Soltu.Atl.05_2G003320.1/Soltu.Atl.05_3G003850.1/Soltu.Atl.11_4G009830.1/Soltu.Atl.11_0G006110.1/Soltu.Atl.04_3G015600.1/Soltu.Atl.05_1G003250.1/Soltu.Atl.10_1G009690.1/Soltu.Atl.05_0G000710.1/Soltu.Atl.06_2G…	35
GO:0008299	BP	isoprenoid biosynthetic process	144/7854	311/22001	6.92646e-05	0.0014986	0.00129078	Soltu.Atl.12_4G004050.1/Soltu.Atl.S105970.1/Soltu.Atl.04_4G012550.1/Soltu.Atl.02_1G005550.1/Soltu.Atl.02_2G006660.1/Soltu.Atl.03_1G024530.1/Soltu.Atl.08_0G000140.1/Soltu.Atl.08_4G017810.1/Soltu.Atl.S067460.1/Soltu.Atl.11_2G011860.1/Soltu.Atl.02_4G006970.1/Soltu.Atl.01_4G030140.1/Soltu.Atl.S053170.1/Soltu.Atl.11_1G004370.1/Soltu.Atl.02_3G006510.1/Soltu.Atl.11_4G005570.1/Soltu.Atl.03_2G022540.1/Sol…	144
GO:0010161	BP	red light signaling pathway	13/7854	15/22001	7.14598e-05	0.00152724	0.00131545	Soltu.Atl.12_0G000870.1/Soltu.Atl.01_2G025760.1/Soltu.Atl.12_3G003570.1/Soltu.Atl.08_0G002970.1/Soltu.Atl.12_2G004440.1/Soltu.Atl.06_3G005210.1/Soltu.Atl.06_2G003330.1/Soltu.Atl.10_0G002610.1/Soltu.Atl.S026460.1/Soltu.Atl.S026410.1/Soltu.Atl.06_2G021310.1/Soltu.Atl.06_3G015260.1/Soltu.Atl.S059770.1	13
GO:0042759	BP	long-chain fatty acid biosynthetic process	13/7854	15/22001	7.14598e-05	0.00152724	0.00131545	Soltu.Atl.01_3G022240.1/Soltu.Atl.01_4G024740.1/Soltu.Atl.02_3G030530.1/Soltu.Atl.S078080.1/Soltu.Atl.01_2G029140.1/Soltu.Atl.01_1G024460.1/Soltu.Atl.10_2G003440.1/Soltu.Atl.10_3G001950.1/Soltu.Atl.10_1G002910.1/Soltu.Atl.01_1G028630.1/Soltu.Atl.10_4G002060.1/Soltu.Atl.01_4G032470.1/Soltu.Atl.02_4G023190.1	13
GO:0046462	BP	monoacylglycerol metabolic process	23/7854	33/22001	7.3083e-05	0.00154311	0.00132912	Soltu.Atl.02_1G012240.1/Soltu.Atl.02_2G015100.1/Soltu.Atl.02_3G015570.1/Soltu.Atl.02_4G013670.1/Soltu.Atl.02_3G015990.1/Soltu.Atl.02_2G015400.1/Soltu.Atl.02_2G015410.1/Soltu.Atl.02_2G015480.1/Soltu.Atl.02_4G013720.1/Soltu.Atl.02_3G015970.1/Soltu.Atl.02_4G013660.1/Soltu.Atl.02_2G015450.1/Soltu.Atl.02_4G013650.1/Soltu.Atl.02_2G015440.1/Soltu.Atl.02_1G012270.1/Soltu.Atl.02_2G015460.1/Soltu.Atl.S0875…	23
GO:0052651	BP	monoacylglycerol catabolic process	23/7854	33/22001	7.3083e-05	0.00154311	0.00132912	Soltu.Atl.02_1G012240.1/Soltu.Atl.02_2G015100.1/Soltu.Atl.02_3G015570.1/Soltu.Atl.02_4G013670.1/Soltu.Atl.02_3G015990.1/Soltu.Atl.02_2G015400.1/Soltu.Atl.02_2G015410.1/Soltu.Atl.02_2G015480.1/Soltu.Atl.02_4G013720.1/Soltu.Atl.02_3G015970.1/Soltu.Atl.02_4G013660.1/Soltu.Atl.02_2G015450.1/Soltu.Atl.02_4G013650.1/Soltu.Atl.02_2G015440.1/Soltu.Atl.02_1G012270.1/Soltu.Atl.02_2G015460.1/Soltu.Atl.S0875…	23
GO:0009625	BP	response to insect	26/7854	39/22001	8.10518e-05	0.00170112	0.00146522	Soltu.Atl.03_4G014990.1/Soltu.Atl.03_3G022840.1/Soltu.Atl.01_4G030140.1/Soltu.Atl.02_2G023780.1/Soltu.Atl.02_4G017850.1/Soltu.Atl.02_3G024870.1/Soltu.Atl.02_1G022150.1/Soltu.Atl.01_2G032590.1/Soltu.Atl.06_3G011460.1/Soltu.Atl.06_1G009070.1/Soltu.Atl.06_4G013060.1/Soltu.Atl.06_3G011470.1/Soltu.Atl.02_0G001720.1/Soltu.Atl.02_2G014540.1/Soltu.Atl.01_1G005930.1/Soltu.Atl.01_0G004180.1/Soltu.Atl.S1480…	26
GO:0000302	BP	response to reactive oxygen species	199/7854	449/22001	8.74222e-05	0.0018239	0.00157097	Soltu.Atl.05_3G015170.1/Soltu.Atl.04_1G011710.1/Soltu.Atl.07_1G009600.1/Soltu.Atl.04_0G010290.1/Soltu.Atl.12_2G007870.1/Soltu.Atl.12_4G003790.1/Soltu.Atl.03_4G014990.1/Soltu.Atl.04_2G010500.1/Soltu.Atl.12_3G018650.1/Soltu.Atl.04_3G012070.1/Soltu.Atl.S025450.1/Soltu.Atl.02_3G030530.1/Soltu.Atl.04_0G006720.1/Soltu.Atl.07_3G007430.1/Soltu.Atl.03_3G022840.1/Soltu.Atl.12_4G003330.1/Soltu.Atl.04_2G0107…	199
GO:0009727	BP	detection of ethylene stimulus	11/7854	12/22001	9.64742e-05	0.00196594	0.00169332	Soltu.Atl.07_1G009600.1/Soltu.Atl.12_3G018650.1/Soltu.Atl.07_4G012990.1/Soltu.Atl.07_3G011990.1/Soltu.Atl.12_1G006780.1/Soltu.Atl.12_2G019970.1/Soltu.Atl.12_4G009710.1/Soltu.Atl.07_3G017150.1/Soltu.Atl.07_2G013690.1/Soltu.Atl.07_4G018560.1/Soltu.Atl.07_1G015360.1	11
GO:0010110	BP	regulation of photosynthesis, dark reaction	11/7854	12/22001	9.64742e-05	0.00196594	0.00169332	Soltu.Atl.01_1G014350.1/Soltu.Atl.01_4G016550.1/Soltu.Atl.01_3G014700.1/Soltu.Atl.S140700.1/Soltu.Atl.06_4G000150.1/Soltu.Atl.06_3G000140.1/Soltu.Atl.06_1G000130.1/Soltu.Atl.06_2G000140.1/Soltu.Atl.04_2G020500.1/Soltu.Atl.04_3G021450.1/Soltu.Atl.04_1G021560.1	11
GO:0080152	BP	regulation of reductive pentose-phosphate cycle	11/7854	12/22001	9.64742e-05	0.00196594	0.00169332	Soltu.Atl.01_1G014350.1/Soltu.Atl.01_4G016550.1/Soltu.Atl.01_3G014700.1/Soltu.Atl.S140700.1/Soltu.Atl.06_4G000150.1/Soltu.Atl.06_3G000140.1/Soltu.Atl.06_1G000130.1/Soltu.Atl.06_2G000140.1/Soltu.Atl.04_2G020500.1/Soltu.Atl.04_3G021450.1/Soltu.Atl.04_1G021560.1	11
GO:0080153	BP	negative regulation of reductive pentose-phosphate cycle	11/7854	12/22001	9.64742e-05	0.00196594	0.00169332	Soltu.Atl.01_1G014350.1/Soltu.Atl.01_4G016550.1/Soltu.Atl.01_3G014700.1/Soltu.Atl.S140700.1/Soltu.Atl.06_4G000150.1/Soltu.Atl.06_3G000140.1/Soltu.Atl.06_1G000130.1/Soltu.Atl.06_2G000140.1/Soltu.Atl.04_2G020500.1/Soltu.Atl.04_3G021450.1/Soltu.Atl.04_1G021560.1	11
GO:0051552	BP	flavone metabolic process	18/7854	24/22001	0.000100566	0.00202098	0.00174072	Soltu.Atl.03_1G017650.1/Soltu.Atl.S117490.1/Soltu.Atl.03_2G015150.1/Soltu.Atl.S117500.1/Soltu.Atl.03_2G015140.1/Soltu.Atl.03_1G017640.1/Soltu.Atl.03_4G012500.1/Soltu.Atl.03_3G018800.1/Soltu.Atl.01_4G016390.1/Soltu.Atl.01_1G014200.1/Soltu.Atl.10_2G008740.1/Soltu.Atl.10_2G008710.1/Soltu.Atl.01_0G017890.1/Soltu.Atl.07_4G019320.1/Soltu.Atl.01_3G033800.1/Soltu.Atl.07_2G014440.1/Soltu.Atl.01_0G017660.1…	18
GO:0051553	BP	flavone biosynthetic process	18/7854	24/22001	0.000100566	0.00202098	0.00174072	Soltu.Atl.03_1G017650.1/Soltu.Atl.S117490.1/Soltu.Atl.03_2G015150.1/Soltu.Atl.S117500.1/Soltu.Atl.03_2G015140.1/Soltu.Atl.03_1G017640.1/Soltu.Atl.03_4G012500.1/Soltu.Atl.03_3G018800.1/Soltu.Atl.01_4G016390.1/Soltu.Atl.01_1G014200.1/Soltu.Atl.10_2G008740.1/Soltu.Atl.10_2G008710.1/Soltu.Atl.01_0G017890.1/Soltu.Atl.07_4G019320.1/Soltu.Atl.01_3G033800.1/Soltu.Atl.07_2G014440.1/Soltu.Atl.01_0G017660.1…	18
GO:0010647	BP	positive regulation of cell communication	144/7854	313/22001	0.000100905	0.00202098	0.00174072	Soltu.Atl.05_3G015170.1/Soltu.Atl.02_2G025010.1/Soltu.Atl.10_1G008830.1/Soltu.Atl.10_0G014740.1/Soltu.Atl.10_2G012240.1/Soltu.Atl.10_4G006300.1/Soltu.Atl.10_4G006280.1/Soltu.Atl.S115210.1/Soltu.Atl.11_3G003330.1/Soltu.Atl.05_4G004560.1/Soltu.Atl.05_0G001730.1/Soltu.Atl.11_1G003550.1/Soltu.Atl.08_4G015010.1/Soltu.Atl.08_2G017000.1/Soltu.Atl.08_3G014910.1/Soltu.Atl.08_4G018210.1/Soltu.Atl.S108230.1…	144
GO:0010218	BP	response to far red light	64/7854	122/22001	0.000107998	0.00215075	0.0018525	Soltu.Atl.05_4G021170.1/Soltu.Atl.S098640.1/Soltu.Atl.S098620.1/Soltu.Atl.05_4G021190.1/Soltu.Atl.04_0G010290.1/Soltu.Atl.12_2G007870.1/Soltu.Atl.12_4G003790.1/Soltu.Atl.04_2G010500.1/Soltu.Atl.04_3G012070.1/Soltu.Atl.12_3G018940.1/Soltu.Atl.12_2G020270.1/Soltu.Atl.12_1G007060.1/Soltu.Atl.12_4G010040.1/Soltu.Atl.12_4G003330.1/Soltu.Atl.04_2G010700.1/Soltu.Atl.04_2G010690.1/Soltu.Atl.06_4G011990.1…	64
GO:0005983	BP	starch catabolic process	35/7854	58/22001	0.00011215	0.00222083	0.00191286	Soltu.Atl.03_0G004100.1/Soltu.Atl.08_1G012420.1/Soltu.Atl.08_4G015430.1/Soltu.Atl.03_4G015900.1/Soltu.Atl.03_2G017360.1/Soltu.Atl.08_3G000750.1/Soltu.Atl.S067580.1/Soltu.Atl.03_2G017370.1/Soltu.Atl.05_4G005300.1/Soltu.Atl.05_3G005130.1/Soltu.Atl.09_4G021970.1/Soltu.Atl.11_1G003210.1/Soltu.Atl.11_4G004240.1/Soltu.Atl.11_1G003440.1/Soltu.Atl.11_4G003970.1/Soltu.Atl.09_1G014480.1/Soltu.Atl.09_1G0146…	35
GO:0072330	BP	monocarboxylic acid biosynthetic process	193/7854	436/22001	0.000120229	0.00236743	0.00203913	Soltu.Atl.01_2G024270.1/Soltu.Atl.01_3G022240.1/Soltu.Atl.01_4G024740.1/Soltu.Atl.01_1G020360.1/Soltu.Atl.12_3G002500.1/Soltu.Atl.S074140.1/Soltu.Atl.01_0G010810.1/Soltu.Atl.10_3G010260.1/Soltu.Atl.10_1G009310.1/Soltu.Atl.02_3G030530.1/Soltu.Atl.12_2G000850.1/Soltu.Atl.12_2G003240.1/Soltu.Atl.S078080.1/Soltu.Atl.12_2G009740.1/Soltu.Atl.01_2G029140.1/Soltu.Atl.12_4G001470.1/Soltu.Atl.12_1G001230.1…	193
GO:0044247	BP	cellular polysaccharide catabolic process	46/7854	82/22001	0.000126544	0.00246409	0.00212238	Soltu.Atl.S008910.1/Soltu.Atl.09_3G009130.1/Soltu.Atl.03_0G004100.1/Soltu.Atl.S114400.1/Soltu.Atl.08_1G012420.1/Soltu.Atl.08_4G015430.1/Soltu.Atl.03_4G015900.1/Soltu.Atl.03_2G017360.1/Soltu.Atl.08_3G000750.1/Soltu.Atl.02_1G021440.1/Soltu.Atl.S067580.1/Soltu.Atl.03_2G017370.1/Soltu.Atl.05_4G005300.1/Soltu.Atl.05_3G005130.1/Soltu.Atl.07_3G014570.1/Soltu.Atl.09_4G021970.1/Soltu.Atl.11_1G003210.1/Sol…	46
GO:2000022	BP	regulation of jasmonic acid mediated signaling pathway	46/7854	82/22001	0.000126544	0.00246409	0.00212238	Soltu.Atl.08_2G002940.1/Soltu.Atl.10_0G008240.1/Soltu.Atl.10_1G008830.1/Soltu.Atl.10_0G014740.1/Soltu.Atl.10_2G012240.1/Soltu.Atl.10_0G008230.1/Soltu.Atl.03_3G013050.1/Soltu.Atl.10_4G006300.1/Soltu.Atl.S001550.1/Soltu.Atl.10_4G006280.1/Soltu.Atl.S115210.1/Soltu.Atl.S001520.1/Soltu.Atl.08_4G002370.1/Soltu.Atl.08_2G002970.1/Soltu.Atl.05_4G004560.1/Soltu.Atl.05_0G001730.1/Soltu.Atl.08_4G002390.1/Sol…	46
GO:2000762	BP	regulation of phenylpropanoid metabolic process	31/7854	50/22001	0.000134944	0.00261314	0.00225077	Soltu.Atl.03_4G010200.1/Soltu.Atl.03_3G018010.1/Soltu.Atl.07_4G001630.1/Soltu.Atl.07_2G002310.1/Soltu.Atl.07_4G001640.1/Soltu.Atl.07_2G002330.1/Soltu.Atl.07_1G002480.1/Soltu.Atl.07_3G002790.1/Soltu.Atl.02_0G001890.1/Soltu.Atl.07_3G002780.1/Soltu.Atl.02_1G014600.1/Soltu.Atl.07_1G002470.1/Soltu.Atl.02_1G015260.1/Soltu.Atl.03_2G012960.1/Soltu.Atl.03_1G029210.1/Soltu.Atl.03_3G032490.1/Soltu.Atl.03_2G…	31
GO:1901141	BP	regulation of lignin biosynthetic process	21/7854	30/22001	0.000137308	0.00264432	0.00227762	Soltu.Atl.03_4G010200.1/Soltu.Atl.03_3G018010.1/Soltu.Atl.07_4G001630.1/Soltu.Atl.07_2G002310.1/Soltu.Atl.07_4G001640.1/Soltu.Atl.07_2G002330.1/Soltu.Atl.07_1G002480.1/Soltu.Atl.07_3G002790.1/Soltu.Atl.02_0G001890.1/Soltu.Atl.07_3G002780.1/Soltu.Atl.02_1G014600.1/Soltu.Atl.07_1G002470.1/Soltu.Atl.02_1G015260.1/Soltu.Atl.03_2G012960.1/Soltu.Atl.03_1G029210.1/Soltu.Atl.03_3G032490.1/Soltu.Atl.03_2G…	21
GO:0097237	BP	cellular response to toxic substance	118/7854	251/22001	0.000138422	0.0026512	0.00228354	Soltu.Atl.09_0G005730.1/Soltu.Atl.02_3G030530.1/Soltu.Atl.11_4G009460.1/Soltu.Atl.09_4G003790.1/Soltu.Atl.03_3G013050.1/Soltu.Atl.04_2G010380.1/Soltu.Atl.10_4G006900.1/Soltu.Atl.S078080.1/Soltu.Atl.01_1G025630.1/Soltu.Atl.01_4G029170.1/Soltu.Atl.01_3G027440.1/Soltu.Atl.07_4G012030.1/Soltu.Atl.04_4G012620.1/Soltu.Atl.09_0G013180.1/Soltu.Atl.04_0G010180.1/Soltu.Atl.S055480.1/Soltu.Atl.02_3G013270.1…	118
GO:0009860	BP	pollen tube growth	71/7854	139/22001	0.000139882	0.00265182	0.00228408	Soltu.Atl.07_0G004190.1/Soltu.Atl.S105970.1/Soltu.Atl.04_4G012550.1/Soltu.Atl.05_1G006970.1/Soltu.Atl.07_3G018780.1/Soltu.Atl.09_1G010830.1/Soltu.Atl.09_0G012470.1/Soltu.Atl.05_2G007090.1/Soltu.Atl.10_0G013050.1/Soltu.Atl.10_3G008960.1/Soltu.Atl.07_4G011620.1/Soltu.Atl.10_2G011010.1/Soltu.Atl.07_3G010620.1/Soltu.Atl.07_3G007120.1/Soltu.Atl.05_0G002000.1/Soltu.Atl.07_0G007310.1/Soltu.Atl.03_0G0025…	71
GO:0071483	BP	cellular response to blue light	30/7854	48/22001	0.000139968	0.00265182	0.00228408	Soltu.Atl.11_1G013960.1/Soltu.Atl.12_4G003330.1/Soltu.Atl.09_0G004970.1/Soltu.Atl.09_3G003290.1/Soltu.Atl.09_4G003050.1/Soltu.Atl.09_1G014960.1/Soltu.Atl.09_2G004800.1/Soltu.Atl.09_2G019610.1/Soltu.Atl.09_3G018940.1/Soltu.Atl.09_2G015810.1/Soltu.Atl.09_0G013730.1/Soltu.Atl.11_3G015800.1/Soltu.Atl.11_2G010160.1/Soltu.Atl.08_2G006820.1/Soltu.Atl.08_0G008110.1/Soltu.Atl.09_3G024140.1/Soltu.Atl.06_4G…	30
GO:0009445	BP	putrescine metabolic process	22/7854	32/22001	0.000144583	0.00266717	0.0022973	Soltu.Atl.03_1G015630.1/Soltu.Atl.03_0G003150.1/Soltu.Atl.03_2G013800.1/Soltu.Atl.03_1G015640.1/Soltu.Atl.03_0G003140.1/Soltu.Atl.03_3G022300.1/Soltu.Atl.03_1G015610.1/Soltu.Atl.03_4G014390.1/Soltu.Atl.03_0G003160.1/Soltu.Atl.01_2G022320.1/Soltu.Atl.03_2G013790.1/Soltu.Atl.04_1G020630.1/Soltu.Atl.S061080.1/Soltu.Atl.04_2G019540.1/Soltu.Atl.04_3G020480.1/Soltu.Atl.01_3G017740.1/Soltu.Atl.01_1G0191…	22
GO:0009446	BP	putrescine biosynthetic process	22/7854	32/22001	0.000144583	0.00266717	0.0022973	Soltu.Atl.03_1G015630.1/Soltu.Atl.03_0G003150.1/Soltu.Atl.03_2G013800.1/Soltu.Atl.03_1G015640.1/Soltu.Atl.03_0G003140.1/Soltu.Atl.03_3G022300.1/Soltu.Atl.03_1G015610.1/Soltu.Atl.03_4G014390.1/Soltu.Atl.03_0G003160.1/Soltu.Atl.01_2G022320.1/Soltu.Atl.03_2G013790.1/Soltu.Atl.04_1G020630.1/Soltu.Atl.S061080.1/Soltu.Atl.04_2G019540.1/Soltu.Atl.04_3G020480.1/Soltu.Atl.01_3G017740.1/Soltu.Atl.01_1G0191…	22
GO:0016107	BP	sesquiterpenoid catabolic process	22/7854	32/22001	0.000144583	0.00266717	0.0022973	Soltu.Atl.07_4G010130.1/Soltu.Atl.07_0G006290.1/Soltu.Atl.07_0G006310.1/Soltu.Atl.07_2G007110.1/Soltu.Atl.07_1G008220.1/Soltu.Atl.07_4G010120.1/Soltu.Atl.07_0G006300.1/Soltu.Atl.07_4G010100.1/Soltu.Atl.07_1G008210.1/Soltu.Atl.07_0G006320.1/Soltu.Atl.07_1G008200.1/Soltu.Atl.07_2G007090.1/Soltu.Atl.12_0G008190.1/Soltu.Atl.07_4G010090.1/Soltu.Atl.04_2G009860.1/Soltu.Atl.12_1G012750.1/Soltu.Atl.04_3G…	22
GO:0043290	BP	apocarotenoid catabolic process	22/7854	32/22001	0.000144583	0.00266717	0.0022973	Soltu.Atl.07_4G010130.1/Soltu.Atl.07_0G006290.1/Soltu.Atl.07_0G006310.1/Soltu.Atl.07_2G007110.1/Soltu.Atl.07_1G008220.1/Soltu.Atl.07_4G010120.1/Soltu.Atl.07_0G006300.1/Soltu.Atl.07_4G010100.1/Soltu.Atl.07_1G008210.1/Soltu.Atl.07_0G006320.1/Soltu.Atl.07_1G008200.1/Soltu.Atl.07_2G007090.1/Soltu.Atl.12_0G008190.1/Soltu.Atl.07_4G010090.1/Soltu.Atl.04_2G009860.1/Soltu.Atl.12_1G012750.1/Soltu.Atl.04_3G…	22
GO:0046345	BP	abscisic acid catabolic process	22/7854	32/22001	0.000144583	0.00266717	0.0022973	Soltu.Atl.07_4G010130.1/Soltu.Atl.07_0G006290.1/Soltu.Atl.07_0G006310.1/Soltu.Atl.07_2G007110.1/Soltu.Atl.07_1G008220.1/Soltu.Atl.07_4G010120.1/Soltu.Atl.07_0G006300.1/Soltu.Atl.07_4G010100.1/Soltu.Atl.07_1G008210.1/Soltu.Atl.07_0G006320.1/Soltu.Atl.07_1G008200.1/Soltu.Atl.07_2G007090.1/Soltu.Atl.12_0G008190.1/Soltu.Atl.07_4G010090.1/Soltu.Atl.04_2G009860.1/Soltu.Atl.12_1G012750.1/Soltu.Atl.04_3G…	22
GO:0051554	BP	flavonol metabolic process	15/7854	19/22001	0.000147978	0.00270137	0.00232676	Soltu.Atl.S117500.1/Soltu.Atl.03_2G015140.1/Soltu.Atl.03_1G017640.1/Soltu.Atl.03_4G012500.1/Soltu.Atl.03_3G018800.1/Soltu.Atl.01_4G016390.1/Soltu.Atl.01_1G014200.1/Soltu.Atl.10_2G008740.1/Soltu.Atl.10_2G008710.1/Soltu.Atl.01_0G017890.1/Soltu.Atl.07_4G019320.1/Soltu.Atl.01_3G033800.1/Soltu.Atl.07_2G014440.1/Soltu.Atl.01_0G017660.1/Soltu.Atl.01_0G018110.1	15
GO:0051555	BP	flavonol biosynthetic process	15/7854	19/22001	0.000147978	0.00270137	0.00232676	Soltu.Atl.S117500.1/Soltu.Atl.03_2G015140.1/Soltu.Atl.03_1G017640.1/Soltu.Atl.03_4G012500.1/Soltu.Atl.03_3G018800.1/Soltu.Atl.01_4G016390.1/Soltu.Atl.01_1G014200.1/Soltu.Atl.10_2G008740.1/Soltu.Atl.10_2G008710.1/Soltu.Atl.01_0G017890.1/Soltu.Atl.07_4G019320.1/Soltu.Atl.01_3G033800.1/Soltu.Atl.07_2G014440.1/Soltu.Atl.01_0G017660.1/Soltu.Atl.01_0G018110.1	15
GO:0010030	BP	positive regulation of seed germination	38/7854	65/22001	0.00014988	0.00272192	0.00234446	Soltu.Atl.05_1G006130.1/Soltu.Atl.07_1G009600.1/Soltu.Atl.12_3G018650.1/Soltu.Atl.07_4G012990.1/Soltu.Atl.07_3G011990.1/Soltu.Atl.S055480.1/Soltu.Atl.05_1G006140.1/Soltu.Atl.12_1G006780.1/Soltu.Atl.12_2G019970.1/Soltu.Atl.08_0G003250.1/Soltu.Atl.12_4G009710.1/Soltu.Atl.06_3G020060.1/Soltu.Atl.06_1G015000.1/Soltu.Atl.09_3G018940.1/Soltu.Atl.06_2G026310.1/Soltu.Atl.06_4G020350.1/Soltu.Atl.09_2G0158…	38
GO:0015740	BP	C4-dicarboxylate transport	24/7854	36/22001	0.000152452	0.00275435	0.00237239	Soltu.Atl.02_2G032600.1/Soltu.Atl.02_1G029430.1/Soltu.Atl.02_3G031710.1/Soltu.Atl.02_4G024360.1/Soltu.Atl.11_4G000600.1/Soltu.Atl.11_0G000460.1/Soltu.Atl.05_3G018150.1/Soltu.Atl.04_3G015600.1/Soltu.Atl.04_4G015630.1/Soltu.Atl.05_2G017220.1/Soltu.Atl.10_3G007250.1/Soltu.Atl.06_1G008880.1/Soltu.Atl.05_1G018090.1/Soltu.Atl.10_1G007440.1/Soltu.Atl.11_4G002530.1/Soltu.Atl.04_2G014380.1/Soltu.Atl.12_0G…	24
GO:0048588	BP	developmental cell growth	119/7854	254/22001	0.000155299	0.00279141	0.00240431	Soltu.Atl.07_0G004190.1/Soltu.Atl.07_0G007570.1/Soltu.Atl.S105970.1/Soltu.Atl.04_4G012550.1/Soltu.Atl.06_2G000350.1/Soltu.Atl.07_1G009860.1/Soltu.Atl.05_1G006970.1/Soltu.Atl.07_3G018780.1/Soltu.Atl.03_2G014590.1/Soltu.Atl.07_3G000410.1/Soltu.Atl.04_2G008640.1/Soltu.Atl.09_1G010830.1/Soltu.Atl.03_3G020950.1/Soltu.Atl.09_0G012470.1/Soltu.Atl.03_4G013040.1/Soltu.Atl.03_1G017090.1/Soltu.Atl.06_0G0091…	119
GO:0009624	BP	response to nematode	81/7854	163/22001	0.000164164	0.00293569	0.00252858	Soltu.Atl.01_2G026350.1/Soltu.Atl.09_2G017880.1/Soltu.Atl.03_4G014990.1/Soltu.Atl.09_3G020200.1/Soltu.Atl.09_1G011070.1/Soltu.Atl.03_3G022840.1/Soltu.Atl.01_2G026360.1/Soltu.Atl.10_0G007970.1/Soltu.Atl.04_0G007370.1/Soltu.Atl.10_0G016960.1/Soltu.Atl.02_4G024070.1/Soltu.Atl.05_2G021330.1/Soltu.Atl.04_4G010330.1/Soltu.Atl.02_2G032310.1/Soltu.Atl.02_4G012100.1/Soltu.Atl.04_3G018030.1/Soltu.Atl.05_4G…	81
GO:0017062	BP	respiratory chain complex III assembly	12/7854	14/22001	0.000174693	0.00306149	0.00263694	Soltu.Atl.06_2G009710.1/Soltu.Atl.06_4G007590.1/Soltu.Atl.06_0G006990.1/Soltu.Atl.03_1G003170.1/Soltu.Atl.03_2G003170.1/Soltu.Atl.03_3G019330.1/Soltu.Atl.02_3G005590.1/Soltu.Atl.02_2G005660.1/Soltu.Atl.03_4G012000.1/Soltu.Atl.03_2G015620.1/Soltu.Atl.02_4G005870.1/Soltu.Atl.03_1G018100.1	12
GO:0034214	BP	protein hexamerization	12/7854	14/22001	0.000174693	0.00306149	0.00263694	Soltu.Atl.S078630.1/Soltu.Atl.12_2G023450.1/Soltu.Atl.12_0G006770.1/Soltu.Atl.12_3G022390.1/Soltu.Atl.12_4G013230.1/Soltu.Atl.12_0G006790.1/Soltu.Atl.12_2G023460.1/Soltu.Atl.12_1G010670.1/Soltu.Atl.12_0G006820.1/Soltu.Atl.12_0G006760.1/Soltu.Atl.12_0G006750.1/Soltu.Atl.12_0G006810.1	12
GO:0034517	BP	ribophagy	12/7854	14/22001	0.000174693	0.00306149	0.00263694	Soltu.Atl.02_4G021470.1/Soltu.Atl.02_4G008380.1/Soltu.Atl.02_1G007080.1/Soltu.Atl.09_1G004510.1/Soltu.Atl.09_3G020900.1/Soltu.Atl.09_4G011220.1/Soltu.Atl.09_2G010000.1/Soltu.Atl.09_3G012640.1/Soltu.Atl.09_3G021480.1/Soltu.Atl.09_4G019510.1/Soltu.Atl.09_1G011380.1/Soltu.Atl.02_2G008400.1	12
GO:0034551	BP	mitochondrial respiratory chain complex III assembly	12/7854	14/22001	0.000174693	0.00306149	0.00263694	Soltu.Atl.06_2G009710.1/Soltu.Atl.06_4G007590.1/Soltu.Atl.06_0G006990.1/Soltu.Atl.03_1G003170.1/Soltu.Atl.03_2G003170.1/Soltu.Atl.03_3G019330.1/Soltu.Atl.02_3G005590.1/Soltu.Atl.02_2G005660.1/Soltu.Atl.03_4G012000.1/Soltu.Atl.03_2G015620.1/Soltu.Atl.02_4G005870.1/Soltu.Atl.03_1G018100.1	12
GO:0006073	BP	cellular glucan metabolic process	124/7854	267/22001	0.000181505	0.00316461	0.00272576	Soltu.Atl.12_2G018450.1/Soltu.Atl.04_4G021310.1/Soltu.Atl.07_0G007570.1/Soltu.Atl.01_3G032220.1/Soltu.Atl.04_3G020900.1/Soltu.Atl.04_2G019960.1/Soltu.Atl.12_3G017220.1/Soltu.Atl.12_3G005560.1/Soltu.Atl.07_1G009860.1/Soltu.Atl.01_0G016140.1/Soltu.Atl.01_2G003540.1/Soltu.Atl.01_4G016880.1/Soltu.Atl.12_4G008250.1/Soltu.Atl.01_3G015020.1/Soltu.Atl.03_2G011130.1/Soltu.Atl.01_2G018320.1/Soltu.Atl.05_2G…	124
GO:0060628	BP	regulation of ER to Golgi vesicle-mediated transport	16/7854	21/22001	0.000183197	0.00316461	0.00272576	Soltu.Atl.11_4G004300.1/Soltu.Atl.11_3G003270.1/Soltu.Atl.11_1G003500.1/Soltu.Atl.S077490.1/Soltu.Atl.02_4G021470.1/Soltu.Atl.02_4G008380.1/Soltu.Atl.02_1G007080.1/Soltu.Atl.09_1G004510.1/Soltu.Atl.09_3G020900.1/Soltu.Atl.09_4G011220.1/Soltu.Atl.09_2G010000.1/Soltu.Atl.09_3G012640.1/Soltu.Atl.09_3G021480.1/Soltu.Atl.09_4G019510.1/Soltu.Atl.09_1G011380.1/Soltu.Atl.02_2G008400.1	16
GO:0009967	BP	positive regulation of signal transduction	137/7854	299/22001	0.000183286	0.00316461	0.00272576	Soltu.Atl.02_2G025010.1/Soltu.Atl.10_1G008830.1/Soltu.Atl.10_0G014740.1/Soltu.Atl.10_2G012240.1/Soltu.Atl.10_4G006300.1/Soltu.Atl.10_4G006280.1/Soltu.Atl.S115210.1/Soltu.Atl.11_3G003330.1/Soltu.Atl.05_4G004560.1/Soltu.Atl.05_0G001730.1/Soltu.Atl.11_1G003550.1/Soltu.Atl.08_4G015010.1/Soltu.Atl.08_2G017000.1/Soltu.Atl.08_3G014910.1/Soltu.Atl.08_4G018210.1/Soltu.Atl.S108230.1/Soltu.Atl.03_3G001940.1…	137
GO:0009932	BP	cell tip growth	93/7854	192/22001	0.000185006	0.00317865	0.00273785	Soltu.Atl.07_0G004190.1/Soltu.Atl.S105970.1/Soltu.Atl.04_4G012550.1/Soltu.Atl.05_1G006970.1/Soltu.Atl.07_3G018780.1/Soltu.Atl.09_1G010830.1/Soltu.Atl.09_0G012470.1/Soltu.Atl.05_2G007090.1/Soltu.Atl.10_0G013050.1/Soltu.Atl.10_3G008960.1/Soltu.Atl.07_4G011620.1/Soltu.Atl.10_2G011010.1/Soltu.Atl.07_3G010620.1/Soltu.Atl.07_3G007120.1/Soltu.Atl.05_1G005720.1/Soltu.Atl.05_0G002000.1/Soltu.Atl.07_0G0073…	93
GO:0015698	BP	inorganic anion transport	76/7854	152/22001	0.00020085	0.00343404	0.00295783	Soltu.Atl.05_0G002830.1/Soltu.Atl.05_1G008130.1/Soltu.Atl.09_0G010440.1/Soltu.Atl.05_1G001460.1/Soltu.Atl.11_1G015680.1/Soltu.Atl.11_0G011540.1/Soltu.Atl.09_4G013270.1/Soltu.Atl.08_1G014110.1/Soltu.Atl.11_4G004300.1/Soltu.Atl.11_3G003270.1/Soltu.Atl.03_4G016980.1/Soltu.Atl.08_0G000230.1/Soltu.Atl.11_1G003500.1/Soltu.Atl.S077490.1/Soltu.Atl.03_1G020370.1/Soltu.Atl.05_3G018150.1/Soltu.Atl.08_2G0155…	76
GO:0044242	BP	cellular lipid catabolic process	126/7854	273/22001	0.000223852	0.00380874	0.00328057	Soltu.Atl.07_3G017220.1/Soltu.Atl.07_4G018630.1/Soltu.Atl.07_2G013760.1/Soltu.Atl.07_3G017210.1/Soltu.Atl.07_1G015420.1/Soltu.Atl.10_3G005930.1/Soltu.Atl.07_1G015430.1/Soltu.Atl.10_4G005120.1/Soltu.Atl.07_2G013770.1/Soltu.Atl.07_4G018640.1/Soltu.Atl.02_1G012240.1/Soltu.Atl.02_2G015100.1/Soltu.Atl.02_3G015570.1/Soltu.Atl.02_3G030530.1/Soltu.Atl.08_2G011110.1/Soltu.Atl.08_3G008890.1/Soltu.Atl.S0780…	126
GO:0046164	BP	alcohol catabolic process	38/7854	66/22001	0.000232322	0.00393376	0.00338825	Soltu.Atl.07_4G010130.1/Soltu.Atl.07_0G006290.1/Soltu.Atl.07_0G006310.1/Soltu.Atl.07_2G007110.1/Soltu.Atl.07_1G008220.1/Soltu.Atl.04_2G008640.1/Soltu.Atl.07_4G010120.1/Soltu.Atl.07_0G006300.1/Soltu.Atl.04_0G008470.1/Soltu.Atl.S086150.1/Soltu.Atl.07_4G010100.1/Soltu.Atl.07_1G008210.1/Soltu.Atl.07_0G006320.1/Soltu.Atl.07_1G008200.1/Soltu.Atl.07_2G007090.1/Soltu.Atl.04_2G008700.1/Soltu.Atl.S106750.1…	38
GO:0019287	BP	isopentenyl diphosphate biosynthetic process, mevalonate pathway	18/7854	25/22001	0.000239001	0.0040274	0.00346891	Soltu.Atl.12_4G004050.1/Soltu.Atl.08_0G000140.1/Soltu.Atl.08_4G017810.1/Soltu.Atl.S053170.1/Soltu.Atl.11_1G004370.1/Soltu.Atl.11_4G005570.1/Soltu.Atl.11_2G003360.1/Soltu.Atl.08_3G014660.1/Soltu.Atl.08_4G017980.1/Soltu.Atl.08_1G015310.1/Soltu.Atl.08_2G016770.1/Soltu.Atl.06_3G008160.1/Soltu.Atl.01_3G020920.1/Soltu.Atl.01_1G023250.1/Soltu.Atl.04_3G004580.1/Soltu.Atl.06_2G013870.1/Soltu.Atl.06_2G0138…	18
GO:0071215	BP	cellular response to abscisic acid stimulus	216/7854	499/22001	0.000241487	0.00403054	0.00347161	Soltu.Atl.02_2G025010.1/Soltu.Atl.04_3G006540.1/Soltu.Atl.02_2G029300.1/Soltu.Atl.04_2G004970.1/Soltu.Atl.12_3G018940.1/Soltu.Atl.12_2G020270.1/Soltu.Atl.12_1G007060.1/Soltu.Atl.12_4G010040.1/Soltu.Atl.07_1G008870.1/Soltu.Atl.07_2G008640.1/Soltu.Atl.07_4G012200.1/Soltu.Atl.09_1G014960.1/Soltu.Atl.S055480.1/Soltu.Atl.03_1G024530.1/Soltu.Atl.09_1G006030.1/Soltu.Atl.07_3G011210.1/Soltu.Atl.08_0G0032…	216
GO:0097306	BP	cellular response to alcohol	216/7854	499/22001	0.000241487	0.00403054	0.00347161	Soltu.Atl.02_2G025010.1/Soltu.Atl.04_3G006540.1/Soltu.Atl.02_2G029300.1/Soltu.Atl.04_2G004970.1/Soltu.Atl.12_3G018940.1/Soltu.Atl.12_2G020270.1/Soltu.Atl.12_1G007060.1/Soltu.Atl.12_4G010040.1/Soltu.Atl.07_1G008870.1/Soltu.Atl.07_2G008640.1/Soltu.Atl.07_4G012200.1/Soltu.Atl.09_1G014960.1/Soltu.Atl.S055480.1/Soltu.Atl.03_1G024530.1/Soltu.Atl.09_1G006030.1/Soltu.Atl.07_3G011210.1/Soltu.Atl.08_0G0032…	216
GO:0007269	BP	neurotransmitter secretion	13/7854	16/22001	0.000255566	0.00422528	0.00363935	Soltu.Atl.S060250.1/Soltu.Atl.11_3G020200.1/Soltu.Atl.11_1G018040.1/Soltu.Atl.11_4G018900.1/Soltu.Atl.11_2G013800.1/Soltu.Atl.09_1G011530.1/Soltu.Atl.09_3G021020.1/Soltu.Atl.09_1G011540.1/Soltu.Atl.06_3G019290.1/Soltu.Atl.06_2G025540.1/Soltu.Atl.09_3G021610.1/Soltu.Atl.06_0G013320.1/Soltu.Atl.06_1G014390.1	13
GO:0099643	BP	signal release from synapse	13/7854	16/22001	0.000255566	0.00422528	0.00363935	Soltu.Atl.S060250.1/Soltu.Atl.11_3G020200.1/Soltu.Atl.11_1G018040.1/Soltu.Atl.11_4G018900.1/Soltu.Atl.11_2G013800.1/Soltu.Atl.09_1G011530.1/Soltu.Atl.09_3G021020.1/Soltu.Atl.09_1G011540.1/Soltu.Atl.06_3G019290.1/Soltu.Atl.06_2G025540.1/Soltu.Atl.09_3G021610.1/Soltu.Atl.06_0G013320.1/Soltu.Atl.06_1G014390.1	13
GO:0005976	BP	polysaccharide metabolic process	198/7854	454/22001	0.000265842	0.00437454	0.0037679	Soltu.Atl.12_2G018450.1/Soltu.Atl.04_4G021310.1/Soltu.Atl.07_0G007570.1/Soltu.Atl.01_3G032220.1/Soltu.Atl.10_4G006900.1/Soltu.Atl.04_3G020900.1/Soltu.Atl.11_3G003330.1/Soltu.Atl.04_2G019960.1/Soltu.Atl.12_3G017220.1/Soltu.Atl.12_3G005560.1/Soltu.Atl.07_1G009860.1/Soltu.Atl.01_0G016140.1/Soltu.Atl.01_2G003540.1/Soltu.Atl.01_4G016880.1/Soltu.Atl.S076350.1/Soltu.Atl.12_4G008250.1/Soltu.Atl.02_3G0266…	198
GO:0009718	BP	anthocyanin-containing compound biosynthetic process	36/7854	62/22001	0.000267673	0.00438408	0.00377612	Soltu.Atl.07_0G014470.1/Soltu.Atl.07_0G014410.1/Soltu.Atl.07_0G014530.1/Soltu.Atl.09_3G018810.1/Soltu.Atl.07_0G014350.1/Soltu.Atl.09_4G016380.1/Soltu.Atl.09_2G015780.1/Soltu.Atl.05_1G003700.1/Soltu.Atl.09_0G013700.1/Soltu.Atl.02_1G021490.1/Soltu.Atl.07_0G014290.1/Soltu.Atl.05_2G004430.1/Soltu.Atl.02_2G023100.1/Soltu.Atl.05_4G004930.1/Soltu.Atl.02_3G024290.1/Soltu.Atl.05_0G001620.1/Soltu.Atl.04_1G…	36
GO:1903409	BP	reactive oxygen species biosynthetic process	26/7854	41/22001	0.000276517	0.00450788	0.00388275	Soltu.Atl.11_1G007580.1/Soltu.Atl.12_3G018940.1/Soltu.Atl.12_2G020270.1/Soltu.Atl.11_4G009060.1/Soltu.Atl.12_1G007060.1/Soltu.Atl.12_4G010040.1/Soltu.Atl.07_1G008870.1/Soltu.Atl.07_2G008640.1/Soltu.Atl.11_0G005370.1/Soltu.Atl.07_4G012200.1/Soltu.Atl.07_3G011210.1/Soltu.Atl.03_0G006500.1/Soltu.Atl.03_1G028920.1/Soltu.Atl.07_1G015320.1/Soltu.Atl.11_3G006760.1/Soltu.Atl.07_4G018510.1/Soltu.Atl.05_4G…	26
GO:0006863	BP	purine nucleobase transport	23/7854	35/22001	0.000288987	0.00466774	0.00402045	Soltu.Atl.02_1G017950.1/Soltu.Atl.07_2G002670.1/Soltu.Atl.02_4G012100.1/Soltu.Atl.07_0G002900.1/Soltu.Atl.05_4G000750.1/Soltu.Atl.02_4G012150.1/Soltu.Atl.05_1G000320.1/Soltu.Atl.07_4G002080.1/Soltu.Atl.12_2G007180.1/Soltu.Atl.02_3G013230.1/Soltu.Atl.07_3G003210.1/Soltu.Atl.04_4G018240.1/Soltu.Atl.04_1G017500.1/Soltu.Atl.S129660.1/Soltu.Atl.06_4G004620.1/Soltu.Atl.06_0G005070.1/Soltu.Atl.06_2G0067…	23
GO:1904823	BP	purine nucleobase transmembrane transport	23/7854	35/22001	0.000288987	0.00466774	0.00402045	Soltu.Atl.02_1G017950.1/Soltu.Atl.07_2G002670.1/Soltu.Atl.02_4G012100.1/Soltu.Atl.07_0G002900.1/Soltu.Atl.05_4G000750.1/Soltu.Atl.02_4G012150.1/Soltu.Atl.05_1G000320.1/Soltu.Atl.07_4G002080.1/Soltu.Atl.12_2G007180.1/Soltu.Atl.02_3G013230.1/Soltu.Atl.07_3G003210.1/Soltu.Atl.04_4G018240.1/Soltu.Atl.04_1G017500.1/Soltu.Atl.S129660.1/Soltu.Atl.06_4G004620.1/Soltu.Atl.06_0G005070.1/Soltu.Atl.06_2G0067…	23
GO:0009608	BP	response to symbiont	34/7854	58/22001	0.000306593	0.00492939	0.00424582	Soltu.Atl.11_1G007580.1/Soltu.Atl.11_4G009060.1/Soltu.Atl.01_2G026440.1/Soltu.Atl.01_4G023200.1/Soltu.Atl.01_3G020360.1/Soltu.Atl.11_0G005370.1/Soltu.Atl.11_2G000910.1/Soltu.Atl.S094790.1/Soltu.Atl.11_4G002240.1/Soltu.Atl.S092340.1/Soltu.Atl.11_1G001580.1/Soltu.Atl.03_2G012500.1/Soltu.Atl.03_1G014130.1/Soltu.Atl.01_1G021400.1/Soltu.Atl.01_4G022370.1/Soltu.Atl.11_4G002270.1/Soltu.Atl.11_1G014480.1…	34
GO:0010555	BP	response to mannitol	14/7854	18/22001	0.000330765	0.00529374	0.00455964	Soltu.Atl.03_2G012500.1/Soltu.Atl.03_1G014130.1/Soltu.Atl.07_2G006590.1/Soltu.Atl.12_4G012720.1/Soltu.Atl.12_3G021660.1/Soltu.Atl.12_1G009950.1/Soltu.Atl.12_2G022820.1/Soltu.Atl.03_4G009770.1/Soltu.Atl.12_1G008950.1/Soltu.Atl.12_4G011690.1/Soltu.Atl.09_4G022740.1/Soltu.Atl.12_3G020580.1/Soltu.Atl.09_3G024560.1/Soltu.Atl.03_1G005490.1	14
GO:0046364	BP	monosaccharide biosynthetic process	58/7854	112/22001	0.000345727	0.00550806	0.00474424	Soltu.Atl.12_0G003180.1/Soltu.Atl.12_3G002500.1/Soltu.Atl.12_2G006850.1/Soltu.Atl.12_2G003240.1/Soltu.Atl.09_4G000820.1/Soltu.Atl.09_2G001010.1/Soltu.Atl.09_0G002400.1/Soltu.Atl.09_0G000750.1/Soltu.Atl.12_4G001470.1/Soltu.Atl.12_1G001230.1/Soltu.Atl.05_2G018460.1/Soltu.Atl.05_2G018710.1/Soltu.Atl.08_3G008920.1/Soltu.Atl.05_4G018480.1/Soltu.Atl.07_4G010420.1/Soltu.Atl.12_1G011240.1/Soltu.Atl.08_2G…	58
GO:0009251	BP	glucan catabolic process	42/7854	76/22001	0.000378564	0.00600392	0.00517133	Soltu.Atl.12_3G005560.1/Soltu.Atl.S008910.1/Soltu.Atl.09_3G009130.1/Soltu.Atl.03_0G004100.1/Soltu.Atl.S114400.1/Soltu.Atl.08_1G012420.1/Soltu.Atl.08_4G015430.1/Soltu.Atl.12_2G007530.1/Soltu.Atl.03_4G015900.1/Soltu.Atl.03_2G017360.1/Soltu.Atl.08_3G000750.1/Soltu.Atl.S067580.1/Soltu.Atl.03_2G017370.1/Soltu.Atl.05_4G005300.1/Soltu.Atl.05_3G005130.1/Soltu.Atl.09_4G021970.1/Soltu.Atl.11_1G003210.1/Sol…	42
GO:0006805	BP	xenobiotic metabolic process	15/7854	20/22001	0.000395707	0.00624754	0.00538116	Soltu.Atl.01_3G022240.1/Soltu.Atl.01_4G024740.1/Soltu.Atl.02_3G030530.1/Soltu.Atl.S078080.1/Soltu.Atl.01_2G029140.1/Soltu.Atl.01_1G024460.1/Soltu.Atl.10_2G003440.1/Soltu.Atl.10_3G001950.1/Soltu.Atl.S075080.1/Soltu.Atl.S075020.1/Soltu.Atl.S074960.1/Soltu.Atl.10_1G002910.1/Soltu.Atl.10_4G002060.1/Soltu.Atl.12_3G020960.1/Soltu.Atl.02_4G023190.1	15
GO:0090698	BP	post-embryonic plant morphogenesis	168/7854	381/22001	0.000398978	0.00627094	0.00540132	Soltu.Atl.02_4G006290.1/Soltu.Atl.02_3G006020.1/Soltu.Atl.02_2G020600.1/Soltu.Atl.02_2G006030.1/Soltu.Atl.07_3G016780.1/Soltu.Atl.02_1G004950.1/Soltu.Atl.04_4G003110.1/Soltu.Atl.05_2G017370.1/Soltu.Atl.05_1G018270.1/Soltu.Atl.05_2G017380.1/Soltu.Atl.05_1G018290.1/Soltu.Atl.05_4G017300.1/Soltu.Atl.04_3G003100.1/Soltu.Atl.S144730.1/Soltu.Atl.S075410.1/Soltu.Atl.S075490.1/Soltu.Atl.07_4G018110.1/Sol…	168
GO:0071398	BP	cellular response to fatty acid	117/7854	254/22001	0.000402955	0.00630517	0.00543081	Soltu.Atl.S116500.1/Soltu.Atl.08_2G002940.1/Soltu.Atl.07_1G009600.1/Soltu.Atl.10_0G008240.1/Soltu.Atl.10_1G008830.1/Soltu.Atl.12_3G018650.1/Soltu.Atl.07_3G007430.1/Soltu.Atl.10_0G009290.1/Soltu.Atl.10_0G014740.1/Soltu.Atl.10_2G012240.1/Soltu.Atl.10_0G008230.1/Soltu.Atl.03_3G013050.1/Soltu.Atl.10_4G006300.1/Soltu.Atl.07_4G012990.1/Soltu.Atl.S001550.1/Soltu.Atl.10_4G006280.1/Soltu.Atl.S115210.1/Sol…	117
GO:0010187	BP	negative regulation of seed germination	36/7854	63/22001	0.000411201	0.00640559	0.0055173	Soltu.Atl.02_1G012240.1/Soltu.Atl.02_2G015100.1/Soltu.Atl.02_3G015570.1/Soltu.Atl.10_0G009290.1/Soltu.Atl.07_3G014730.1/Soltu.Atl.07_0G007860.1/Soltu.Atl.07_4G015920.1/Soltu.Atl.07_1G012950.1/Soltu.Atl.02_4G013670.1/Soltu.Atl.02_3G015990.1/Soltu.Atl.02_2G015400.1/Soltu.Atl.02_2G015410.1/Soltu.Atl.02_2G015480.1/Soltu.Atl.02_4G013720.1/Soltu.Atl.02_3G015970.1/Soltu.Atl.02_4G013660.1/Soltu.Atl.02_2G…	36
GO:0009269	BP	response to desiccation	16/7854	22/22001	0.000448462	0.00695513	0.00599064	Soltu.Atl.12_3G018940.1/Soltu.Atl.12_2G020270.1/Soltu.Atl.12_1G007060.1/Soltu.Atl.12_4G010040.1/Soltu.Atl.07_1G008870.1/Soltu.Atl.07_2G008640.1/Soltu.Atl.01_4G016880.1/Soltu.Atl.07_4G012030.1/Soltu.Atl.07_4G012200.1/Soltu.Atl.01_3G015020.1/Soltu.Atl.07_3G011210.1/Soltu.Atl.01_2G018320.1/Soltu.Atl.07_1G010800.1/Soltu.Atl.07_2G008450.1/Soltu.Atl.07_1G008680.1/Soltu.Atl.07_3G012820.1	16
GO:0005984	BP	disaccharide metabolic process	58/7854	113/22001	0.00046532	0.00718478	0.00618844	Soltu.Atl.11_1G015750.1/Soltu.Atl.11_0G011610.1/Soltu.Atl.07_0G014470.1/Soltu.Atl.07_0G014410.1/Soltu.Atl.07_0G014530.1/Soltu.Atl.07_0G014350.1/Soltu.Atl.07_0G014290.1/Soltu.Atl.09_4G000820.1/Soltu.Atl.09_2G001010.1/Soltu.Atl.09_0G002400.1/Soltu.Atl.09_0G000750.1/Soltu.Atl.05_2G018460.1/Soltu.Atl.05_2G018710.1/Soltu.Atl.01_2G000370.1/Soltu.Atl.01_4G000260.1/Soltu.Atl.05_4G018480.1/Soltu.Atl.05_4G…	58
GO:0010119	BP	regulation of stomatal movement	77/7854	158/22001	0.00050146	0.00770885	0.00663983	Soltu.Atl.01_2G026350.1/Soltu.Atl.12_3G023950.1/Soltu.Atl.12_4G014850.1/Soltu.Atl.07_1G017530.1/Soltu.Atl.07_2G016010.1/Soltu.Atl.12_2G025030.1/Soltu.Atl.12_3G018940.1/Soltu.Atl.12_2G020270.1/Soltu.Atl.12_1G007060.1/Soltu.Atl.12_4G010040.1/Soltu.Atl.12_1G012240.1/Soltu.Atl.07_1G008870.1/Soltu.Atl.07_2G008640.1/Soltu.Atl.01_2G026360.1/Soltu.Atl.07_4G012200.1/Soltu.Atl.07_3G019220.1/Soltu.Atl.07_3G…	77
GO:0042451	BP	purine nucleoside biosynthetic process	18/7854	26/22001	0.000517355	0.00788403	0.00679072	Soltu.Atl.10_2G008240.1/Soltu.Atl.10_3G006040.1/Soltu.Atl.10_0G009510.1/Soltu.Atl.10_2G000350.1/Soltu.Atl.09_0G005280.1/Soltu.Atl.09_4G003350.1/Soltu.Atl.09_3G003620.1/Soltu.Atl.09_2G005090.1/Soltu.Atl.03_0G008410.1/Soltu.Atl.03_0G008120.1/Soltu.Atl.10_2G013470.1/Soltu.Atl.03_1G006560.1/Soltu.Atl.03_2G006660.1/Soltu.Atl.03_4G003910.1/Soltu.Atl.S140630.1/Soltu.Atl.S095720.1/Soltu.Atl.03_0G008720.1…	18
GO:0046129	BP	purine ribonucleoside biosynthetic process	18/7854	26/22001	0.000517355	0.00788403	0.00679072	Soltu.Atl.10_2G008240.1/Soltu.Atl.10_3G006040.1/Soltu.Atl.10_0G009510.1/Soltu.Atl.10_2G000350.1/Soltu.Atl.09_0G005280.1/Soltu.Atl.09_4G003350.1/Soltu.Atl.09_3G003620.1/Soltu.Atl.09_2G005090.1/Soltu.Atl.03_0G008410.1/Soltu.Atl.03_0G008120.1/Soltu.Atl.10_2G013470.1/Soltu.Atl.03_1G006560.1/Soltu.Atl.03_2G006660.1/Soltu.Atl.03_4G003910.1/Soltu.Atl.S140630.1/Soltu.Atl.S095720.1/Soltu.Atl.03_0G008720.1…	18
GO:0002238	BP	response to molecule of fungal origin	20/7854	30/22001	0.000544365	0.00818885	0.00705326	Soltu.Atl.03_4G014990.1/Soltu.Atl.03_3G022840.1/Soltu.Atl.01_4G023200.1/Soltu.Atl.01_3G020360.1/Soltu.Atl.06_2G007340.1/Soltu.Atl.06_2G007630.1/Soltu.Atl.06_4G005370.1/Soltu.Atl.01_1G028630.1/Soltu.Atl.S028750.1/Soltu.Atl.S017500.1/Soltu.Atl.01_4G032470.1/Soltu.Atl.08_3G006020.1/Soltu.Atl.07_3G011550.1/Soltu.Atl.07_3G011560.1/Soltu.Atl.08_1G004630.1/Soltu.Atl.06_2G006410.1/Soltu.Atl.08_2G008660.1…	20
GO:0051131	BP	chaperone-mediated protein complex assembly	20/7854	30/22001	0.000544365	0.00818885	0.00705326	Soltu.Atl.10_1G000950.1/Soltu.Atl.10_2G000940.1/Soltu.Atl.10_0G001020.1/Soltu.Atl.12_0G005570.1/Soltu.Atl.08_0G000720.1/Soltu.Atl.12_3G016810.1/Soltu.Atl.12_0G006130.1/Soltu.Atl.08_3G000210.1/Soltu.Atl.08_0G001100.1/Soltu.Atl.08_0G001180.1/Soltu.Atl.12_4G007800.1/Soltu.Atl.12_2G017980.1/Soltu.Atl.12_3G007030.1/Soltu.Atl.07_0G013190.1/Soltu.Atl.12_4G004730.1/Soltu.Atl.07_0G013300.1/Soltu.Atl.12_2G…	20
GO:1903959	BP	regulation of anion transmembrane transport	20/7854	30/22001	0.000544365	0.00818885	0.00705326	Soltu.Atl.12_4G003330.1/Soltu.Atl.02_2G012840.1/Soltu.Atl.06_4G020820.1/Soltu.Atl.S103410.1/Soltu.Atl.02_2G012850.1/Soltu.Atl.02_3G013080.1/Soltu.Atl.03_2G013730.1/Soltu.Atl.02_3G013100.1/Soltu.Atl.02_3G016720.1/Soltu.Atl.02_1G013320.1/Soltu.Atl.02_4G014470.1/Soltu.Atl.10_3G005280.1/Soltu.Atl.01_0G019200.1/Soltu.Atl.02_4G011990.1/Soltu.Atl.02_2G016260.1/Soltu.Atl.01_3G034690.1/Soltu.Atl.01_0G0191…	20
GO:0044042	BP	glucan metabolic process	124/7854	273/22001	0.000550526	0.00824613	0.0071026	Soltu.Atl.12_2G018450.1/Soltu.Atl.04_4G021310.1/Soltu.Atl.07_0G007570.1/Soltu.Atl.01_3G032220.1/Soltu.Atl.04_3G020900.1/Soltu.Atl.04_2G019960.1/Soltu.Atl.12_3G017220.1/Soltu.Atl.12_3G005560.1/Soltu.Atl.07_1G009860.1/Soltu.Atl.01_0G016140.1/Soltu.Atl.01_2G003540.1/Soltu.Atl.01_4G016880.1/Soltu.Atl.12_4G008250.1/Soltu.Atl.01_3G015020.1/Soltu.Atl.03_2G011130.1/Soltu.Atl.01_2G018320.1/Soltu.Atl.05_2G…	124
GO:0042545	BP	cell wall modification	49/7854	93/22001	0.000578611	0.00862993	0.00743318	Soltu.Atl.05_1G006130.1/Soltu.Atl.11_1G003160.1/Soltu.Atl.11_2G002450.1/Soltu.Atl.11_4G003920.1/Soltu.Atl.01_3G017520.1/Soltu.Atl.11_3G002870.1/Soltu.Atl.05_1G006140.1/Soltu.Atl.02_2G012840.1/Soltu.Atl.01_3G018260.1/Soltu.Atl.01_1G019430.1/Soltu.Atl.S103410.1/Soltu.Atl.02_2G012850.1/Soltu.Atl.02_3G013080.1/Soltu.Atl.03_1G029210.1/Soltu.Atl.03_3G032490.1/Soltu.Atl.02_1G021440.1/Soltu.Atl.05_4G0063…	49
GO:0032801	BP	receptor catabolic process	9/7854	10/22001	0.000637374	0.00938654	0.00808487	Soltu.Atl.07_4G000720.1/Soltu.Atl.07_4G000730.1/Soltu.Atl.01_1G027810.1/Soltu.Atl.01_3G029680.1/Soltu.Atl.01_2G033600.1/Soltu.Atl.07_2G001580.1/Soltu.Atl.07_1G001560.1/Soltu.Atl.07_1G001550.1/Soltu.Atl.07_3G001800.1	9
GO:0038018	BP	Wnt receptor catabolic process	9/7854	10/22001	0.000637374	0.00938654	0.00808487	Soltu.Atl.07_4G000720.1/Soltu.Atl.07_4G000730.1/Soltu.Atl.01_1G027810.1/Soltu.Atl.01_3G029680.1/Soltu.Atl.01_2G033600.1/Soltu.Atl.07_2G001580.1/Soltu.Atl.07_1G001560.1/Soltu.Atl.07_1G001550.1/Soltu.Atl.07_3G001800.1	9
GO:2000051	BP	negative regulation of non-canonical Wnt signaling pathway	9/7854	10/22001	0.000637374	0.00938654	0.00808487	Soltu.Atl.07_4G000720.1/Soltu.Atl.07_4G000730.1/Soltu.Atl.01_1G027810.1/Soltu.Atl.01_3G029680.1/Soltu.Atl.01_2G033600.1/Soltu.Atl.07_2G001580.1/Soltu.Atl.07_1G001560.1/Soltu.Atl.07_1G001550.1/Soltu.Atl.07_3G001800.1	9
GO:0042455	BP	ribonucleoside biosynthetic process	29/7854	49/22001	0.000672221	0.00985831	0.00849121	Soltu.Atl.10_2G008240.1/Soltu.Atl.10_3G006040.1/Soltu.Atl.10_0G009510.1/Soltu.Atl.10_2G000350.1/Soltu.Atl.02_1G025460.1/Soltu.Atl.02_4G020300.1/Soltu.Atl.09_0G005280.1/Soltu.Atl.09_4G003350.1/Soltu.Atl.09_3G003620.1/Soltu.Atl.05_1G001230.1/Soltu.Atl.09_2G005090.1/Soltu.Atl.03_0G006530.1/Soltu.Atl.03_0G008410.1/Soltu.Atl.03_0G008120.1/Soltu.Atl.10_2G013470.1/Soltu.Atl.05_2G001360.1/Soltu.Atl.03_1G…	29
GO:1990748	BP	cellular detoxification	99/7854	213/22001	0.000739961	0.0108065	0.00930793	Soltu.Atl.09_0G005730.1/Soltu.Atl.02_3G030530.1/Soltu.Atl.09_4G003790.1/Soltu.Atl.04_2G010380.1/Soltu.Atl.10_4G006900.1/Soltu.Atl.S078080.1/Soltu.Atl.01_1G025630.1/Soltu.Atl.01_4G029170.1/Soltu.Atl.01_3G027440.1/Soltu.Atl.07_4G012030.1/Soltu.Atl.04_4G012620.1/Soltu.Atl.09_0G013180.1/Soltu.Atl.04_0G010180.1/Soltu.Atl.04_3G011960.1/Soltu.Atl.02_1G026790.1/Soltu.Atl.05_1G006970.1/Soltu.Atl.04_3G0142…	99
GO:0006066	BP	alcohol metabolic process	136/7854	305/22001	0.000784752	0.0114131	0.00983039	Soltu.Atl.01_3G022240.1/Soltu.Atl.01_4G024740.1/Soltu.Atl.04_1G011710.1/Soltu.Atl.S025450.1/Soltu.Atl.04_0G006720.1/Soltu.Atl.07_4G010130.1/Soltu.Atl.01_2G029140.1/Soltu.Atl.03_1G024530.1/Soltu.Atl.S076710.1/Soltu.Atl.01_1G024460.1/Soltu.Atl.07_3G019510.1/Soltu.Atl.S067460.1/Soltu.Atl.11_2G011860.1/Soltu.Atl.07_0G006290.1/Soltu.Atl.07_0G006310.1/Soltu.Atl.S053170.1/Soltu.Atl.01_1G001090.1/Soltu.A…	136
GO:0009687	BP	abscisic acid metabolic process	45/7854	85/22001	0.00083342	0.0119719	0.0103117	Soltu.Atl.07_4G010130.1/Soltu.Atl.03_1G024530.1/Soltu.Atl.S067460.1/Soltu.Atl.11_2G011860.1/Soltu.Atl.07_0G006290.1/Soltu.Atl.07_0G006310.1/Soltu.Atl.07_2G007110.1/Soltu.Atl.07_1G008220.1/Soltu.Atl.02_3G027880.1/Soltu.Atl.07_4G010120.1/Soltu.Atl.02_1G024410.1/Soltu.Atl.07_0G006300.1/Soltu.Atl.11_3G018400.1/Soltu.Atl.01_1G015730.1/Soltu.Atl.07_4G010100.1/Soltu.Atl.07_1G008210.1/Soltu.Atl.02_2G0268…	45
GO:0043288	BP	apocarotenoid metabolic process	45/7854	85/22001	0.00083342	0.0119719	0.0103117	Soltu.Atl.07_4G010130.1/Soltu.Atl.03_1G024530.1/Soltu.Atl.S067460.1/Soltu.Atl.11_2G011860.1/Soltu.Atl.07_0G006290.1/Soltu.Atl.07_0G006310.1/Soltu.Atl.07_2G007110.1/Soltu.Atl.07_1G008220.1/Soltu.Atl.02_3G027880.1/Soltu.Atl.07_4G010120.1/Soltu.Atl.02_1G024410.1/Soltu.Atl.07_0G006300.1/Soltu.Atl.11_3G018400.1/Soltu.Atl.01_1G015730.1/Soltu.Atl.07_4G010100.1/Soltu.Atl.07_1G008210.1/Soltu.Atl.02_2G0268…	45
GO:1902644	BP	tertiary alcohol metabolic process	45/7854	85/22001	0.00083342	0.0119719	0.0103117	Soltu.Atl.07_4G010130.1/Soltu.Atl.03_1G024530.1/Soltu.Atl.S067460.1/Soltu.Atl.11_2G011860.1/Soltu.Atl.07_0G006290.1/Soltu.Atl.07_0G006310.1/Soltu.Atl.07_2G007110.1/Soltu.Atl.07_1G008220.1/Soltu.Atl.02_3G027880.1/Soltu.Atl.07_4G010120.1/Soltu.Atl.02_1G024410.1/Soltu.Atl.07_0G006300.1/Soltu.Atl.11_3G018400.1/Soltu.Atl.01_1G015730.1/Soltu.Atl.07_4G010100.1/Soltu.Atl.07_1G008210.1/Soltu.Atl.02_2G0268…	45
GO:0009595	BP	detection of biotic stimulus	14/7854	19/22001	0.000842567	0.0120041	0.0103394	Soltu.Atl.01_4G023200.1/Soltu.Atl.01_3G020360.1/Soltu.Atl.02_2G012840.1/Soltu.Atl.06_4G020820.1/Soltu.Atl.S103410.1/Soltu.Atl.02_2G012850.1/Soltu.Atl.02_3G013080.1/Soltu.Atl.03_2G013730.1/Soltu.Atl.02_3G013100.1/Soltu.Atl.02_4G011990.1/Soltu.Atl.07_3G011550.1/Soltu.Atl.07_3G011560.1/Soltu.Atl.07_1G009190.1/Soltu.Atl.07_2G009010.1	14
GO:0098581	BP	detection of external biotic stimulus	14/7854	19/22001	0.000842567	0.0120041	0.0103394	Soltu.Atl.01_4G023200.1/Soltu.Atl.01_3G020360.1/Soltu.Atl.02_2G012840.1/Soltu.Atl.06_4G020820.1/Soltu.Atl.S103410.1/Soltu.Atl.02_2G012850.1/Soltu.Atl.02_3G013080.1/Soltu.Atl.03_2G013730.1/Soltu.Atl.02_3G013100.1/Soltu.Atl.02_4G011990.1/Soltu.Atl.07_3G011550.1/Soltu.Atl.07_3G011560.1/Soltu.Atl.07_1G009190.1/Soltu.Atl.07_2G009010.1	14
GO:0015804	BP	neutral amino acid transport	25/7854	41/22001	0.000847775	0.0120041	0.0103394	Soltu.Atl.05_2G018910.1/Soltu.Atl.02_2G032600.1/Soltu.Atl.02_1G029430.1/Soltu.Atl.02_3G031710.1/Soltu.Atl.02_4G024360.1/Soltu.Atl.05_2G003330.1/Soltu.Atl.05_3G003840.1/Soltu.Atl.05_2G003320.1/Soltu.Atl.05_3G003850.1/Soltu.Atl.04_3G015600.1/Soltu.Atl.05_1G003250.1/Soltu.Atl.05_0G000710.1/Soltu.Atl.06_2G011150.1/Soltu.Atl.05_4G003540.1/Soltu.Atl.04_4G015630.1/Soltu.Atl.06_0G010470.1/Soltu.Atl.02_2G…	25
GO:0009751	BP	response to salicylic acid	137/7854	308/22001	0.000849363	0.0120041	0.0103394	Soltu.Atl.09_2G017880.1/Soltu.Atl.09_4G000550.1/Soltu.Atl.09_4G000600.1/Soltu.Atl.09_2G000820.1/Soltu.Atl.10_1G008830.1/Soltu.Atl.03_4G014990.1/Soltu.Atl.09_3G020200.1/Soltu.Atl.02_3G030530.1/Soltu.Atl.10_0G009290.1/Soltu.Atl.03_1G017650.1/Soltu.Atl.S117490.1/Soltu.Atl.10_0G014740.1/Soltu.Atl.09_1G011070.1/Soltu.Atl.03_3G022840.1/Soltu.Atl.03_2G015150.1/Soltu.Atl.09_2G000830.1/Soltu.Atl.10_2G0122…	137
GO:0098869	BP	cellular oxidant detoxification	97/7854	209/22001	0.000882183	0.0124179	0.0106958	Soltu.Atl.09_0G005730.1/Soltu.Atl.02_3G030530.1/Soltu.Atl.09_4G003790.1/Soltu.Atl.04_2G010380.1/Soltu.Atl.10_4G006900.1/Soltu.Atl.S078080.1/Soltu.Atl.01_1G025630.1/Soltu.Atl.01_4G029170.1/Soltu.Atl.01_3G027440.1/Soltu.Atl.07_4G012030.1/Soltu.Atl.04_4G012620.1/Soltu.Atl.09_0G013180.1/Soltu.Atl.04_0G010180.1/Soltu.Atl.04_3G011960.1/Soltu.Atl.02_1G026790.1/Soltu.Atl.05_1G006970.1/Soltu.Atl.04_3G0142…	97
GO:0010206	BP	photosystem II repair	24/7854	39/22001	0.000890233	0.0124811	0.0107503	Soltu.Atl.01_3G020700.1/Soltu.Atl.02_1G017310.1/Soltu.Atl.01_4G023510.1/Soltu.Atl.01_1G023070.1/Soltu.Atl.01_2G028060.1/Soltu.Atl.02_4G016270.1/Soltu.Atl.S097030.1/Soltu.Atl.02_3G021100.1/Soltu.Atl.04_3G020760.1/Soltu.Atl.07_3G014220.1/Soltu.Atl.04_2G019820.1/Soltu.Atl.01_4G000870.1/Soltu.Atl.04_1G020890.1/Soltu.Atl.09_4G005340.1/Soltu.Atl.06_1G017470.1/Soltu.Atl.07_3G015710.1/Soltu.Atl.03_0G0024…	24
GO:0031668	BP	cellular response to extracellular stimulus	187/7854	435/22001	0.000904987	0.0126374	0.0108849	Soltu.Atl.12_0G003180.1/Soltu.Atl.04_1G011710.1/Soltu.Atl.12_2G006850.1/Soltu.Atl.S025450.1/Soltu.Atl.04_0G006720.1/Soltu.Atl.07_3G007430.1/Soltu.Atl.05_1G003700.1/Soltu.Atl.01_3G032450.1/Soltu.Atl.12_4G003330.1/Soltu.Atl.01_4G011420.1/Soltu.Atl.01_1G009790.1/Soltu.Atl.01_1G008640.1/Soltu.Atl.01_4G016880.1/Soltu.Atl.06_4G000990.1/Soltu.Atl.05_1G001460.1/Soltu.Atl.S055480.1/Soltu.Atl.01_3G015020.1…	187
GO:0006006	BP	glucose metabolic process	36/7854	65/22001	0.000914286	0.0127166	0.0109531	Soltu.Atl.12_0G003180.1/Soltu.Atl.12_2G006850.1/Soltu.Atl.09_4G000820.1/Soltu.Atl.09_2G001010.1/Soltu.Atl.09_0G002400.1/Soltu.Atl.02_3G029790.1/Soltu.Atl.09_0G000750.1/Soltu.Atl.02_1G027410.1/Soltu.Atl.05_2G018460.1/Soltu.Atl.02_4G022450.1/Soltu.Atl.05_2G018710.1/Soltu.Atl.05_4G018480.1/Soltu.Atl.03_2G011380.1/Soltu.Atl.04_4G015450.1/Soltu.Atl.03_3G016540.1/Soltu.Atl.05_3G019620.1/Soltu.Atl.03_1G…	36
GO:0016042	BP	lipid catabolic process	128/7854	286/22001	0.000923769	0.0127365	0.0109703	Soltu.Atl.07_3G017220.1/Soltu.Atl.07_4G018630.1/Soltu.Atl.07_2G013760.1/Soltu.Atl.07_3G017210.1/Soltu.Atl.07_1G015420.1/Soltu.Atl.10_3G005930.1/Soltu.Atl.07_1G015430.1/Soltu.Atl.10_4G005120.1/Soltu.Atl.07_2G013770.1/Soltu.Atl.07_4G018640.1/Soltu.Atl.02_1G012240.1/Soltu.Atl.02_2G015100.1/Soltu.Atl.02_3G015570.1/Soltu.Atl.02_3G030530.1/Soltu.Atl.08_2G011110.1/Soltu.Atl.08_3G008890.1/Soltu.Atl.S0780…	128
GO:0019253	BP	reductive pentose-phosphate cycle	15/7854	21/22001	0.000926981	0.0127365	0.0109703	Soltu.Atl.01_1G014350.1/Soltu.Atl.01_4G016550.1/Soltu.Atl.01_3G014700.1/Soltu.Atl.S140700.1/Soltu.Atl.05_2G018460.1/Soltu.Atl.05_2G018710.1/Soltu.Atl.05_4G018480.1/Soltu.Atl.05_3G019620.1/Soltu.Atl.06_4G000150.1/Soltu.Atl.06_3G000140.1/Soltu.Atl.06_1G000130.1/Soltu.Atl.06_2G000140.1/Soltu.Atl.04_2G020500.1/Soltu.Atl.04_3G021450.1/Soltu.Atl.04_1G021560.1	15
GO:0019685	BP	photosynthesis, dark reaction	15/7854	21/22001	0.000926981	0.0127365	0.0109703	Soltu.Atl.01_1G014350.1/Soltu.Atl.01_4G016550.1/Soltu.Atl.01_3G014700.1/Soltu.Atl.S140700.1/Soltu.Atl.05_2G018460.1/Soltu.Atl.05_2G018710.1/Soltu.Atl.05_4G018480.1/Soltu.Atl.05_3G019620.1/Soltu.Atl.06_4G000150.1/Soltu.Atl.06_3G000140.1/Soltu.Atl.06_1G000130.1/Soltu.Atl.06_2G000140.1/Soltu.Atl.04_2G020500.1/Soltu.Atl.04_3G021450.1/Soltu.Atl.04_1G021560.1	15
GO:0015851	BP	nucleobase transport	23/7854	37/22001	0.000930254	0.0127365	0.0109703	Soltu.Atl.02_1G017950.1/Soltu.Atl.07_2G002670.1/Soltu.Atl.02_4G012100.1/Soltu.Atl.07_0G002900.1/Soltu.Atl.05_4G000750.1/Soltu.Atl.02_4G012150.1/Soltu.Atl.05_1G000320.1/Soltu.Atl.07_4G002080.1/Soltu.Atl.12_2G007180.1/Soltu.Atl.02_3G013230.1/Soltu.Atl.07_3G003210.1/Soltu.Atl.04_4G018240.1/Soltu.Atl.04_1G017500.1/Soltu.Atl.S129660.1/Soltu.Atl.06_4G004620.1/Soltu.Atl.06_0G005070.1/Soltu.Atl.06_2G0067…	23
GO:0019252	BP	starch biosynthetic process	30/7854	52/22001	0.000983714	0.0132765	0.0114354	Soltu.Atl.01_3G032220.1/Soltu.Atl.01_0G016140.1/Soltu.Atl.05_2G018460.1/Soltu.Atl.02_3G019940.1/Soltu.Atl.07_4G018140.1/Soltu.Atl.07_2G013270.1/Soltu.Atl.05_2G018710.1/Soltu.Atl.07_3G016810.1/Soltu.Atl.05_4G018480.1/Soltu.Atl.07_1G015050.1/Soltu.Atl.03_2G011380.1/Soltu.Atl.03_3G016540.1/Soltu.Atl.05_3G019620.1/Soltu.Atl.03_1G012970.1/Soltu.Atl.03_4G008760.1/Soltu.Atl.04_3G008620.1/Soltu.Atl.11_1G…	30
GO:0046864	BP	isoprenoid transport	16/7854	23/22001	0.000984847	0.0132765	0.0114354	Soltu.Atl.05_2G019720.1/Soltu.Atl.05_1G020000.1/Soltu.Atl.05_4G019190.1/Soltu.Atl.04_3G018030.1/Soltu.Atl.04_2G017050.1/Soltu.Atl.05_1G005020.1/Soltu.Atl.05_1G020010.1/Soltu.Atl.05_4G019200.1/Soltu.Atl.04_1G000940.1/Soltu.Atl.05_2G019730.1/Soltu.Atl.09_3G022370.1/Soltu.Atl.04_4G000930.1/Soltu.Atl.09_0G013750.1/Soltu.Atl.09_1G012400.1/Soltu.Atl.09_4G020340.1/Soltu.Atl.11_2G004820.1	16
GO:0046865	BP	terpenoid transport	16/7854	23/22001	0.000984847	0.0132765	0.0114354	Soltu.Atl.05_2G019720.1/Soltu.Atl.05_1G020000.1/Soltu.Atl.05_4G019190.1/Soltu.Atl.04_3G018030.1/Soltu.Atl.04_2G017050.1/Soltu.Atl.05_1G005020.1/Soltu.Atl.05_1G020010.1/Soltu.Atl.05_4G019200.1/Soltu.Atl.04_1G000940.1/Soltu.Atl.05_2G019730.1/Soltu.Atl.09_3G022370.1/Soltu.Atl.04_4G000930.1/Soltu.Atl.09_0G013750.1/Soltu.Atl.09_1G012400.1/Soltu.Atl.09_4G020340.1/Soltu.Atl.11_2G004820.1	16
GO:0080168	BP	abscisic acid transport	16/7854	23/22001	0.000984847	0.0132765	0.0114354	Soltu.Atl.05_2G019720.1/Soltu.Atl.05_1G020000.1/Soltu.Atl.05_4G019190.1/Soltu.Atl.04_3G018030.1/Soltu.Atl.04_2G017050.1/Soltu.Atl.05_1G005020.1/Soltu.Atl.05_1G020010.1/Soltu.Atl.05_4G019200.1/Soltu.Atl.04_1G000940.1/Soltu.Atl.05_2G019730.1/Soltu.Atl.09_3G022370.1/Soltu.Atl.04_4G000930.1/Soltu.Atl.09_0G013750.1/Soltu.Atl.09_1G012400.1/Soltu.Atl.09_4G020340.1/Soltu.Atl.11_2G004820.1	16
GO:1901038	BP	cyanidin 3-O-glucoside metabolic process	10/7854	12/22001	0.00101113	0.0135267	0.0116509	Soltu.Atl.09_3G018810.1/Soltu.Atl.09_4G016380.1/Soltu.Atl.09_2G015780.1/Soltu.Atl.09_0G013700.1/Soltu.Atl.04_1G017020.1/Soltu.Atl.04_4G017780.1/Soltu.Atl.04_1G006110.1/Soltu.Atl.04_1G017090.1/Soltu.Atl.04_1G017040.1/Soltu.Atl.04_4G005110.1	10
GO:1901804	BP	beta-glucoside metabolic process	10/7854	12/22001	0.00101113	0.0135267	0.0116509	Soltu.Atl.09_3G018810.1/Soltu.Atl.09_4G016380.1/Soltu.Atl.09_2G015780.1/Soltu.Atl.09_0G013700.1/Soltu.Atl.04_1G017020.1/Soltu.Atl.04_4G017780.1/Soltu.Atl.04_1G006110.1/Soltu.Atl.04_1G017090.1/Soltu.Atl.04_1G017040.1/Soltu.Atl.04_4G005110.1	10
GO:0006817	BP	phosphate ion transport	20/7854	31/22001	0.00102058	0.0135863	0.0117023	Soltu.Atl.05_1G001460.1/Soltu.Atl.11_4G004300.1/Soltu.Atl.11_3G003270.1/Soltu.Atl.08_0G000230.1/Soltu.Atl.11_1G003500.1/Soltu.Atl.S077490.1/Soltu.Atl.05_3G018150.1/Soltu.Atl.05_2G017220.1/Soltu.Atl.05_1G018090.1/Soltu.Atl.08_1G015340.1/Soltu.Atl.11_4G002530.1/Soltu.Atl.02_3G016720.1/Soltu.Atl.02_1G013320.1/Soltu.Atl.02_4G014470.1/Soltu.Atl.02_2G016260.1/Soltu.Atl.05_4G017110.1/Soltu.Atl.12_4G0040…	20
GO:0071214	BP	cellular response to abiotic stimulus	178/7854	413/22001	0.00102721	0.0135863	0.0117023	Soltu.Atl.11_1G013960.1/Soltu.Atl.12_4G003330.1/Soltu.Atl.01_4G011420.1/Soltu.Atl.09_0G004970.1/Soltu.Atl.01_1G009790.1/Soltu.Atl.01_1G008640.1/Soltu.Atl.10_1G000050.1/Soltu.Atl.09_3G003290.1/Soltu.Atl.09_4G003050.1/Soltu.Atl.01_4G016880.1/Soltu.Atl.09_1G014960.1/Soltu.Atl.S055480.1/Soltu.Atl.09_2G004800.1/Soltu.Atl.01_3G015020.1/Soltu.Atl.01_2G018320.1/Soltu.Atl.07_2G013530.1/Soltu.Atl.08_0G0032…	178
GO:0104004	BP	cellular response to environmental stimulus	178/7854	413/22001	0.00102721	0.0135863	0.0117023	Soltu.Atl.11_1G013960.1/Soltu.Atl.12_4G003330.1/Soltu.Atl.01_4G011420.1/Soltu.Atl.09_0G004970.1/Soltu.Atl.01_1G009790.1/Soltu.Atl.01_1G008640.1/Soltu.Atl.10_1G000050.1/Soltu.Atl.09_3G003290.1/Soltu.Atl.09_4G003050.1/Soltu.Atl.01_4G016880.1/Soltu.Atl.09_1G014960.1/Soltu.Atl.S055480.1/Soltu.Atl.09_2G004800.1/Soltu.Atl.01_3G015020.1/Soltu.Atl.01_2G018320.1/Soltu.Atl.07_2G013530.1/Soltu.Atl.08_0G0032…	178
GO:0051782	BP	negative regulation of cell division	18/7854	27/22001	0.00103474	0.0136345	0.0117437	Soltu.Atl.10_1G008830.1/Soltu.Atl.10_0G014740.1/Soltu.Atl.10_2G012240.1/Soltu.Atl.10_4G006300.1/Soltu.Atl.10_4G006280.1/Soltu.Atl.S115210.1/Soltu.Atl.11_3G012830.1/Soltu.Atl.11_2G007620.1/Soltu.Atl.11_1G011770.1/Soltu.Atl.11_2G007340.1/Soltu.Atl.05_1G018250.1/Soltu.Atl.05_2G017350.1/Soltu.Atl.05_4G017260.1/Soltu.Atl.11_4G009510.1/Soltu.Atl.05_3G003860.1/Soltu.Atl.S128430.1/Soltu.Atl.04_4G020290.1…	18
GO:0009119	BP	ribonucleoside metabolic process	48/7854	93/22001	0.00118156	0.0155108	0.0133598	Soltu.Atl.10_2G008240.1/Soltu.Atl.10_3G006040.1/Soltu.Atl.10_0G009510.1/Soltu.Atl.11_4G006840.1/Soltu.Atl.10_2G000350.1/Soltu.Atl.02_1G025460.1/Soltu.Atl.02_4G020300.1/Soltu.Atl.12_3G002480.1/Soltu.Atl.12_1G001210.1/Soltu.Atl.12_4G001450.1/Soltu.Atl.09_0G005280.1/Soltu.Atl.09_4G003350.1/Soltu.Atl.11_0G003430.1/Soltu.Atl.09_3G003620.1/Soltu.Atl.05_1G001230.1/Soltu.Atl.10_3G009490.1/Soltu.Atl.09_2G…	48
GO:0048582	BP	positive regulation of post-embryonic development	86/7854	184/22001	0.00128653	0.0168257	0.0144924	Soltu.Atl.05_1G006130.1/Soltu.Atl.07_1G009600.1/Soltu.Atl.04_0G010290.1/Soltu.Atl.12_2G007870.1/Soltu.Atl.12_4G003790.1/Soltu.Atl.04_2G010500.1/Soltu.Atl.12_3G018650.1/Soltu.Atl.04_3G012070.1/Soltu.Atl.04_2G010700.1/Soltu.Atl.07_4G012990.1/Soltu.Atl.04_2G010690.1/Soltu.Atl.08_0G002360.1/Soltu.Atl.07_3G011990.1/Soltu.Atl.S055480.1/Soltu.Atl.05_1G006140.1/Soltu.Atl.12_1G006780.1/Soltu.Atl.12_2G0199…	86
GO:0015858	BP	nucleoside transport	11/7854	14/22001	0.0013323	0.0172314	0.0148419	Soltu.Atl.07_2G002670.1/Soltu.Atl.07_0G002900.1/Soltu.Atl.07_4G002080.1/Soltu.Atl.12_2G007180.1/Soltu.Atl.S086180.1/Soltu.Atl.07_3G003210.1/Soltu.Atl.10_1G000530.1/Soltu.Atl.10_2G000520.1/Soltu.Atl.05_2G018500.1/Soltu.Atl.12_4G002920.1/Soltu.Atl.05_4G018520.1	11
GO:0030104	BP	water homeostasis	11/7854	14/22001	0.0013323	0.0172314	0.0148419	Soltu.Atl.12_3G018940.1/Soltu.Atl.12_2G020270.1/Soltu.Atl.12_1G007060.1/Soltu.Atl.12_4G010040.1/Soltu.Atl.07_1G008870.1/Soltu.Atl.07_2G008640.1/Soltu.Atl.07_4G012200.1/Soltu.Atl.07_3G011210.1/Soltu.Atl.02_3G027880.1/Soltu.Atl.02_1G024410.1/Soltu.Atl.02_2G026840.1	11
GO:0070208	BP	protein heterotrimerization	11/7854	14/22001	0.0013323	0.0172314	0.0148419	Soltu.Atl.11_4G014560.1/Soltu.Atl.S125540.1/Soltu.Atl.02_2G030970.1/Soltu.Atl.11_2G009270.1/Soltu.Atl.02_4G022910.1/Soltu.Atl.11_1G013140.1/Soltu.Atl.02_1G027840.1/Soltu.Atl.02_3G030220.1/Soltu.Atl.09_4G001450.1/Soltu.Atl.09_3G001060.1/Soltu.Atl.09_3G001510.1	11
GO:0007568	BP	aging	137/7854	311/22001	0.00135237	0.0174267	0.01501	Soltu.Atl.07_0G014470.1/Soltu.Atl.07_0G014410.1/Soltu.Atl.07_0G014530.1/Soltu.Atl.07_0G014350.1/Soltu.Atl.03_1G017650.1/Soltu.Atl.S117490.1/Soltu.Atl.03_2G015150.1/Soltu.Atl.07_0G014290.1/Soltu.Atl.05_0G001830.1/Soltu.Atl.08_3G005920.1/Soltu.Atl.08_4G007740.1/Soltu.Atl.08_2G008560.1/Soltu.Atl.S026530.1/Soltu.Atl.03_2G012500.1/Soltu.Atl.01_1G013910.1/Soltu.Atl.03_1G014130.1/Soltu.Atl.06_3G020060.1…	137
GO:0045926	BP	negative regulation of growth	76/7854	160/22001	0.00137126	0.0176054	0.0151639	Soltu.Atl.04_4G003110.1/Soltu.Atl.02_2G029300.1/Soltu.Atl.04_3G003100.1/Soltu.Atl.S075410.1/Soltu.Atl.S075490.1/Soltu.Atl.S075450.1/Soltu.Atl.07_4G000270.1/Soltu.Atl.04_0G001700.1/Soltu.Atl.07_3G001430.1/Soltu.Atl.07_2G001180.1/Soltu.Atl.06_2G013750.1/Soltu.Atl.04_2G006880.1/Soltu.Atl.10_2G013280.1/Soltu.Atl.04_2G008640.1/Soltu.Atl.04_2G003040.1/Soltu.Atl.10_3G010630.1/Soltu.Atl.04_2G006920.1/Sol…	76
GO:0010193	BP	response to ozone	58/7854	117/22001	0.00139933	0.0179002	0.0154179	Soltu.Atl.01_1G003300.1/Soltu.Atl.05_2G019720.1/Soltu.Atl.05_1G020000.1/Soltu.Atl.05_4G019190.1/Soltu.Atl.01_1G003320.1/Soltu.Atl.11_2G012000.1/Soltu.Atl.S083040.1/Soltu.Atl.11_3G018550.1/Soltu.Atl.03_0G008370.1/Soltu.Atl.11_3G018530.1/Soltu.Atl.05_1G020010.1/Soltu.Atl.05_1G007880.1/Soltu.Atl.05_4G019200.1/Soltu.Atl.06_2G007340.1/Soltu.Atl.05_3G008020.1/Soltu.Atl.06_2G007630.1/Soltu.Atl.05_2G0197…	58
GO:0044264	BP	cellular polysaccharide metabolic process	168/7854	390/22001	0.00143269	0.0182603	0.015728	Soltu.Atl.12_2G018450.1/Soltu.Atl.04_4G021310.1/Soltu.Atl.07_0G007570.1/Soltu.Atl.01_3G032220.1/Soltu.Atl.10_4G006900.1/Soltu.Atl.04_3G020900.1/Soltu.Atl.11_3G003330.1/Soltu.Atl.04_2G019960.1/Soltu.Atl.12_3G017220.1/Soltu.Atl.12_3G005560.1/Soltu.Atl.07_1G009860.1/Soltu.Atl.01_0G016140.1/Soltu.Atl.01_2G003540.1/Soltu.Atl.01_4G016880.1/Soltu.Atl.12_4G008250.1/Soltu.Atl.01_3G015020.1/Soltu.Atl.03_2G…	168
GO:0045229	BP	external encapsulating structure organization	140/7854	319/22001	0.00144329	0.0182635	0.0157308	Soltu.Atl.05_1G006130.1/Soltu.Atl.11_1G003160.1/Soltu.Atl.11_2G002450.1/Soltu.Atl.09_0G005730.1/Soltu.Atl.11_4G003920.1/Soltu.Atl.09_4G003790.1/Soltu.Atl.01_3G017520.1/Soltu.Atl.04_2G010380.1/Soltu.Atl.01_1G025630.1/Soltu.Atl.01_4G029170.1/Soltu.Atl.12_3G023570.1/Soltu.Atl.11_3G002870.1/Soltu.Atl.01_3G027440.1/Soltu.Atl.08_2G006900.1/Soltu.Atl.07_4G012030.1/Soltu.Atl.04_4G012620.1/Soltu.Atl.09_0G…	140
GO:0034605	BP	cellular response to heat	52/7854	103/22001	0.00144336	0.0182635	0.0157308	Soltu.Atl.01_1G014350.1/Soltu.Atl.01_4G016550.1/Soltu.Atl.01_3G014700.1/Soltu.Atl.S140700.1/Soltu.Atl.05_3G015170.1/Soltu.Atl.08_2G006900.1/Soltu.Atl.08_0G008180.1/Soltu.Atl.08_1G003340.1/Soltu.Atl.S090340.1/Soltu.Atl.S056400.1/Soltu.Atl.11_0G006070.1/Soltu.Atl.S090290.1/Soltu.Atl.07_4G008160.1/Soltu.Atl.09_3G018940.1/Soltu.Atl.09_2G015810.1/Soltu.Atl.11_3G007550.1/Soltu.Atl.09_0G013730.1/Soltu.A…	52
GO:0035435	BP	phosphate ion transmembrane transport	12/7854	16/22001	0.0015838	0.0199684	0.0171993	Soltu.Atl.05_3G018150.1/Soltu.Atl.05_2G017220.1/Soltu.Atl.05_1G018090.1/Soltu.Atl.11_4G002530.1/Soltu.Atl.02_3G016720.1/Soltu.Atl.02_1G013320.1/Soltu.Atl.02_4G014470.1/Soltu.Atl.02_2G016260.1/Soltu.Atl.05_4G017110.1/Soltu.Atl.11_2G001150.1/Soltu.Atl.11_1G001820.1/Soltu.Atl.11_3G001670.1	12
GO:0009163	BP	nucleoside biosynthetic process	29/7854	51/22001	0.00162227	0.020235	0.017429	Soltu.Atl.10_2G008240.1/Soltu.Atl.10_3G006040.1/Soltu.Atl.10_0G009510.1/Soltu.Atl.10_2G000350.1/Soltu.Atl.02_1G025460.1/Soltu.Atl.02_4G020300.1/Soltu.Atl.09_0G005280.1/Soltu.Atl.09_4G003350.1/Soltu.Atl.09_3G003620.1/Soltu.Atl.05_1G001230.1/Soltu.Atl.09_2G005090.1/Soltu.Atl.03_0G006530.1/Soltu.Atl.03_0G008410.1/Soltu.Atl.03_0G008120.1/Soltu.Atl.10_2G013470.1/Soltu.Atl.05_2G001360.1/Soltu.Atl.03_1G…	29
GO:0009559	BP	embryo sac central cell differentiation	29/7854	51/22001	0.00162227	0.020235	0.017429	Soltu.Atl.04_3G003720.1/Soltu.Atl.04_2G003610.1/Soltu.Atl.04_4G003630.1/Soltu.Atl.04_1G004480.1/Soltu.Atl.02_0G002350.1/Soltu.Atl.02_1G023540.1/Soltu.Atl.02_2G025170.1/Soltu.Atl.11_1G014480.1/Soltu.Atl.11_4G016080.1/Soltu.Atl.11_4G016040.1/Soltu.Atl.11_1G014850.1/Soltu.Atl.02_3G016710.1/Soltu.Atl.02_3G026180.1/Soltu.Atl.01_2G020550.1/Soltu.Atl.05_2G019930.1/Soltu.Atl.05_3G020470.1/Soltu.Atl.05_4G…	29
GO:0034059	BP	response to anoxia	29/7854	51/22001	0.00162227	0.020235	0.017429	Soltu.Atl.01_1G014350.1/Soltu.Atl.01_4G016550.1/Soltu.Atl.01_3G014700.1/Soltu.Atl.S140700.1/Soltu.Atl.09_1G002100.1/Soltu.Atl.09_4G005580.1/Soltu.Atl.09_2G007380.1/Soltu.Atl.09_3G006240.1/Soltu.Atl.09_3G006270.1/Soltu.Atl.10_0G017020.1/Soltu.Atl.10_0G008010.1/Soltu.Atl.07_2G006590.1/Soltu.Atl.12_4G012720.1/Soltu.Atl.06_4G000150.1/Soltu.Atl.12_3G021660.1/Soltu.Atl.06_3G000140.1/Soltu.Atl.12_1G0099…	29
GO:0009311	BP	oligosaccharide metabolic process	74/7854	156/22001	0.00164558	0.0204531	0.0176168	Soltu.Atl.11_1G015750.1/Soltu.Atl.11_0G011610.1/Soltu.Atl.07_0G014470.1/Soltu.Atl.07_0G014410.1/Soltu.Atl.07_0G014530.1/Soltu.Atl.07_0G014350.1/Soltu.Atl.07_0G014290.1/Soltu.Atl.09_4G000820.1/Soltu.Atl.09_2G001010.1/Soltu.Atl.09_0G002400.1/Soltu.Atl.09_0G000750.1/Soltu.Atl.05_2G018460.1/Soltu.Atl.05_2G018710.1/Soltu.Atl.01_2G000370.1/Soltu.Atl.01_4G000260.1/Soltu.Atl.05_4G018480.1/Soltu.Atl.05_4G…	74
GO:0009610	BP	response to symbiotic fungus	22/7854	36/22001	0.00165153	0.0204544	0.0176179	Soltu.Atl.11_1G007580.1/Soltu.Atl.11_4G009060.1/Soltu.Atl.11_0G005370.1/Soltu.Atl.11_2G000910.1/Soltu.Atl.S094790.1/Soltu.Atl.11_4G002240.1/Soltu.Atl.S092340.1/Soltu.Atl.11_1G001580.1/Soltu.Atl.11_4G002270.1/Soltu.Atl.11_1G014480.1/Soltu.Atl.11_4G016080.1/Soltu.Atl.11_4G016040.1/Soltu.Atl.11_1G014850.1/Soltu.Atl.11_3G006760.1/Soltu.Atl.05_3G008200.1/Soltu.Atl.05_1G021320.1/Soltu.Atl.05_2G008020.1…	22
GO:0042548	BP	regulation of photosynthesis, light reaction	21/7854	34/22001	0.00173491	0.0214115	0.0184422	Soltu.Atl.02_1G017310.1/Soltu.Atl.02_4G016270.1/Soltu.Atl.06_4G022960.1/Soltu.Atl.10_4G009180.1/Soltu.Atl.10_0G018700.1/Soltu.Atl.02_3G021100.1/Soltu.Atl.04_3G020760.1/Soltu.Atl.09_0G010820.1/Soltu.Atl.09_4G013650.1/Soltu.Atl.04_2G019820.1/Soltu.Atl.04_1G020890.1/Soltu.Atl.S022220.1/Soltu.Atl.10_0G014130.1/Soltu.Atl.07_1G006830.1/Soltu.Atl.S124510.1/Soltu.Atl.07_3G015710.1/Soltu.Atl.03_0G002420.1…	21
GO:1901659	BP	glycosyl compound biosynthetic process	50/7854	99/22001	0.00174381	0.0214139	0.0184443	Soltu.Atl.05_1G006130.1/Soltu.Atl.09_3G018810.1/Soltu.Atl.09_4G016380.1/Soltu.Atl.09_2G015780.1/Soltu.Atl.09_0G013700.1/Soltu.Atl.05_1G006140.1/Soltu.Atl.07_4G009890.1/Soltu.Atl.09_1G012340.1/Soltu.Atl.09_3G022310.1/Soltu.Atl.09_2G018510.1/Soltu.Atl.07_0G006040.1/Soltu.Atl.10_2G008240.1/Soltu.Atl.09_4G020280.1/Soltu.Atl.10_3G006040.1/Soltu.Atl.05_4G006370.1/Soltu.Atl.05_3G006470.1/Soltu.Atl.10_0G…	50
GO:0000741	BP	karyogamy	28/7854	49/22001	0.00175438	0.0214139	0.0184443	Soltu.Atl.04_3G003720.1/Soltu.Atl.04_2G003610.1/Soltu.Atl.04_4G003630.1/Soltu.Atl.04_1G004480.1/Soltu.Atl.02_0G002350.1/Soltu.Atl.02_1G023540.1/Soltu.Atl.02_2G025170.1/Soltu.Atl.11_1G014480.1/Soltu.Atl.11_4G016080.1/Soltu.Atl.11_4G016040.1/Soltu.Atl.11_1G014850.1/Soltu.Atl.02_3G016710.1/Soltu.Atl.02_3G026180.1/Soltu.Atl.01_2G020550.1/Soltu.Atl.05_2G019930.1/Soltu.Atl.05_3G020470.1/Soltu.Atl.05_4G…	28
GO:0010197	BP	polar nucleus fusion	28/7854	49/22001	0.00175438	0.0214139	0.0184443	Soltu.Atl.04_3G003720.1/Soltu.Atl.04_2G003610.1/Soltu.Atl.04_4G003630.1/Soltu.Atl.04_1G004480.1/Soltu.Atl.02_0G002350.1/Soltu.Atl.02_1G023540.1/Soltu.Atl.02_2G025170.1/Soltu.Atl.11_1G014480.1/Soltu.Atl.11_4G016080.1/Soltu.Atl.11_4G016040.1/Soltu.Atl.11_1G014850.1/Soltu.Atl.02_3G016710.1/Soltu.Atl.02_3G026180.1/Soltu.Atl.01_2G020550.1/Soltu.Atl.05_2G019930.1/Soltu.Atl.05_3G020470.1/Soltu.Atl.05_4G…	28
GO:0035973	BP	aggrephagy	13/7854	18/22001	0.00176565	0.0214139	0.0184443	Soltu.Atl.02_4G021470.1/Soltu.Atl.02_4G008380.1/Soltu.Atl.02_1G007080.1/Soltu.Atl.09_1G004510.1/Soltu.Atl.09_3G020900.1/Soltu.Atl.09_4G011220.1/Soltu.Atl.09_2G010000.1/Soltu.Atl.09_3G012640.1/Soltu.Atl.09_3G021480.1/Soltu.Atl.09_4G019510.1/Soltu.Atl.09_1G011380.1/Soltu.Atl.03_1G002720.1/Soltu.Atl.02_2G008400.1	13
GO:0090181	BP	regulation of cholesterol metabolic process	13/7854	18/22001	0.00176565	0.0214139	0.0184443	Soltu.Atl.01_3G022240.1/Soltu.Atl.01_4G024740.1/Soltu.Atl.01_2G029140.1/Soltu.Atl.01_1G024460.1/Soltu.Atl.S053170.1/Soltu.Atl.11_1G004370.1/Soltu.Atl.11_4G005570.1/Soltu.Atl.11_2G003360.1/Soltu.Atl.10_2G003440.1/Soltu.Atl.10_3G001950.1/Soltu.Atl.10_1G002910.1/Soltu.Atl.04_3G004580.1/Soltu.Atl.10_4G002060.1	13
GO:0009645	BP	response to low light intensity stimulus	20/7854	32/22001	0.00181212	0.0219017	0.0188645	Soltu.Atl.05_4G021170.1/Soltu.Atl.S098640.1/Soltu.Atl.S098620.1/Soltu.Atl.05_4G021190.1/Soltu.Atl.12_3G018940.1/Soltu.Atl.12_2G020270.1/Soltu.Atl.12_1G007060.1/Soltu.Atl.12_4G010040.1/Soltu.Atl.12_4G003330.1/Soltu.Atl.07_1G008870.1/Soltu.Atl.07_2G008640.1/Soltu.Atl.07_4G012200.1/Soltu.Atl.07_3G011210.1/Soltu.Atl.08_2G006820.1/Soltu.Atl.08_0G008110.1/Soltu.Atl.11_0G011290.1/Soltu.Atl.08_0G008040.1…	20
GO:0045333	BP	cellular respiration	63/7854	130/22001	0.00183867	0.0221462	0.0190751	Soltu.Atl.02_3G017600.1/Soltu.Atl.08_0G000110.1/Soltu.Atl.02_1G014290.1/Soltu.Atl.02_3G031750.1/Soltu.Atl.02_4G015420.1/Soltu.Atl.02_1G029470.1/Soltu.Atl.S070170.1/Soltu.Atl.S026530.1/Soltu.Atl.02_2G017250.1/Soltu.Atl.07_0G004200.1/Soltu.Atl.03_4G016950.1/Soltu.Atl.03_1G020340.1/Soltu.Atl.07_3G005650.1/Soltu.Atl.10_3G006190.1/Soltu.Atl.03_3G024920.1/Soltu.Atl.10_0G009660.1/Soltu.Atl.04_1G001140.1…	63
GO:0006595	BP	polyamine metabolic process	32/7854	58/22001	0.00187836	0.0223992	0.019293	Soltu.Atl.03_1G015630.1/Soltu.Atl.03_0G003150.1/Soltu.Atl.03_2G013800.1/Soltu.Atl.03_1G015640.1/Soltu.Atl.03_0G003140.1/Soltu.Atl.03_3G022300.1/Soltu.Atl.03_1G015610.1/Soltu.Atl.03_4G014390.1/Soltu.Atl.03_0G003160.1/Soltu.Atl.01_2G022320.1/Soltu.Atl.03_2G013790.1/Soltu.Atl.04_1G020630.1/Soltu.Atl.S061080.1/Soltu.Atl.04_2G019540.1/Soltu.Atl.04_3G020480.1/Soltu.Atl.01_3G017740.1/Soltu.Atl.01_1G0191…	32
GO:0046128	BP	purine ribonucleoside metabolic process	32/7854	58/22001	0.00187836	0.0223992	0.019293	Soltu.Atl.10_2G008240.1/Soltu.Atl.10_3G006040.1/Soltu.Atl.10_0G009510.1/Soltu.Atl.11_4G006840.1/Soltu.Atl.10_2G000350.1/Soltu.Atl.12_3G002480.1/Soltu.Atl.12_1G001210.1/Soltu.Atl.12_4G001450.1/Soltu.Atl.09_0G005280.1/Soltu.Atl.09_4G003350.1/Soltu.Atl.11_0G003430.1/Soltu.Atl.09_3G003620.1/Soltu.Atl.09_2G005090.1/Soltu.Atl.09_1G013450.1/Soltu.Atl.03_0G008410.1/Soltu.Atl.03_0G008120.1/Soltu.Atl.10_2G…	32
GO:0043086	BP	negative regulation of catalytic activity	99/7854	218/22001	0.00188353	0.0223992	0.019293	Soltu.Atl.03_3G015600.1/Soltu.Atl.03_1G012010.1/Soltu.Atl.03_4G014990.1/Soltu.Atl.03_4G007970.1/Soltu.Atl.03_3G022840.1/Soltu.Atl.07_3G019530.1/Soltu.Atl.09_1G014960.1/Soltu.Atl.02_2G018310.1/Soltu.Atl.11_1G008610.1/Soltu.Atl.07_0G010930.1/Soltu.Atl.03_2G010740.1/Soltu.Atl.09_0G012980.1/Soltu.Atl.11_2G005040.1/Soltu.Atl.07_0G010840.1/Soltu.Atl.09_0G013520.1/Soltu.Atl.02_1G015950.1/Soltu.Atl.09_2G…	99
GO:0071493	BP	cellular response to UV-B	14/7854	20/22001	0.00188524	0.0223992	0.019293	Soltu.Atl.12_4G014240.1/Soltu.Atl.12_1G011680.1/Soltu.Atl.12_2G024480.1/Soltu.Atl.12_3G023400.1/Soltu.Atl.11_1G013560.1/Soltu.Atl.S139650.1/Soltu.Atl.06_4G021560.1/Soltu.Atl.06_3G020810.1/Soltu.Atl.06_2G027060.1/Soltu.Atl.06_1G015720.1/Soltu.Atl.11_0G010840.1/Soltu.Atl.01_0G007250.1/Soltu.Atl.11_3G014830.1/Soltu.Atl.01_4G014490.1	14
GO:0031667	BP	response to nutrient levels	187/7854	441/22001	0.001932	0.0225102	0.0193886	Soltu.Atl.12_0G003180.1/Soltu.Atl.04_1G011710.1/Soltu.Atl.12_2G006850.1/Soltu.Atl.S025450.1/Soltu.Atl.04_0G006720.1/Soltu.Atl.07_3G007430.1/Soltu.Atl.05_1G003700.1/Soltu.Atl.01_3G032450.1/Soltu.Atl.12_4G003330.1/Soltu.Atl.06_4G000990.1/Soltu.Atl.05_1G001460.1/Soltu.Atl.01_2G035660.1/Soltu.Atl.06_1G001120.1/Soltu.Atl.06_1G001010.1/Soltu.Atl.05_2G004430.1/Soltu.Atl.06_3G001290.1/Soltu.Atl.S054930.1…	187
GO:0010540	BP	basipetal auxin transport	18/7854	28/22001	0.00193354	0.0225102	0.0193886	Soltu.Atl.01_2G026350.1/Soltu.Atl.08_0G002360.1/Soltu.Atl.06_2G000350.1/Soltu.Atl.02_2G030470.1/Soltu.Atl.01_2G026360.1/Soltu.Atl.02_1G027340.1/Soltu.Atl.02_4G022420.1/Soltu.Atl.02_3G029720.1/Soltu.Atl.S067330.1/Soltu.Atl.S071860.1/Soltu.Atl.08_3G001090.1/Soltu.Atl.S071810.1/Soltu.Atl.S071760.1/Soltu.Atl.03_4G017800.1/Soltu.Atl.04_1G000690.1/Soltu.Atl.04_2G000670.1/Soltu.Atl.04_3G000460.1/Soltu.A…	18
GO:0007268	BP	chemical synaptic transmission	15/7854	22/22001	0.00195238	0.0225102	0.0193886	Soltu.Atl.S060250.1/Soltu.Atl.11_3G020200.1/Soltu.Atl.11_1G018040.1/Soltu.Atl.06_1G000340.1/Soltu.Atl.11_4G018900.1/Soltu.Atl.11_2G013800.1/Soltu.Atl.06_3G000480.1/Soltu.Atl.09_1G011530.1/Soltu.Atl.09_3G021020.1/Soltu.Atl.09_1G011540.1/Soltu.Atl.06_3G019290.1/Soltu.Atl.06_2G025540.1/Soltu.Atl.09_3G021610.1/Soltu.Atl.06_0G013320.1/Soltu.Atl.06_1G014390.1	15
GO:0043174	BP	nucleoside salvage	15/7854	22/22001	0.00195238	0.0225102	0.0193886	Soltu.Atl.10_2G008240.1/Soltu.Atl.10_3G006040.1/Soltu.Atl.10_0G009510.1/Soltu.Atl.09_0G005280.1/Soltu.Atl.09_4G003350.1/Soltu.Atl.09_3G003620.1/Soltu.Atl.05_1G001230.1/Soltu.Atl.09_2G005090.1/Soltu.Atl.03_0G006530.1/Soltu.Atl.05_2G001360.1/Soltu.Atl.03_0G006190.1/Soltu.Atl.03_0G006660.1/Soltu.Atl.05_4G001720.1/Soltu.Atl.05_3G001850.1/Soltu.Atl.03_0G006600.1	15
GO:0098916	BP	anterograde trans-synaptic signaling	15/7854	22/22001	0.00195238	0.0225102	0.0193886	Soltu.Atl.S060250.1/Soltu.Atl.11_3G020200.1/Soltu.Atl.11_1G018040.1/Soltu.Atl.06_1G000340.1/Soltu.Atl.11_4G018900.1/Soltu.Atl.11_2G013800.1/Soltu.Atl.06_3G000480.1/Soltu.Atl.09_1G011530.1/Soltu.Atl.09_3G021020.1/Soltu.Atl.09_1G011540.1/Soltu.Atl.06_3G019290.1/Soltu.Atl.06_2G025540.1/Soltu.Atl.09_3G021610.1/Soltu.Atl.06_0G013320.1/Soltu.Atl.06_1G014390.1	15
GO:0099536	BP	synaptic signaling	15/7854	22/22001	0.00195238	0.0225102	0.0193886	Soltu.Atl.S060250.1/Soltu.Atl.11_3G020200.1/Soltu.Atl.11_1G018040.1/Soltu.Atl.06_1G000340.1/Soltu.Atl.11_4G018900.1/Soltu.Atl.11_2G013800.1/Soltu.Atl.06_3G000480.1/Soltu.Atl.09_1G011530.1/Soltu.Atl.09_3G021020.1/Soltu.Atl.09_1G011540.1/Soltu.Atl.06_3G019290.1/Soltu.Atl.06_2G025540.1/Soltu.Atl.09_3G021610.1/Soltu.Atl.06_0G013320.1/Soltu.Atl.06_1G014390.1	15
GO:0099537	BP	trans-synaptic signaling	15/7854	22/22001	0.00195238	0.0225102	0.0193886	Soltu.Atl.S060250.1/Soltu.Atl.11_3G020200.1/Soltu.Atl.11_1G018040.1/Soltu.Atl.06_1G000340.1/Soltu.Atl.11_4G018900.1/Soltu.Atl.11_2G013800.1/Soltu.Atl.06_3G000480.1/Soltu.Atl.09_1G011530.1/Soltu.Atl.09_3G021020.1/Soltu.Atl.09_1G011540.1/Soltu.Atl.06_3G019290.1/Soltu.Atl.06_2G025540.1/Soltu.Atl.09_3G021610.1/Soltu.Atl.06_0G013320.1/Soltu.Atl.06_1G014390.1	15
GO:1902358	BP	sulfate transmembrane transport	15/7854	22/22001	0.00195238	0.0225102	0.0193886	Soltu.Atl.09_0G010440.1/Soltu.Atl.09_4G013270.1/Soltu.Atl.05_3G018150.1/Soltu.Atl.S122370.1/Soltu.Atl.05_2G017220.1/Soltu.Atl.05_1G018090.1/Soltu.Atl.05_0G001590.1/Soltu.Atl.11_4G002530.1/Soltu.Atl.09_1G009130.1/Soltu.Atl.05_4G004420.1/Soltu.Atl.05_4G017110.1/Soltu.Atl.12_3G005590.1/Soltu.Atl.11_2G001150.1/Soltu.Atl.11_1G001820.1/Soltu.Atl.11_3G001670.1	15
GO:1902969	BP	mitotic DNA replication	15/7854	22/22001	0.00195238	0.0225102	0.0193886	Soltu.Atl.07_3G005120.1/Soltu.Atl.07_2G005230.1/Soltu.Atl.07_1G005190.1/Soltu.Atl.07_4G004790.1/Soltu.Atl.03_3G028170.1/Soltu.Atl.09_2G010170.1/Soltu.Atl.03_2G021690.1/Soltu.Atl.03_4G020420.1/Soltu.Atl.03_1G023550.1/Soltu.Atl.10_0G017250.1/Soltu.Atl.09_3G012720.1/Soltu.Atl.09_4G011300.1/Soltu.Atl.09_1G004540.1/Soltu.Atl.12_0G003900.1/Soltu.Atl.02_3G000500.1	15
GO:0010087	BP	phloem or xylem histogenesis	79/7854	169/22001	0.00196374	0.0225433	0.0194171	Soltu.Atl.02_3G027950.1/Soltu.Atl.03_4G010200.1/Soltu.Atl.03_3G018010.1/Soltu.Atl.01_4G032480.1/Soltu.Atl.01_3G030530.1/Soltu.Atl.01_1G028640.1/Soltu.Atl.01_2G034430.1/Soltu.Atl.02_1G024490.1/Soltu.Atl.02_2G026940.1/Soltu.Atl.08_2G006900.1/Soltu.Atl.02_0G001890.1/Soltu.Atl.02_1G014600.1/Soltu.Atl.08_0G008180.1/Soltu.Atl.08_1G003340.1/Soltu.Atl.02_2G026920.1/Soltu.Atl.02_1G015260.1/Soltu.Atl.03_2G…	79
GO:0071484	BP	cellular response to light intensity	17/7854	26/22001	0.00196812	0.0225433	0.0194171	Soltu.Atl.09_3G018940.1/Soltu.Atl.09_2G015810.1/Soltu.Atl.09_0G013730.1/Soltu.Atl.01_2G033890.1/Soltu.Atl.07_3G014220.1/Soltu.Atl.09_3G018840.1/Soltu.Atl.09_4G016410.1/Soltu.Atl.01_1G028100.1/Soltu.Atl.11_1G013560.1/Soltu.Atl.11_1G014600.1/Soltu.Atl.S139650.1/Soltu.Atl.11_0G010840.1/Soltu.Atl.01_0G007250.1/Soltu.Atl.11_3G014830.1/Soltu.Atl.07_4G015440.1/Soltu.Atl.01_4G014490.1/Soltu.Atl.09_1G0079…	17
GO:0009851	BP	auxin biosynthetic process	30/7854	54/22001	0.00222982	0.0253751	0.0218562	Soltu.Atl.09_1G005460.1/Soltu.Atl.S067460.1/Soltu.Atl.11_2G011860.1/Soltu.Atl.11_3G018400.1/Soltu.Atl.01_1G015730.1/Soltu.Atl.11_3G018390.1/Soltu.Atl.01_4G017690.1/Soltu.Atl.09_2G011350.1/Soltu.Atl.S107370.1/Soltu.Atl.05_2G018860.1/Soltu.Atl.01_2G019090.1/Soltu.Atl.01_1G005930.1/Soltu.Atl.01_0G008700.1/Soltu.Atl.01_0G004180.1/Soltu.Atl.09_1G008630.1/Soltu.Atl.S148070.1/Soltu.Atl.S107390.1/Soltu.A…	30
GO:0098661	BP	inorganic anion transmembrane transport	30/7854	54/22001	0.00222982	0.0253751	0.0218562	Soltu.Atl.09_0G010440.1/Soltu.Atl.09_4G013270.1/Soltu.Atl.05_3G018150.1/Soltu.Atl.07_3G002260.1/Soltu.Atl.02_4G011470.1/Soltu.Atl.07_1G001000.1/Soltu.Atl.S122370.1/Soltu.Atl.05_2G017220.1/Soltu.Atl.03_4G021590.1/Soltu.Atl.05_1G018090.1/Soltu.Atl.02_3G012610.1/Soltu.Atl.05_0G001590.1/Soltu.Atl.11_4G002530.1/Soltu.Atl.02_3G016720.1/Soltu.Atl.S084290.1/Soltu.Atl.S084350.1/Soltu.Atl.02_1G013320.1/Sol…	30
GO:0006714	BP	sesquiterpenoid metabolic process	50/7854	100/22001	0.00229168	0.0257447	0.0221746	Soltu.Atl.07_4G010130.1/Soltu.Atl.03_1G024530.1/Soltu.Atl.S067460.1/Soltu.Atl.11_2G011860.1/Soltu.Atl.07_0G006290.1/Soltu.Atl.01_4G030140.1/Soltu.Atl.07_0G006310.1/Soltu.Atl.07_2G007110.1/Soltu.Atl.07_1G008220.1/Soltu.Atl.02_3G027880.1/Soltu.Atl.07_4G010120.1/Soltu.Atl.02_1G024410.1/Soltu.Atl.07_0G006300.1/Soltu.Atl.11_3G018400.1/Soltu.Atl.01_2G032590.1/Soltu.Atl.01_1G015730.1/Soltu.Atl.07_4G0101…	50
GO:0033865	BP	nucleoside bisphosphate metabolic process	50/7854	100/22001	0.00229168	0.0257447	0.0221746	Soltu.Atl.12_4G004050.1/Soltu.Atl.05_0G002290.1/Soltu.Atl.04_0G002730.1/Soltu.Atl.08_0G000140.1/Soltu.Atl.05_3G007670.1/Soltu.Atl.08_4G017810.1/Soltu.Atl.S119420.1/Soltu.Atl.05_2G007450.1/Soltu.Atl.S119430.1/Soltu.Atl.S009960.1/Soltu.Atl.S053170.1/Soltu.Atl.11_1G004370.1/Soltu.Atl.05_1G007450.1/Soltu.Atl.11_4G005570.1/Soltu.Atl.11_2G003360.1/Soltu.Atl.08_3G014660.1/Soltu.Atl.12_3G001620.1/Soltu.A…	50
GO:0033875	BP	ribonucleoside bisphosphate metabolic process	50/7854	100/22001	0.00229168	0.0257447	0.0221746	Soltu.Atl.12_4G004050.1/Soltu.Atl.05_0G002290.1/Soltu.Atl.04_0G002730.1/Soltu.Atl.08_0G000140.1/Soltu.Atl.05_3G007670.1/Soltu.Atl.08_4G017810.1/Soltu.Atl.S119420.1/Soltu.Atl.05_2G007450.1/Soltu.Atl.S119430.1/Soltu.Atl.S009960.1/Soltu.Atl.S053170.1/Soltu.Atl.11_1G004370.1/Soltu.Atl.05_1G007450.1/Soltu.Atl.11_4G005570.1/Soltu.Atl.11_2G003360.1/Soltu.Atl.08_3G014660.1/Soltu.Atl.12_3G001620.1/Soltu.A…	50
GO:0034032	BP	purine nucleoside bisphosphate metabolic process	50/7854	100/22001	0.00229168	0.0257447	0.0221746	Soltu.Atl.12_4G004050.1/Soltu.Atl.05_0G002290.1/Soltu.Atl.04_0G002730.1/Soltu.Atl.08_0G000140.1/Soltu.Atl.05_3G007670.1/Soltu.Atl.08_4G017810.1/Soltu.Atl.S119420.1/Soltu.Atl.05_2G007450.1/Soltu.Atl.S119430.1/Soltu.Atl.S009960.1/Soltu.Atl.S053170.1/Soltu.Atl.11_1G004370.1/Soltu.Atl.05_1G007450.1/Soltu.Atl.11_4G005570.1/Soltu.Atl.11_2G003360.1/Soltu.Atl.08_3G014660.1/Soltu.Atl.12_3G001620.1/Soltu.A…	50
GO:0009738	BP	abscisic acid-activated signaling pathway	179/7854	422/22001	0.0023378	0.026128	0.0225047	Soltu.Atl.02_2G025010.1/Soltu.Atl.04_3G006540.1/Soltu.Atl.02_2G029300.1/Soltu.Atl.04_2G004970.1/Soltu.Atl.09_1G014960.1/Soltu.Atl.03_1G024530.1/Soltu.Atl.09_1G006030.1/Soltu.Atl.08_4G015010.1/Soltu.Atl.09_1G006300.1/Soltu.Atl.09_3G014270.1/Soltu.Atl.07_4G020500.1/Soltu.Atl.03_2G012500.1/Soltu.Atl.S108230.1/Soltu.Atl.03_1G014130.1/Soltu.Atl.06_3G020060.1/Soltu.Atl.06_1G015000.1/Soltu.Atl.01_1G0284…	179
GO:0030091	BP	protein repair	24/7854	41/22001	0.0023639	0.026128	0.0225047	Soltu.Atl.01_3G020700.1/Soltu.Atl.02_1G017310.1/Soltu.Atl.01_4G023510.1/Soltu.Atl.01_1G023070.1/Soltu.Atl.01_2G028060.1/Soltu.Atl.02_4G016270.1/Soltu.Atl.S097030.1/Soltu.Atl.02_3G021100.1/Soltu.Atl.04_3G020760.1/Soltu.Atl.07_3G014220.1/Soltu.Atl.04_2G019820.1/Soltu.Atl.01_4G000870.1/Soltu.Atl.04_1G020890.1/Soltu.Atl.09_4G005340.1/Soltu.Atl.06_1G017470.1/Soltu.Atl.07_3G015710.1/Soltu.Atl.03_0G0024…	24
GO:0043467	BP	regulation of generation of precursor metabolites and energy	24/7854	41/22001	0.0023639	0.026128	0.0225047	Soltu.Atl.02_1G017310.1/Soltu.Atl.02_4G016270.1/Soltu.Atl.06_4G022960.1/Soltu.Atl.10_4G009180.1/Soltu.Atl.10_0G018700.1/Soltu.Atl.02_3G021100.1/Soltu.Atl.04_3G020760.1/Soltu.Atl.09_0G010820.1/Soltu.Atl.10_3G006190.1/Soltu.Atl.09_4G013650.1/Soltu.Atl.10_0G009660.1/Soltu.Atl.04_2G019820.1/Soltu.Atl.10_4G005390.1/Soltu.Atl.04_1G020890.1/Soltu.Atl.S022220.1/Soltu.Atl.10_0G014130.1/Soltu.Atl.07_1G0068…	24
GO:0006030	BP	chitin metabolic process	9/7854	11/22001	0.00238543	0.026128	0.0225047	Soltu.Atl.07_3G000120.1/Soltu.Atl.07_2G000090.1/Soltu.Atl.07_1G000090.1/Soltu.Atl.07_0G000130.1/Soltu.Atl.S075010.1/Soltu.Atl.S075070.1/Soltu.Atl.S074950.1/Soltu.Atl.07_2G000110.1/Soltu.Atl.07_1G000110.1	9
GO:0006032	BP	chitin catabolic process	9/7854	11/22001	0.00238543	0.026128	0.0225047	Soltu.Atl.07_3G000120.1/Soltu.Atl.07_2G000090.1/Soltu.Atl.07_1G000090.1/Soltu.Atl.07_0G000130.1/Soltu.Atl.S075010.1/Soltu.Atl.S075070.1/Soltu.Atl.S074950.1/Soltu.Atl.07_2G000110.1/Soltu.Atl.07_1G000110.1	9
GO:0019379	BP	sulfate assimilation, phosphoadenylyl sulfate reduction by phosphoadenylyl-sulfate reductase (thioredoxin)	9/7854	11/22001	0.00238543	0.026128	0.0225047	Soltu.Atl.02_2G003700.1/Soltu.Atl.02_1G002790.1/Soltu.Atl.02_3G003830.1/Soltu.Atl.02_4G004060.1/Soltu.Atl.02_1G016350.1/Soltu.Atl.03_1G002110.1/Soltu.Atl.S111510.1/Soltu.Atl.03_2G002120.1/Soltu.Atl.02_2G018740.1	9
GO:0046348	BP	amino sugar catabolic process	9/7854	11/22001	0.00238543	0.026128	0.0225047	Soltu.Atl.07_3G000120.1/Soltu.Atl.07_2G000090.1/Soltu.Atl.07_1G000090.1/Soltu.Atl.07_0G000130.1/Soltu.Atl.S075010.1/Soltu.Atl.S075070.1/Soltu.Atl.S074950.1/Soltu.Atl.07_2G000110.1/Soltu.Atl.07_1G000110.1	9
GO:1901072	BP	glucosamine-containing compound catabolic process	9/7854	11/22001	0.00238543	0.026128	0.0225047	Soltu.Atl.07_3G000120.1/Soltu.Atl.07_2G000090.1/Soltu.Atl.07_1G000090.1/Soltu.Atl.07_0G000130.1/Soltu.Atl.S075010.1/Soltu.Atl.S075070.1/Soltu.Atl.S074950.1/Soltu.Atl.07_2G000110.1/Soltu.Atl.07_1G000110.1	9
GO:0016054	BP	organic acid catabolic process	139/7854	320/22001	0.00240493	0.0261778	0.0225477	Soltu.Atl.07_3G017220.1/Soltu.Atl.07_4G018630.1/Soltu.Atl.07_2G013760.1/Soltu.Atl.07_3G017210.1/Soltu.Atl.07_1G015420.1/Soltu.Atl.10_3G005930.1/Soltu.Atl.07_1G015430.1/Soltu.Atl.10_4G005120.1/Soltu.Atl.07_2G013770.1/Soltu.Atl.07_4G018640.1/Soltu.Atl.02_3G030530.1/Soltu.Atl.08_2G011110.1/Soltu.Atl.03_1G017650.1/Soltu.Atl.S117490.1/Soltu.Atl.03_2G015150.1/Soltu.Atl.08_3G008890.1/Soltu.Atl.S078080.1…	139
GO:0046395	BP	carboxylic acid catabolic process	139/7854	320/22001	0.00240493	0.0261778	0.0225477	Soltu.Atl.07_3G017220.1/Soltu.Atl.07_4G018630.1/Soltu.Atl.07_2G013760.1/Soltu.Atl.07_3G017210.1/Soltu.Atl.07_1G015420.1/Soltu.Atl.10_3G005930.1/Soltu.Atl.07_1G015430.1/Soltu.Atl.10_4G005120.1/Soltu.Atl.07_2G013770.1/Soltu.Atl.07_4G018640.1/Soltu.Atl.02_3G030530.1/Soltu.Atl.08_2G011110.1/Soltu.Atl.03_1G017650.1/Soltu.Atl.S117490.1/Soltu.Atl.03_2G015150.1/Soltu.Atl.08_3G008890.1/Soltu.Atl.S078080.1…	139
GO:0090332	BP	stomatal closure	33/7854	61/22001	0.00247918	0.0269026	0.0231719	Soltu.Atl.01_2G026350.1/Soltu.Atl.12_3G018940.1/Soltu.Atl.12_2G020270.1/Soltu.Atl.12_1G007060.1/Soltu.Atl.12_4G010040.1/Soltu.Atl.07_1G008870.1/Soltu.Atl.07_2G008640.1/Soltu.Atl.01_2G026360.1/Soltu.Atl.07_4G012200.1/Soltu.Atl.07_3G011210.1/Soltu.Atl.03_3G027480.1/Soltu.Atl.03_4G019700.1/Soltu.Atl.03_2G021070.1/Soltu.Atl.04_1G020600.1/Soltu.Atl.04_2G019510.1/Soltu.Atl.12_3G019930.1/Soltu.Atl.04_4G…	33
GO:0035266	BP	meristem growth	83/7854	180/22001	0.00248791	0.026914	0.0231817	Soltu.Atl.04_4G003110.1/Soltu.Atl.04_3G003100.1/Soltu.Atl.12_4G003330.1/Soltu.Atl.S075410.1/Soltu.Atl.S075490.1/Soltu.Atl.S075450.1/Soltu.Atl.07_4G000270.1/Soltu.Atl.04_0G001700.1/Soltu.Atl.07_3G001430.1/Soltu.Atl.07_2G001180.1/Soltu.Atl.06_2G013750.1/Soltu.Atl.04_2G006880.1/Soltu.Atl.10_2G013280.1/Soltu.Atl.S146630.1/Soltu.Atl.04_2G003040.1/Soltu.Atl.10_3G010630.1/Soltu.Atl.04_2G006920.1/Soltu.A…	83
GO:0006637	BP	acyl-CoA metabolic process	40/7854	77/22001	0.00250566	0.0269397	0.0232038	Soltu.Atl.12_4G004050.1/Soltu.Atl.05_0G002290.1/Soltu.Atl.04_0G002730.1/Soltu.Atl.08_0G000140.1/Soltu.Atl.05_3G007670.1/Soltu.Atl.08_4G017810.1/Soltu.Atl.S119420.1/Soltu.Atl.05_2G007450.1/Soltu.Atl.S119430.1/Soltu.Atl.S009960.1/Soltu.Atl.S053170.1/Soltu.Atl.11_1G004370.1/Soltu.Atl.05_1G007450.1/Soltu.Atl.11_4G005570.1/Soltu.Atl.11_2G003360.1/Soltu.Atl.08_3G014660.1/Soltu.Atl.12_3G001620.1/Soltu.A…	40
GO:0035383	BP	thioester metabolic process	40/7854	77/22001	0.00250566	0.0269397	0.0232038	Soltu.Atl.12_4G004050.1/Soltu.Atl.05_0G002290.1/Soltu.Atl.04_0G002730.1/Soltu.Atl.08_0G000140.1/Soltu.Atl.05_3G007670.1/Soltu.Atl.08_4G017810.1/Soltu.Atl.S119420.1/Soltu.Atl.05_2G007450.1/Soltu.Atl.S119430.1/Soltu.Atl.S009960.1/Soltu.Atl.S053170.1/Soltu.Atl.11_1G004370.1/Soltu.Atl.05_1G007450.1/Soltu.Atl.11_4G005570.1/Soltu.Atl.11_2G003360.1/Soltu.Atl.08_3G014660.1/Soltu.Atl.12_3G001620.1/Soltu.A…	40
GO:0140115	BP	export across plasma membrane	23/7854	39/22001	0.00253417	0.0271628	0.0233961	Soltu.Atl.02_2G020600.1/Soltu.Atl.06_2G000350.1/Soltu.Atl.02_2G030470.1/Soltu.Atl.02_1G027340.1/Soltu.Atl.02_4G022420.1/Soltu.Atl.02_1G018220.1/Soltu.Atl.02_3G029720.1/Soltu.Atl.02_1G018970.1/Soltu.Atl.04_2G018830.1/Soltu.Atl.04_3G019770.1/Soltu.Atl.05_2G004320.1/Soltu.Atl.11_4G009830.1/Soltu.Atl.11_0G006110.1/Soltu.Atl.03_3G031870.1/Soltu.Atl.05_1G003590.1/Soltu.Atl.02_3G022010.1/Soltu.Atl.11_3G…	23
GO:0016126	BP	sterol biosynthetic process	39/7854	75/22001	0.0027538	0.029427	0.0253463	Soltu.Atl.10_1G009730.1/Soltu.Atl.S052490.1/Soltu.Atl.S052410.1/Soltu.Atl.S053170.1/Soltu.Atl.11_1G004370.1/Soltu.Atl.11_4G005570.1/Soltu.Atl.11_2G003360.1/Soltu.Atl.06_3G008160.1/Soltu.Atl.01_2G019710.1/Soltu.Atl.02_3G006650.1/Soltu.Atl.03_1G002560.1/Soltu.Atl.02_4G007080.1/Soltu.Atl.11_0G004190.1/Soltu.Atl.04_4G002650.1/Soltu.Atl.03_2G002570.1/Soltu.Atl.08_2G015020.1/Soltu.Atl.12_3G014760.1/Sol…	39
GO:0043455	BP	regulation of secondary metabolic process	45/7854	89/22001	0.0028045	0.0298777	0.0257345	Soltu.Atl.03_4G010200.1/Soltu.Atl.03_3G018010.1/Soltu.Atl.07_4G001630.1/Soltu.Atl.07_2G002310.1/Soltu.Atl.02_1G005550.1/Soltu.Atl.02_2G006660.1/Soltu.Atl.07_4G001640.1/Soltu.Atl.07_2G002330.1/Soltu.Atl.07_1G002480.1/Soltu.Atl.07_3G002790.1/Soltu.Atl.03_1G024530.1/Soltu.Atl.02_0G001890.1/Soltu.Atl.07_3G002780.1/Soltu.Atl.02_1G014600.1/Soltu.Atl.07_1G002470.1/Soltu.Atl.02_4G006970.1/Soltu.Atl.10_0G…	45
GO:0006596	BP	polyamine biosynthetic process	27/7854	48/22001	0.00287042	0.0304874	0.0262596	Soltu.Atl.03_1G015630.1/Soltu.Atl.03_0G003150.1/Soltu.Atl.03_2G013800.1/Soltu.Atl.03_1G015640.1/Soltu.Atl.03_0G003140.1/Soltu.Atl.03_3G022300.1/Soltu.Atl.03_1G015610.1/Soltu.Atl.03_4G014390.1/Soltu.Atl.03_0G003160.1/Soltu.Atl.01_2G022320.1/Soltu.Atl.03_2G013790.1/Soltu.Atl.04_1G020630.1/Soltu.Atl.S061080.1/Soltu.Atl.04_2G019540.1/Soltu.Atl.04_3G020480.1/Soltu.Atl.01_3G017740.1/Soltu.Atl.01_1G0191…	27
GO:0042278	BP	purine nucleoside metabolic process	35/7854	66/22001	0.00290848	0.0307538	0.0264891	Soltu.Atl.10_2G008240.1/Soltu.Atl.10_3G006040.1/Soltu.Atl.10_0G009510.1/Soltu.Atl.11_4G006840.1/Soltu.Atl.10_2G000350.1/Soltu.Atl.12_3G002480.1/Soltu.Atl.12_1G001210.1/Soltu.Atl.12_4G001450.1/Soltu.Atl.09_0G005280.1/Soltu.Atl.09_4G003350.1/Soltu.Atl.11_0G003430.1/Soltu.Atl.09_3G003620.1/Soltu.Atl.10_3G009490.1/Soltu.Atl.09_2G005090.1/Soltu.Atl.09_1G013450.1/Soltu.Atl.09_3G001300.1/Soltu.Atl.03_0G…	35
GO:0009072	BP	aromatic amino acid family metabolic process	63/7854	132/22001	0.00291306	0.0307538	0.0264891	Soltu.Atl.05_1G006130.1/Soltu.Atl.10_3G000340.1/Soltu.Atl.S055480.1/Soltu.Atl.05_1G006140.1/Soltu.Atl.02_1G026790.1/Soltu.Atl.01_2G022320.1/Soltu.Atl.08_0G003250.1/Soltu.Atl.01_3G017740.1/Soltu.Atl.02_2G029930.1/Soltu.Atl.01_1G019180.1/Soltu.Atl.01_4G020500.1/Soltu.Atl.04_2G018830.1/Soltu.Atl.02_1G026800.1/Soltu.Atl.04_3G019770.1/Soltu.Atl.02_0G004000.1/Soltu.Atl.02_4G021910.1/Soltu.Atl.11_2G0002…	63
GO:0019432	BP	triglyceride biosynthetic process	20/7854	33/22001	0.00306575	0.0322423	0.0277711	Soltu.Atl.01_4G032150.1/Soltu.Atl.01_1G028320.1/Soltu.Atl.12_3G002020.1/Soltu.Atl.01_3G030220.1/Soltu.Atl.01_2G025360.1/Soltu.Atl.01_2G025270.1/Soltu.Atl.12_2G002830.1/Soltu.Atl.07_4G008220.1/Soltu.Atl.S129790.1/Soltu.Atl.12_4G001050.1/Soltu.Atl.12_1G000820.1/Soltu.Atl.S052350.1/Soltu.Atl.04_2G013530.1/Soltu.Atl.07_2G005920.1/Soltu.Atl.07_1G006720.1/Soltu.Atl.07_3G008460.1/Soltu.Atl.01_1G028680.1…	20
GO:0001505	BP	regulation of neurotransmitter levels	41/7854	80/22001	0.00308165	0.0322423	0.0277711	Soltu.Atl.02_2G032600.1/Soltu.Atl.11_1G007580.1/Soltu.Atl.02_1G029430.1/Soltu.Atl.02_3G031710.1/Soltu.Atl.02_4G024360.1/Soltu.Atl.11_4G009060.1/Soltu.Atl.12_3G000740.1/Soltu.Atl.12_3G000980.1/Soltu.Atl.11_0G005370.1/Soltu.Atl.04_3G015600.1/Soltu.Atl.03_3G031880.1/Soltu.Atl.02_1G023420.1/Soltu.Atl.S060250.1/Soltu.Atl.03_0G006500.1/Soltu.Atl.03_1G026860.1/Soltu.Atl.04_4G015630.1/Soltu.Atl.03_1G0289…	41
GO:0055088	BP	lipid homeostasis	41/7854	80/22001	0.00308165	0.0322423	0.0277711	Soltu.Atl.01_3G022240.1/Soltu.Atl.01_4G024740.1/Soltu.Atl.S105970.1/Soltu.Atl.04_4G012550.1/Soltu.Atl.02_4G017490.1/Soltu.Atl.01_2G029140.1/Soltu.Atl.02_2G023420.1/Soltu.Atl.02_1G021800.1/Soltu.Atl.01_1G024460.1/Soltu.Atl.10_4G008940.1/Soltu.Atl.07_4G009890.1/Soltu.Atl.12_2G021290.1/Soltu.Atl.12_4G011110.1/Soltu.Atl.12_1G008400.1/Soltu.Atl.07_0G006040.1/Soltu.Atl.05_3G002890.1/Soltu.Atl.05_2G0024…	41
GO:0071395	BP	cellular response to jasmonic acid stimulus	109/7854	246/22001	0.00313201	0.0326717	0.028141	Soltu.Atl.S116500.1/Soltu.Atl.08_2G002940.1/Soltu.Atl.10_0G008240.1/Soltu.Atl.10_1G008830.1/Soltu.Atl.10_0G009290.1/Soltu.Atl.10_0G014740.1/Soltu.Atl.10_2G012240.1/Soltu.Atl.10_0G008230.1/Soltu.Atl.03_3G013050.1/Soltu.Atl.10_4G006300.1/Soltu.Atl.S001550.1/Soltu.Atl.10_4G006280.1/Soltu.Atl.S115210.1/Soltu.Atl.02_4G017490.1/Soltu.Atl.S001520.1/Soltu.Atl.08_4G002370.1/Soltu.Atl.08_2G002970.1/Soltu.A…	109
GO:0006883	BP	cellular sodium ion homeostasis	11/7854	15/22001	0.00338017	0.0349483	0.0301019	Soltu.Atl.04_4G013930.1/Soltu.Atl.04_3G014160.1/Soltu.Atl.04_1G013610.1/Soltu.Atl.07_3G000270.1/Soltu.Atl.07_0G000310.1/Soltu.Atl.07_1G000230.1/Soltu.Atl.12_3G022690.1/Soltu.Atl.07_2G000230.1/Soltu.Atl.12_2G023770.1/Soltu.Atl.12_4G013510.1/Soltu.Atl.12_1G010970.1	11
GO:0008217	BP	regulation of blood pressure	11/7854	15/22001	0.00338017	0.0349483	0.0301019	Soltu.Atl.01_3G022240.1/Soltu.Atl.01_4G024740.1/Soltu.Atl.02_3G030530.1/Soltu.Atl.S078080.1/Soltu.Atl.01_2G029140.1/Soltu.Atl.01_1G024460.1/Soltu.Atl.10_2G003440.1/Soltu.Atl.10_3G001950.1/Soltu.Atl.10_1G002910.1/Soltu.Atl.10_4G002060.1/Soltu.Atl.02_4G023190.1	11
GO:0051973	BP	positive regulation of telomerase activity	11/7854	15/22001	0.00338017	0.0349483	0.0301019	Soltu.Atl.06_1G011090.1/Soltu.Atl.06_4G015190.1/Soltu.Atl.06_3G015600.1/Soltu.Atl.06_2G021650.1/Soltu.Atl.07_1G016320.1/Soltu.Atl.02_3G017530.1/Soltu.Atl.02_1G014200.1/Soltu.Atl.07_3G018090.1/Soltu.Atl.02_2G017180.1/Soltu.Atl.07_4G019650.1/Soltu.Atl.07_2G014690.1	11
GO:0009312	BP	oligosaccharide biosynthetic process	40/7854	78/22001	0.00339022	0.0349491	0.0301026	Soltu.Atl.07_0G014470.1/Soltu.Atl.07_0G014410.1/Soltu.Atl.07_0G014530.1/Soltu.Atl.07_0G014350.1/Soltu.Atl.07_0G014290.1/Soltu.Atl.09_4G000820.1/Soltu.Atl.09_2G001010.1/Soltu.Atl.09_0G002400.1/Soltu.Atl.09_0G000750.1/Soltu.Atl.05_2G018460.1/Soltu.Atl.05_2G018710.1/Soltu.Atl.01_2G000370.1/Soltu.Atl.01_4G000260.1/Soltu.Atl.05_4G018480.1/Soltu.Atl.05_4G017840.1/Soltu.Atl.05_1G018810.1/Soltu.Atl.01_1G…	40
GO:0010929	BP	positive regulation of auxin mediated signaling pathway	18/7854	29/22001	0.00340549	0.0350036	0.0301495	Soltu.Atl.10_1G008830.1/Soltu.Atl.10_0G014740.1/Soltu.Atl.10_2G012240.1/Soltu.Atl.10_4G006300.1/Soltu.Atl.10_4G006280.1/Soltu.Atl.S115210.1/Soltu.Atl.05_4G004560.1/Soltu.Atl.05_0G001730.1/Soltu.Atl.04_1G016430.1/Soltu.Atl.05_2G004550.1/Soltu.Atl.04_4G017170.1/Soltu.Atl.02_2G026290.1/Soltu.Atl.04_2G015790.1/Soltu.Atl.04_3G016770.1/Soltu.Atl.02_3G027310.1/Soltu.Atl.02_1G024050.1/Soltu.Atl.02_0G0031…	18
GO:0009060	BP	aerobic respiration	51/7854	104/22001	0.00349866	0.0358561	0.0308838	Soltu.Atl.02_3G017600.1/Soltu.Atl.08_0G000110.1/Soltu.Atl.02_1G014290.1/Soltu.Atl.02_4G015420.1/Soltu.Atl.S070170.1/Soltu.Atl.S026530.1/Soltu.Atl.02_2G017250.1/Soltu.Atl.07_0G004200.1/Soltu.Atl.03_4G016950.1/Soltu.Atl.03_1G020340.1/Soltu.Atl.07_3G005650.1/Soltu.Atl.10_3G006190.1/Soltu.Atl.03_3G024920.1/Soltu.Atl.10_0G009660.1/Soltu.Atl.04_1G001140.1/Soltu.Atl.04_2G001130.1/Soltu.Atl.10_4G005390.1…	51
GO:0006536	BP	glutamate metabolic process	29/7854	53/22001	0.00354994	0.0362202	0.0311974	Soltu.Atl.10_0G007520.1/Soltu.Atl.02_2G028090.1/Soltu.Atl.02_1G025650.1/Soltu.Atl.02_2G028800.1/Soltu.Atl.S026530.1/Soltu.Atl.01_1G013910.1/Soltu.Atl.07_4G016760.1/Soltu.Atl.06_2G020710.1/Soltu.Atl.07_0G008720.1/Soltu.Atl.03_2G016300.1/Soltu.Atl.03_1G018780.1/Soltu.Atl.06_3G014660.1/Soltu.Atl.03_3G020020.1/Soltu.Atl.03_4G011320.1/Soltu.Atl.07_1G013780.1/Soltu.Atl.06_4G014350.1/Soltu.Atl.07_0G0042…	29
GO:0023061	BP	signal release	17/7854	27/22001	0.00355485	0.0362202	0.0311974	Soltu.Atl.05_3G015170.1/Soltu.Atl.05_2G014040.1/Soltu.Atl.S060250.1/Soltu.Atl.03_0G006500.1/Soltu.Atl.03_1G028920.1/Soltu.Atl.11_3G020200.1/Soltu.Atl.11_1G018040.1/Soltu.Atl.11_4G018900.1/Soltu.Atl.11_2G013800.1/Soltu.Atl.09_1G011530.1/Soltu.Atl.09_3G021020.1/Soltu.Atl.09_1G011540.1/Soltu.Atl.06_3G019290.1/Soltu.Atl.06_2G025540.1/Soltu.Atl.09_3G021610.1/Soltu.Atl.06_0G013320.1/Soltu.Atl.06_1G0143…	17
GO:0009116	BP	nucleoside metabolic process	48/7854	97/22001	0.00360962	0.0365012	0.0314394	Soltu.Atl.10_2G008240.1/Soltu.Atl.10_3G006040.1/Soltu.Atl.10_0G009510.1/Soltu.Atl.11_4G006840.1/Soltu.Atl.10_2G000350.1/Soltu.Atl.02_1G025460.1/Soltu.Atl.02_4G020300.1/Soltu.Atl.12_3G002480.1/Soltu.Atl.12_1G001210.1/Soltu.Atl.12_4G001450.1/Soltu.Atl.09_0G005280.1/Soltu.Atl.09_4G003350.1/Soltu.Atl.11_0G003430.1/Soltu.Atl.09_3G003620.1/Soltu.Atl.05_1G001230.1/Soltu.Atl.10_3G009490.1/Soltu.Atl.09_2G…	48
GO:0007007	BP	inner mitochondrial membrane organization	12/7854	17/22001	0.00363449	0.0365012	0.0314394	Soltu.Atl.10_4G004650.1/Soltu.Atl.10_2G007620.1/Soltu.Atl.10_0G009100.1/Soltu.Atl.02_3G010580.1/Soltu.Atl.09_0G000810.1/Soltu.Atl.08_2G018920.1/Soltu.Atl.08_1G018300.1/Soltu.Atl.02_3G019870.1/Soltu.Atl.04_4G018080.1/Soltu.Atl.04_3G017760.1/Soltu.Atl.04_2G016780.1/Soltu.Atl.04_1G017340.1	12
GO:0072488	BP	ammonium transmembrane transport	12/7854	17/22001	0.00363449	0.0365012	0.0314394	Soltu.Atl.06_4G009510.1/Soltu.Atl.06_2G012950.1/Soltu.Atl.S106650.1/Soltu.Atl.06_1G005860.1/Soltu.Atl.03_0G006240.1/Soltu.Atl.03_1G028680.1/Soltu.Atl.10_0G007970.1/Soltu.Atl.03_0G006580.1/Soltu.Atl.09_3G021250.1/Soltu.Atl.10_0G016960.1/Soltu.Atl.09_3G020660.1/Soltu.Atl.09_4G019260.1	12
GO:0097468	BP	programmed cell death in response to reactive oxygen species	12/7854	17/22001	0.00363449	0.0365012	0.0314394	Soltu.Atl.12_4G003330.1/Soltu.Atl.11_4G009460.1/Soltu.Atl.01_2G010630.1/Soltu.Atl.11_0G005740.1/Soltu.Atl.01_4G009010.1/Soltu.Atl.01_3G008030.1/Soltu.Atl.01_4G030230.1/Soltu.Atl.06_1G010700.1/Soltu.Atl.06_3G015100.1/Soltu.Atl.01_2G032630.1/Soltu.Atl.01_1G026560.1/Soltu.Atl.01_3G028380.1	12
GO:1902456	BP	regulation of stomatal opening	12/7854	17/22001	0.00363449	0.0365012	0.0314394	Soltu.Atl.10_3G005280.1/Soltu.Atl.01_0G019200.1/Soltu.Atl.07_1G006830.1/Soltu.Atl.01_3G034690.1/Soltu.Atl.01_0G019150.1/Soltu.Atl.01_1G028680.1/Soltu.Atl.07_3G013820.1/Soltu.Atl.07_2G010890.1/Soltu.Atl.S113620.1/Soltu.Atl.01_0G018880.1/Soltu.Atl.06_0G001300.1/Soltu.Atl.07_1G011730.1	12
GO:0042594	BP	response to starvation	146/7854	341/22001	0.00368926	0.0369453	0.0318219	Soltu.Atl.12_0G003180.1/Soltu.Atl.04_1G011710.1/Soltu.Atl.12_2G006850.1/Soltu.Atl.S025450.1/Soltu.Atl.04_0G006720.1/Soltu.Atl.07_3G007430.1/Soltu.Atl.05_1G003700.1/Soltu.Atl.01_3G032450.1/Soltu.Atl.06_4G000990.1/Soltu.Atl.05_1G001460.1/Soltu.Atl.01_2G035660.1/Soltu.Atl.06_1G001120.1/Soltu.Atl.06_1G001010.1/Soltu.Atl.05_2G004430.1/Soltu.Atl.06_3G001290.1/Soltu.Atl.S054930.1/Soltu.Atl.02_2G018890.1…	146
GO:0010075	BP	regulation of meristem growth	74/7854	160/22001	0.00374528	0.0373994	0.0322131	Soltu.Atl.04_4G003110.1/Soltu.Atl.04_3G003100.1/Soltu.Atl.12_4G003330.1/Soltu.Atl.S075410.1/Soltu.Atl.S075490.1/Soltu.Atl.S075450.1/Soltu.Atl.07_4G000270.1/Soltu.Atl.04_0G001700.1/Soltu.Atl.07_3G001430.1/Soltu.Atl.07_2G001180.1/Soltu.Atl.06_2G013750.1/Soltu.Atl.04_2G006880.1/Soltu.Atl.10_2G013280.1/Soltu.Atl.04_2G003040.1/Soltu.Atl.10_3G010630.1/Soltu.Atl.04_2G006920.1/Soltu.Atl.11_4G015290.1/Sol…	74
GO:0010453	BP	regulation of cell fate commitment	15/7854	23/22001	0.0037665	0.0375045	0.0323036	Soltu.Atl.02_3G013270.1/Soltu.Atl.02_3G013290.1/Soltu.Atl.02_4G012170.1/Soltu.Atl.02_3G013260.1/Soltu.Atl.02_2G013060.1/Soltu.Atl.12_1G012020.1/Soltu.Atl.12_4G014620.1/Soltu.Atl.07_1G014890.1/Soltu.Atl.12_2G024820.1/Soltu.Atl.07_3G016630.1/Soltu.Atl.12_3G023740.1/Soltu.Atl.08_3G013800.1/Soltu.Atl.07_2G013100.1/Soltu.Atl.08_1G014590.1/Soltu.Atl.07_4G017970.1	15
GO:0006085	BP	acetyl-CoA biosynthetic process	14/7854	21/22001	0.00380176	0.0376417	0.0324218	Soltu.Atl.05_0G002290.1/Soltu.Atl.04_0G002730.1/Soltu.Atl.05_3G007670.1/Soltu.Atl.S119420.1/Soltu.Atl.05_2G007450.1/Soltu.Atl.S119430.1/Soltu.Atl.S009960.1/Soltu.Atl.05_1G007450.1/Soltu.Atl.12_3G001620.1/Soltu.Atl.12_2G002470.1/Soltu.Atl.12_4G000660.1/Soltu.Atl.12_1G000440.1/Soltu.Atl.01_4G025890.1/Soltu.Atl.01_3G010800.1	14
GO:0071277	BP	cellular response to calcium ion	14/7854	21/22001	0.00380176	0.0376417	0.0324218	Soltu.Atl.03_3G027480.1/Soltu.Atl.10_1G000950.1/Soltu.Atl.03_4G019700.1/Soltu.Atl.10_2G000940.1/Soltu.Atl.03_2G021070.1/Soltu.Atl.10_0G001020.1/Soltu.Atl.12_3G016810.1/Soltu.Atl.12_0G006130.1/Soltu.Atl.12_4G007800.1/Soltu.Atl.12_2G017980.1/Soltu.Atl.07_0G013190.1/Soltu.Atl.07_0G013300.1/Soltu.Atl.07_0G013410.1/Soltu.Atl.07_3G021270.1	14
GO:0072348	BP	sulfur compound transport	32/7854	60/22001	0.00384462	0.0379588	0.0326949	Soltu.Atl.09_0G010440.1/Soltu.Atl.03_4G018580.1/Soltu.Atl.03_3G026390.1/Soltu.Atl.03_1G022120.1/Soltu.Atl.09_4G013270.1/Soltu.Atl.05_4G017740.1/Soltu.Atl.12_3G005920.1/Soltu.Atl.05_3G018150.1/Soltu.Atl.03_2G019990.1/Soltu.Atl.S122370.1/Soltu.Atl.05_2G017220.1/Soltu.Atl.12_2G001400.1/Soltu.Atl.S119270.1/Soltu.Atl.05_1G018690.1/Soltu.Atl.01_1G019630.1/Soltu.Atl.02_2G032440.1/Soltu.Atl.05_1G018090.1…	32
GO:0009787	BP	regulation of abscisic acid-activated signaling pathway	104/7854	235/22001	0.00400577	0.0392185	0.03378	Soltu.Atl.02_2G025010.1/Soltu.Atl.04_3G006540.1/Soltu.Atl.02_2G029300.1/Soltu.Atl.04_2G004970.1/Soltu.Atl.03_1G024530.1/Soltu.Atl.08_4G015010.1/Soltu.Atl.07_4G020500.1/Soltu.Atl.S108230.1/Soltu.Atl.06_3G020060.1/Soltu.Atl.06_1G015000.1/Soltu.Atl.01_1G028450.1/Soltu.Atl.06_2G026310.1/Soltu.Atl.02_2G006680.1/Soltu.Atl.06_4G020350.1/Soltu.Atl.05_1G003380.1/Soltu.Atl.05_3G003240.1/Soltu.Atl.09_1G0050…	104
GO:1901419	BP	regulation of response to alcohol	104/7854	235/22001	0.00400577	0.0392185	0.03378	Soltu.Atl.02_2G025010.1/Soltu.Atl.04_3G006540.1/Soltu.Atl.02_2G029300.1/Soltu.Atl.04_2G004970.1/Soltu.Atl.03_1G024530.1/Soltu.Atl.08_4G015010.1/Soltu.Atl.07_4G020500.1/Soltu.Atl.S108230.1/Soltu.Atl.06_3G020060.1/Soltu.Atl.06_1G015000.1/Soltu.Atl.01_1G028450.1/Soltu.Atl.06_2G026310.1/Soltu.Atl.02_2G006680.1/Soltu.Atl.06_4G020350.1/Soltu.Atl.05_1G003380.1/Soltu.Atl.05_3G003240.1/Soltu.Atl.09_1G0050…	104
GO:1905957	BP	regulation of cellular response to alcohol	104/7854	235/22001	0.00400577	0.0392185	0.03378	Soltu.Atl.02_2G025010.1/Soltu.Atl.04_3G006540.1/Soltu.Atl.02_2G029300.1/Soltu.Atl.04_2G004970.1/Soltu.Atl.03_1G024530.1/Soltu.Atl.08_4G015010.1/Soltu.Atl.07_4G020500.1/Soltu.Atl.S108230.1/Soltu.Atl.06_3G020060.1/Soltu.Atl.06_1G015000.1/Soltu.Atl.01_1G028450.1/Soltu.Atl.06_2G026310.1/Soltu.Atl.02_2G006680.1/Soltu.Atl.06_4G020350.1/Soltu.Atl.05_1G003380.1/Soltu.Atl.05_3G003240.1/Soltu.Atl.09_1G0050…	104
GO:0009631	BP	cold acclimation	38/7854	74/22001	0.00410522	0.0400802	0.0345221	Soltu.Atl.03_1G013250.1/Soltu.Atl.03_2G011640.1/Soltu.Atl.03_4G009020.1/Soltu.Atl.03_3G016810.1/Soltu.Atl.03_1G013280.1/Soltu.Atl.03_2G011650.1/Soltu.Atl.03_1G013270.1/Soltu.Atl.03_3G016830.1/Soltu.Atl.03_1G013300.1/Soltu.Atl.03_2G011670.1/Soltu.Atl.03_4G008990.1/Soltu.Atl.03_4G009000.1/Soltu.Atl.02_2G022920.1/Soltu.Atl.10_4G006840.1/Soltu.Atl.03_3G016800.1/Soltu.Atl.03_3G016820.1/Soltu.Atl.03_4G…	38
GO:0010101	BP	post-embryonic root morphogenesis	54/7854	112/22001	0.00427303	0.0414732	0.035722	Soltu.Atl.02_4G006290.1/Soltu.Atl.02_3G006020.1/Soltu.Atl.02_2G020600.1/Soltu.Atl.02_2G006030.1/Soltu.Atl.07_3G016780.1/Soltu.Atl.02_1G004950.1/Soltu.Atl.S144730.1/Soltu.Atl.07_4G018110.1/Soltu.Atl.07_2G013240.1/Soltu.Atl.05_4G017090.1/Soltu.Atl.02_1G018220.1/Soltu.Atl.02_1G018970.1/Soltu.Atl.09_3G021250.1/Soltu.Atl.01_3G031870.1/Soltu.Atl.09_3G020660.1/Soltu.Atl.09_4G019260.1/Soltu.Atl.06_1G0007…	54
GO:0010102	BP	lateral root morphogenesis	54/7854	112/22001	0.00427303	0.0414732	0.035722	Soltu.Atl.02_4G006290.1/Soltu.Atl.02_3G006020.1/Soltu.Atl.02_2G020600.1/Soltu.Atl.02_2G006030.1/Soltu.Atl.07_3G016780.1/Soltu.Atl.02_1G004950.1/Soltu.Atl.S144730.1/Soltu.Atl.07_4G018110.1/Soltu.Atl.07_2G013240.1/Soltu.Atl.05_4G017090.1/Soltu.Atl.02_1G018220.1/Soltu.Atl.02_1G018970.1/Soltu.Atl.09_3G021250.1/Soltu.Atl.01_3G031870.1/Soltu.Atl.09_3G020660.1/Soltu.Atl.09_4G019260.1/Soltu.Atl.06_1G0007…	54
GO:0019319	BP	hexose biosynthetic process	22/7854	38/22001	0.0042834	0.0414732	0.035722	Soltu.Atl.12_0G003180.1/Soltu.Atl.12_2G006850.1/Soltu.Atl.09_4G000820.1/Soltu.Atl.09_2G001010.1/Soltu.Atl.09_0G002400.1/Soltu.Atl.09_0G000750.1/Soltu.Atl.05_2G018460.1/Soltu.Atl.05_2G018710.1/Soltu.Atl.05_4G018480.1/Soltu.Atl.04_4G015450.1/Soltu.Atl.05_3G019620.1/Soltu.Atl.04_3G015440.1/Soltu.Atl.04_1G014870.1/Soltu.Atl.04_2G014220.1/Soltu.Atl.10_3G004130.1/Soltu.Atl.07_3G001000.1/Soltu.Atl.07_2G…	22
GO:0048579	BP	negative regulation of long-day photoperiodism, flowering	26/7854	47/22001	0.00463096	0.0447149	0.0385141	Soltu.Atl.10_1G008830.1/Soltu.Atl.10_0G014740.1/Soltu.Atl.10_2G012240.1/Soltu.Atl.10_4G006300.1/Soltu.Atl.10_4G006280.1/Soltu.Atl.S115210.1/Soltu.Atl.12_1G008330.1/Soltu.Atl.10_3G006260.1/Soltu.Atl.10_0G009730.1/Soltu.Atl.10_4G005460.1/Soltu.Atl.12_3G019110.1/Soltu.Atl.12_4G010160.1/Soltu.Atl.12_3G019870.1/Soltu.Atl.10_2G008480.1/Soltu.Atl.11_1G014550.1/Soltu.Atl.09_1G001520.1/Soltu.Atl.12_2G0203…	26
GO:0070417	BP	cellular response to cold	48/7854	98/22001	0.00465539	0.0448273	0.0386109	Soltu.Atl.01_1G014350.1/Soltu.Atl.01_4G016550.1/Soltu.Atl.01_3G014700.1/Soltu.Atl.S140700.1/Soltu.Atl.05_3G015170.1/Soltu.Atl.07_4G001630.1/Soltu.Atl.07_2G002310.1/Soltu.Atl.07_4G001640.1/Soltu.Atl.07_2G002330.1/Soltu.Atl.07_1G002480.1/Soltu.Atl.01_4G016880.1/Soltu.Atl.07_3G002790.1/Soltu.Atl.01_3G015020.1/Soltu.Atl.07_3G002780.1/Soltu.Atl.07_1G002470.1/Soltu.Atl.01_2G018320.1/Soltu.Atl.11_0G0060…	48
GO:0018107	BP	peptidyl-threonine phosphorylation	33/7854	63/22001	0.00486494	0.0465891	0.0401284	Soltu.Atl.06_4G004590.1/Soltu.Atl.12_2G002750.1/Soltu.Atl.03_3G001940.1/Soltu.Atl.06_4G002410.1/Soltu.Atl.S048880.1/Soltu.Atl.03_3G003820.1/Soltu.Atl.S048890.1/Soltu.Atl.06_0G000330.1/Soltu.Atl.06_4G002400.1/Soltu.Atl.03_1G001810.1/Soltu.Atl.05_3G019920.1/Soltu.Atl.05_1G019590.1/Soltu.Atl.06_2G006760.1/Soltu.Atl.09_4G007080.1/Soltu.Atl.12_4G000990.1/Soltu.Atl.09_1G003800.1/Soltu.Atl.09_3G007750.1…	33
GO:0018210	BP	peptidyl-threonine modification	33/7854	63/22001	0.00486494	0.0465891	0.0401284	Soltu.Atl.06_4G004590.1/Soltu.Atl.12_2G002750.1/Soltu.Atl.03_3G001940.1/Soltu.Atl.06_4G002410.1/Soltu.Atl.S048880.1/Soltu.Atl.03_3G003820.1/Soltu.Atl.S048890.1/Soltu.Atl.06_0G000330.1/Soltu.Atl.06_4G002400.1/Soltu.Atl.03_1G001810.1/Soltu.Atl.05_3G019920.1/Soltu.Atl.05_1G019590.1/Soltu.Atl.06_2G006760.1/Soltu.Atl.09_4G007080.1/Soltu.Atl.12_4G000990.1/Soltu.Atl.09_1G003800.1/Soltu.Atl.09_3G007750.1…	33
GO:0046940	BP	nucleoside monophosphate phosphorylation	20/7854	34/22001	0.00496696	0.0474365	0.0408583	Soltu.Atl.11_4G006840.1/Soltu.Atl.05_4G019370.1/Soltu.Atl.05_2G009520.1/Soltu.Atl.05_1G009730.1/Soltu.Atl.05_4G007510.1/Soltu.Atl.05_3G009790.1/Soltu.Atl.11_0G003430.1/Soltu.Atl.05_3G020450.1/Soltu.Atl.10_2G013470.1/Soltu.Atl.11_1G005630.1/Soltu.Atl.05_1G020200.1/Soltu.Atl.03_1G006560.1/Soltu.Atl.03_2G006660.1/Soltu.Atl.03_4G003910.1/Soltu.Atl.05_3G020460.1/Soltu.Atl.S140630.1/Soltu.Atl.05_2G0199…	20
GO:0015706	BP	nitrate transport	29/7854	54/22001	0.00508127	0.0483964	0.0416851	Soltu.Atl.05_0G002830.1/Soltu.Atl.05_1G008130.1/Soltu.Atl.11_1G015680.1/Soltu.Atl.11_0G011540.1/Soltu.Atl.08_1G014110.1/Soltu.Atl.03_4G016980.1/Soltu.Atl.03_1G020370.1/Soltu.Atl.08_2G015580.1/Soltu.Atl.08_2G015540.1/Soltu.Atl.08_4G017320.1/Soltu.Atl.02_3G009490.1/Soltu.Atl.05_4G005460.1/Soltu.Atl.02_2G009530.1/Soltu.Atl.05_2G005610.1/Soltu.Atl.05_3G005300.1/Soltu.Atl.04_3G015560.1/Soltu.Atl.01_1G…	29

## Sheet: Table S10
Table S10. List of enriched GO terms of DEGs in DON48h relative to CK0h.
ID	Term_type	Description	GeneRatio	BgRatio	pvalue	p.adjust	qvalue	geneID	Count
GO:0044550	BP	secondary metabolite biosynthetic process	312/8013	459/22536	4.12513e-46	1.4669e-42	1.25708e-42	Soltu.Atl.04_2G004730.1/Soltu.Atl.04_1G005700.1/Soltu.Atl.01_4G004820.1/Soltu.Atl.04_0G006920.1/Soltu.Atl.S029720.1/Soltu.Atl.04_3G000180.1/Soltu.Atl.03_3G028360.1/Soltu.Atl.S126540.1/Soltu.Atl.03_1G023710.1/Soltu.Atl.03_4G020580.1/Soltu.Atl.04_4G004610.1/Soltu.Atl.09_0G000350.1/Soltu.Atl.06_2G018110.1/Soltu.Atl.10_0G000680.1/Soltu.Atl.S069710.1/Soltu.Atl.02_3G024030.1/Soltu.Atl.11_1G001280.1/Sol…	312
GO:0019684	BP	photosynthesis, light reaction	181/8013	236/22536	2.16556e-38	3.85037e-35	3.29963e-35	Soltu.Atl.02_2G012730.1/Soltu.Atl.03_1G000800.1/Soltu.Atl.03_1G000710.1/Soltu.Atl.03_2G000730.1/Soltu.Atl.03_4G000830.1/Soltu.Atl.03_3G000950.1/Soltu.Atl.03_1G000700.1/Soltu.Atl.03_2G000720.1/Soltu.Atl.02_2G012870.1/Soltu.Atl.02_2G012740.1/Soltu.Atl.02_4G012080.1/Soltu.Atl.03_2G000820.1/Soltu.Atl.05_4G021170.1/Soltu.Atl.S098640.1/Soltu.Atl.02_3G013150.1/Soltu.Atl.02_3G013130.1/Soltu.Atl.03_2G0007…	181
GO:0015979	BP	photosynthesis	224/8013	328/22536	7.08577e-34	8.399e-31	7.19765e-31	Soltu.Atl.02_2G012730.1/Soltu.Atl.03_1G000800.1/Soltu.Atl.03_1G000710.1/Soltu.Atl.03_2G000730.1/Soltu.Atl.03_4G000830.1/Soltu.Atl.03_3G000950.1/Soltu.Atl.03_1G000700.1/Soltu.Atl.03_2G000720.1/Soltu.Atl.02_2G012870.1/Soltu.Atl.02_2G012740.1/Soltu.Atl.02_4G012080.1/Soltu.Atl.03_2G000820.1/Soltu.Atl.05_4G021170.1/Soltu.Atl.01_3G014700.1/Soltu.Atl.S098640.1/Soltu.Atl.01_1G014350.1/Soltu.Atl.02_3G0131…	224
GO:0009765	BP	photosynthesis, light harvesting	101/8013	115/22536	2.54207e-31	2.2599e-28	1.93665e-28	Soltu.Atl.02_2G012730.1/Soltu.Atl.03_1G000800.1/Soltu.Atl.03_1G000710.1/Soltu.Atl.03_2G000730.1/Soltu.Atl.03_4G000830.1/Soltu.Atl.03_3G000950.1/Soltu.Atl.03_1G000700.1/Soltu.Atl.03_2G000720.1/Soltu.Atl.02_2G012870.1/Soltu.Atl.02_2G012740.1/Soltu.Atl.02_4G012080.1/Soltu.Atl.03_2G000820.1/Soltu.Atl.05_4G021170.1/Soltu.Atl.S098640.1/Soltu.Atl.02_3G013150.1/Soltu.Atl.02_3G013130.1/Soltu.Atl.03_2G0007…	101
GO:0009768	BP	photosynthesis, light harvesting in photosystem I	74/8013	76/22536	5.69643e-31	4.0513e-28	3.47183e-28	Soltu.Atl.02_2G012730.1/Soltu.Atl.03_1G000800.1/Soltu.Atl.03_1G000710.1/Soltu.Atl.03_2G000730.1/Soltu.Atl.03_4G000830.1/Soltu.Atl.03_3G000950.1/Soltu.Atl.03_1G000700.1/Soltu.Atl.03_2G000720.1/Soltu.Atl.02_2G012870.1/Soltu.Atl.02_2G012740.1/Soltu.Atl.02_4G012080.1/Soltu.Atl.03_2G000820.1/Soltu.Atl.05_4G021170.1/Soltu.Atl.S098640.1/Soltu.Atl.02_3G013150.1/Soltu.Atl.02_3G013130.1/Soltu.Atl.03_2G0007…	74
GO:0009699	BP	phenylpropanoid biosynthetic process	168/8013	238/22536	2.42131e-28	1.43503e-25	1.22977e-25	Soltu.Atl.09_0G000350.1/Soltu.Atl.10_0G000680.1/Soltu.Atl.02_3G024030.1/Soltu.Atl.11_1G001280.1/Soltu.Atl.05_1G018580.1/Soltu.Atl.02_2G017550.1/Soltu.Atl.11_1G001290.1/Soltu.Atl.02_2G022870.1/Soltu.Atl.02_2G022860.1/Soltu.Atl.02_2G017540.1/Soltu.Atl.11_4G009460.1/Soltu.Atl.10_4G006900.1/Soltu.Atl.S008640.1/Soltu.Atl.02_3G024020.1/Soltu.Atl.02_1G021270.1/Soltu.Atl.05_1G018570.1/Soltu.Atl.10_4G0068…	168
GO:0009698	BP	phenylpropanoid metabolic process	185/8013	272/22536	7.38387e-28	3.75101e-25	3.21448e-25	Soltu.Atl.09_0G000350.1/Soltu.Atl.10_0G000680.1/Soltu.Atl.02_3G024030.1/Soltu.Atl.11_1G001280.1/Soltu.Atl.05_1G018580.1/Soltu.Atl.02_2G017550.1/Soltu.Atl.11_1G001290.1/Soltu.Atl.02_2G022870.1/Soltu.Atl.02_2G022860.1/Soltu.Atl.02_2G017540.1/Soltu.Atl.11_4G009460.1/Soltu.Atl.10_4G006900.1/Soltu.Atl.S008640.1/Soltu.Atl.02_3G024020.1/Soltu.Atl.02_1G021270.1/Soltu.Atl.05_1G018570.1/Soltu.Atl.10_4G0068…	185
GO:0009808	BP	lignin metabolic process	98/8013	117/22536	6.58616e-27	2.92755e-24	2.50881e-24	Soltu.Atl.09_0G000350.1/Soltu.Atl.10_0G000680.1/Soltu.Atl.02_3G024030.1/Soltu.Atl.11_1G001280.1/Soltu.Atl.02_2G017550.1/Soltu.Atl.11_1G001290.1/Soltu.Atl.02_2G022870.1/Soltu.Atl.02_2G022860.1/Soltu.Atl.02_2G017540.1/Soltu.Atl.10_4G006900.1/Soltu.Atl.S008640.1/Soltu.Atl.02_3G024020.1/Soltu.Atl.02_1G021270.1/Soltu.Atl.10_4G006880.1/Soltu.Atl.S015390.1/Soltu.Atl.02_3G024040.1/Soltu.Atl.07_0G014620.1…	98
GO:0009809	BP	lignin biosynthetic process	91/8013	110/22536	2.7051e-24	1.06881e-21	9.15936e-22	Soltu.Atl.09_0G000350.1/Soltu.Atl.10_0G000680.1/Soltu.Atl.02_3G024030.1/Soltu.Atl.11_1G001280.1/Soltu.Atl.02_2G017550.1/Soltu.Atl.11_1G001290.1/Soltu.Atl.02_2G022870.1/Soltu.Atl.02_2G022860.1/Soltu.Atl.02_2G017540.1/Soltu.Atl.10_4G006900.1/Soltu.Atl.S008640.1/Soltu.Atl.02_3G024020.1/Soltu.Atl.02_1G021270.1/Soltu.Atl.10_4G006880.1/Soltu.Atl.S015390.1/Soltu.Atl.02_3G024040.1/Soltu.Atl.07_0G014620.1…	91
GO:0080167	BP	response to karrikin	156/8013	241/22536	2.16146e-20	7.68614e-18	6.58675e-18	Soltu.Atl.09_3G018940.1/Soltu.Atl.09_2G015810.1/Soltu.Atl.09_0G013730.1/Soltu.Atl.08_4G011640.1/Soltu.Atl.07_3G001250.1/Soltu.Atl.05_3G019280.1/Soltu.Atl.09_3G018840.1/Soltu.Atl.07_4G017930.1/Soltu.Atl.09_4G016410.1/Soltu.Atl.07_2G013060.1/Soltu.Atl.09_2G009420.1/Soltu.Atl.06_4G011640.1/Soltu.Atl.12_2G007870.1/Soltu.Atl.06_2G015910.1/Soltu.Atl.10_4G001130.1/Soltu.Atl.03_3G029190.1/Soltu.Atl.10_3G…	156
GO:0009637	BP	response to blue light	126/8013	192/22536	1.84111e-17	5.95182e-15	5.1005e-15	Soltu.Atl.09_3G018940.1/Soltu.Atl.05_4G021170.1/Soltu.Atl.S098640.1/Soltu.Atl.09_2G015810.1/Soltu.Atl.09_0G013730.1/Soltu.Atl.12_3G018940.1/Soltu.Atl.12_2G020270.1/Soltu.Atl.12_1G007060.1/Soltu.Atl.S008450.1/Soltu.Atl.12_4G010040.1/Soltu.Atl.09_3G003290.1/Soltu.Atl.05_4G021190.1/Soltu.Atl.S098620.1/Soltu.Atl.09_3G018840.1/Soltu.Atl.09_4G016410.1/Soltu.Atl.09_0G004970.1/Soltu.Atl.12_2G007870.1/Sol…	126
[truncated: 358 more rows]
